# Supplementary material for: Cellulose and hemicellulose decomposition by forest soil bacteria proceeds by the action of structurally variable enzymatic systems
Source: Sci Rep. 2016 Apr 29;6:25279. doi: 10.1038/srep25279 (PMC4850484; doi:10.1038/srep25279)
Supplement: Supplementary Table 1 [file srep25279-s2.xls]

## Sheet: Pedobacter
							normalized spectrum abundance factor (NSAF)
							Cellulose				Wheat Straw
accession	protein ID	main role	subrole 1	subrole 2	protein description	CAZy annotation	NSAF PEC1	NSAF PEC2	NSAF PEC3	average NSAF PEC	NSAF PES1	NSAF PES2	NSAF PES3	average NSAF PES	ratio PEC/PES	log2 ratio PEC/PES	significant change (p 0.01)	# replicates PEC	# replicates PES
fig|6666666.58265.peg.3731	ID3731	cellular processes and signaling	Cell wall/membrane/envelope biogenesis	Cell envelope	Predicted nucleoside-diphosphate-sugar epimerases	-	0.029722	0.029898	0.031364	0.030328	0.44064	0.45944	0.80439	0.568157	0.0533796	-4.22757	X	3	3
fig|6666666.58265.peg.3538	ID3538	metabolism	Amino acid transport and metabolism	Pyruvate family	Acetolactate synthase, small (regulatory) subunit	-	0.079923	0.021439	0.050602	0.0506547	0.51057	0.62204	0.41909	0.517233	0.0979339	-3.35205	X	3	3
fig|6666666.58265.peg.3375	ID3375	poorly characterized	Function unknown	Uncharacterized protein	Uncharacterized protein	-	0.0061944	0.014539	0.0043577	0.0083637	0.053519	0.053567	0.045404	0.05083	0.164543	-2.60347	X	3	3
fig|6666666.58265.peg.553	ID553	poorly characterized	Function unknown	Uncharacterized protein	Uncharacterized protein	-	0.038083	0.02786	0.023746	0.0298963	0.15228	0.18113	0.18007	0.17116	0.174669	-2.51731	X	3	3
fig|6666666.58265.peg.554	ID554	metabolism	Inorganic ion transport and metabolism	Ton and Tol transport systems	Outer membrane receptor proteins, mostly Fe transport	-	0.025654	0.045657	0.048936	0.0400823	0.1674	0.19625	0.23283	0.198827	0.201594	-2.31047	X	3	3
fig|6666666.58265.peg.759	ID759	metabolism	Carbohydrate transport and metabolism	Carbohydrate metabolism	Glucose/sorbosone dehydrogenases	-	0.0081921		0.0086446	0.00841835	0.049331	0.03306	0.036952	0.039781	0.211617	-2.24047	X	2	3
fig|6666666.58265.peg.3376	ID3376	metabolism	Inorganic ion transport and metabolism	Ton and Tol transport systems	Outer membrane receptor proteins, mostly Fe transport	-		0.011416	0.0089814	0.0101987	0.051996	0.044162	0.04399	0.046716	0.218313	-2.19553	X	2	3
fig|6666666.58265.peg.1681	ID1681	poorly characterized	Function unknown	Uncharacterized protein	Uncharacterized protein	CBM40	0.011538	0.019344	0.012175	0.0143523	0.045313	0.049889	0.091078	0.0620933	0.231141	-2.11315	X	3	3
fig|6666666.58265.peg.3373	ID3373	poorly characterized	General function prediction only	General function prediction only	Predicted glycosyl hydrolase	GH18	0.0073637	0.017284	0.0051803	0.00994267	0.040487	0.03184	0.041519	0.0379487	0.262003	-1.93234	X	3	3
fig|6666666.58265.peg.3259	ID3259	poorly characterized	Function unknown	Uncharacterized protein	Uncharacterized protein	-	0.090189	0.070562	0.052872	0.0712077	0.21251	0.23398	0.35313	0.26654	0.267156	-1.90425	X	3	3
fig|6666666.58265.peg.3134	ID3134	metabolism	Energy production and conversion	ATP-proton motive force interconversion	F0F1-type ATP synthase, subunit b	-	0.013321		0.021084	0.0172025		0.057596		0.057596	0.298675	-1.74335		2	1
fig|6666666.58265.peg.4479	ID4479	cellular processes and signaling	Cell wall/membrane/envelope biogenesis	Unknown substrate	Membrane-fusion protein	-	0.021538	0.01857	0.022728	0.0209453	0.072501	0.061198	0.072863	0.068854	0.304199	-1.71691	X	3	3
fig|6666666.58265.peg.552	ID552	information storage and processing	Translation, ribosomal structure and biogenesis	Translation factors	Putative translation initiation inhibitor, yjgF family	-	0.043345	0.061042		0.0521935	0.17703	0.11245	0.21995	0.16981	0.307364	-1.70198		2	3
fig|6666666.58265.peg.4775	ID4775	poorly characterized	Function unknown	Uncharacterized protein	Uncharacterized protein	-	0.15066	0.22733	0.11924	0.165743	0.48813	0.48857	0.62117	0.532623	0.311183	-1.68416	X	3	3
fig|6666666.58265.peg.609	ID609	metabolism	Lipid transport and metabolism	Lipid metabolism	Acyl-CoA dehydrogenases	-	0.011528	0.017394	0.018247	0.015723	0.063383	0.039876	0.043874	0.0490443	0.320587	-1.64121	X	3	3
fig|6666666.58265.peg.745	ID745	poorly characterized	Function unknown	Uncharacterized conserved protein	Uncharacterized conserved protein	GH125	0.0046381			0.0046381	0.012751	0.014038	0.013729	0.013506	0.34341	-1.54199		1	3
fig|6666666.58265.peg.5056	ID5056	poorly characterized	Function unknown	Uncharacterized protein	Uncharacterized protein	-	0.0036654			0.0036654	0.0086369	0.011094	0.01085	0.0101936	0.359577	-1.47563		1	3
fig|6666666.58265.peg.640	ID640	information storage and processing	Translation, ribosomal structure and biogenesis	Ribosomal proteins: synthesis and modification	Ribosomal protein L13	-		0.022423		0.022423	0.04669	0.077108	0.062843	0.0622137	0.360419	-1.47225		1	3
fig|6666666.58265.peg.4324	ID4324	cellular processes and signaling	Posttranslational modification, protein turnover, chaperones	Protein folding and stabilization	FKBP-type peptidyl-prolyl cis-trans isomerases 1	-	0.014861			0.014861	0.040854	0.051405	0.031422	0.041227	0.360468	-1.47206		1	3
fig|6666666.58265.peg.3958	ID3958	poorly characterized	General function prediction only	General function prediction only	FOG: PKD repeat	CBM44-CBM32	0.027081	0.024215	0.031752	0.0276827	0.073267	0.075462	0.081437	0.076722	0.360818	-1.47066	X	3	3
fig|6666666.58265.peg.5155	ID5155	poorly characterized	Function unknown	Uncharacterized protein conserved in bacteria	Uncharacterized protein conserved in bacteria	-	0.038665	0.019447	0.081601	0.046571	0.11388	0.15046	0.12263	0.12899	0.361043	-1.46976	X	3	3
fig|6666666.58265.peg.4449	ID4449	cellular processes and signaling	Cell wall/membrane/envelope biogenesis	Unknown substrate	Membrane-fusion protein	-	0.0060682	0.0091562	0.016008	0.0104108	0.021448	0.028862	0.035925	0.028745	0.362178	-1.46523	X	3	3
fig|6666666.58265.peg.1930	ID1930	metabolism	Lipid transport and metabolism	Biosynthesis	3-oxoacyl-[acyl-carrier-protein] synthase III	-	0.0091024		0.0064034	0.0077529	0.030981	0.020991	0.010264	0.0207453	0.373718	-1.41998		2	3
fig|6666666.58265.peg.3911	ID3911	poorly characterized	Function unknown	Uncharacterized protein	Uncharacterized protein	-	0.11644	0.039042	0.11117	0.088884	0.23517	0.19659	0.23447	0.222077	0.40024	-1.32106	X	3	3
fig|6666666.58265.peg.212	ID212	metabolism	Inorganic ion transport and metabolism	Ton and Tol transport systems	Outer membrane receptor proteins, mostly Fe transport	-	0.0085585	0.037665	0.034996	0.0270732	0.070584	0.06291	0.068764	0.0674193	0.401564	-1.3163	X	3	3
fig|6666666.58265.peg.3839	ID3839	poorly characterized	Function unknown	Uncharacterized protein	Uncharacterized protein	-	0.22406	0.25919	0.31327	0.265507	0.65555	0.6055	0.71061	0.65722	0.403984	-1.30763	X	3	3
fig|6666666.58265.peg.159	ID159	poorly characterized	Function unknown	Uncharacterized protein conserved in bacteria	Uncharacterized protein conserved in bacteria	-	0.028999	0.048617	0.051	0.042872	0.068331	0.1421	0.10628	0.10557	0.406099	-1.3001	X	3	3
fig|6666666.58265.peg.5057	ID5057	metabolism	Inorganic ion transport and metabolism	Ton and Tol transport systems	Outer membrane receptor proteins, mostly Fe transport	-		0.0020442		0.0020442	0.0063846	0.005272	0.0034374	0.00503133	0.406294	-1.2994		1	3
fig|6666666.58265.peg.2060	ID2060	cellular processes and signaling	Signal transduction mechanisms	Signal transduction	Phosphohistidine phosphatase SixA	-	0.02632	0.026476	0.02083	0.024542	0.062019	0.056902		0.0594605	0.412745	-1.27668	X	3	2
fig|6666666.58265.peg.3908	ID3908	poorly characterized	Function unknown	Uncharacterized protein	Uncharacterized protein	-	0.043985	0.047932	0.023207	0.0383747	0.077732	0.091922	0.1023	0.0906513	0.423322	-1.24017	X	3	3
fig|6666666.58265.peg.3260	ID3260	metabolism	Energy production and conversion	Other	Nitroreductase	-	0.054614	0.064926	0.036674	0.0520713	0.11699	0.16745	0.079782	0.121407	0.428898	-1.22129	X	3	3
fig|6666666.58265.peg.975	ID975	poorly characterized	Function unknown	Uncharacterized protein	Uncharacterized protein	-	0.038422	0.016564	0.02896	0.027982	0.073291	0.061706	0.060348	0.065115	0.429732	-1.21849	X	3	3
fig|6666666.58265.peg.2651	ID2651	cellular processes and signaling	Intracellular trafficking, secretion, and vesicular transport	Ton and Tol transport systems	Biopolymer transport protein	-	0.32707	0.12415	0.24745	0.23289	0.44593	0.56568	0.56367	0.525093	0.443521	-1.17293	X	3	3
fig|6666666.58265.peg.1544	ID1544	cellular processes and signaling	Cell wall/membrane/envelope biogenesis	Cell envelope	Nucleoside-diphosphate-sugar epimerases	-	0.013783	0.020797	0.021816	0.0187987	0.046009	0.044696	0.03497	0.0418917	0.448745	-1.15603	X	3	3
fig|6666666.58265.peg.337	ID337	cellular processes and signaling	Cell wall/membrane/envelope biogenesis	Unknown substrate	Membrane-fusion protein	-	0.0079535	0.0053337		0.0066436	0.014576	0.011463	0.017938	0.014659	0.45321	-1.14175	X	2	3
fig|6666666.58265.peg.2888	ID2888	poorly characterized	Function unknown	Uncharacterized conserved protein	Uncharacterized conserved protein	-	0.18396	0.075178	0.18199	0.147043	0.22577	0.35794	0.38897	0.324227	0.453518	-1.14077	X	3	3
fig|6666666.58265.peg.689	ID689	metabolism	Inorganic ion transport and metabolism	Ton and Tol transport systems	Outer membrane receptor proteins, mostly Fe transport	-	0.3557	0.33036	0.46614	0.384067	0.78953	0.6896	1.0436	0.84091	0.456727	-1.13059	X	3	3
fig|6666666.58265.peg.4395	ID4395	information storage and processing	Translation, ribosomal structure and biogenesis	Ribosomal proteins: synthesis and modification	Ribosomal protein L6P/L9E	-	0.33064	0.10097	0.099685	0.177098	0.46375	0.35741	0.33956	0.386907	0.457729	-1.12743	X	3	3
fig|6666666.58265.peg.3557	ID3557	poorly characterized	Function unknown	Uncharacterized protein	Uncharacterized protein	-	0.20696	0.086743	0.13953	0.144411	0.37478	0.32314	0.22852	0.308813	0.467632	-1.09655	X	3	3
fig|6666666.58265.peg.4396	ID4396	information storage and processing	Translation, ribosomal structure and biogenesis	Ribosomal proteins: synthesis and modification	Ribosomal protein L18	-	0.046679	0.11269	0.098514	0.085961	0.19065	0.17761	0.1816	0.183287	0.468998	-1.09235	X	3	3
fig|6666666.58265.peg.3965	ID3965	poorly characterized	General function prediction only	General function prediction only	Predicted dehydrogenases and related proteins	GH109	0.042136	0.048906	0.071824	0.0542887	0.084011	0.12613	0.13706	0.115734	0.469083	-1.09209	X	3	3
fig|6666666.58265.peg.2914	ID2914	poorly characterized	Function unknown	Uncharacterized protein	Uncharacterized protein	-	0.013081			0.013081	0.025687	0.039593	0.016595	0.0272917	0.479304	-1.06099		1	3
fig|6666666.58265.peg.559	ID559	poorly characterized	General function prediction only	General function prediction only	Predicted periplasmic or secreted lipoprotein	-	0.70557	0.6688	0.75886	0.711077	1.1404	1.6838	1.5033	1.4425	0.492947	-1.02049	X	3	3
fig|6666666.58265.peg.1965	ID1965	poorly characterized	General function prediction only	General function prediction only	Collagen-binding surface adhesin SpaP (antigen I/II family)	-	0.31604	0.10597	0.17552	0.199177	0.49647	0.41235	0.29543	0.401417	0.496184	-1.01105		3	3
fig|6666666.58265.peg.2948	ID2948	metabolism	Inorganic ion transport and metabolism	Detoxification	Superoxide dismutase	-	0.81514	0.95662	0.5505	0.774087	0.82378	1.6683	2.1739	1.55533	0.4977	-1.00665		3	3
fig|6666666.58265.peg.5173	ID5173	information storage and processing	Transcription	Transcription factors	Predicted transcriptional regulators	-	0.050936	0.022772	0.023888	0.032532	0.048898	0.088095	0.057438	0.0648103	0.501957	-0.994364		3	3
fig|6666666.58265.peg.3273	ID3273	poorly characterized	Function unknown	Uncharacterized protein	Uncharacterized protein	-	0.043259	0.032636	0.068472	0.0481223	0.093438	0.08417	0.10976	0.0957893	0.502377	-0.993158	X	3	3
fig|6666666.58265.peg.2681	ID2681	poorly characterized	Function unknown	Uncharacterized conserved protein	Uncharacterized conserved protein	-	0.96195	0.29342	0.34054	0.53197	1.048	1.3203	0.78208	1.05013	0.506577	-0.981147		3	3
fig|6666666.58265.peg.1480	ID1480	metabolism	Amino acid transport and metabolism	Amino acid transport	ABC-type branched-chain amino acid transport systems, periplasmic component	-	0.0079923	0.010719	0.0084337	0.00904833	0.014648	0.020735	0.018025	0.0178027	0.508257	-0.976369	X	3	3
fig|6666666.58265.peg.688	ID688	poorly characterized	Function unknown	Uncharacterized protein	Uncharacterized protein	-	0.31458	0.36918	0.3527	0.345487	0.6709	0.75377	0.60601	0.676893	0.5104	-0.970298	X	3	3
fig|6666666.58265.peg.2898	ID2898	cellular processes and signaling	Cell wall/membrane/envelope biogenesis	Outer membrane proteins	Outer membrane protein	-	0.0074814	0.0075257		0.00750355	0.013711	0.019409	0.010546	0.0145553	0.515519	-0.955903	X	2	3
fig|6666666.58265.peg.4612	ID4612	information storage and processing	Transcription	Adaptation to atypical conditions	Cold shock proteins	-	0.080315	0.1939	0.18645	0.153555	0.20187	0.38894	0.29888	0.296563	0.517781	-0.949585	X	3	3
fig|6666666.58265.peg.5060	ID5060	metabolism	Carbohydrate transport and metabolism	Inositol catabolism	Sugar phosphate isomerases/epimerases	-	0.010305		0.0072491	0.00877705	0.029677	0.014852	0.00581	0.0167797	0.523077	-0.934906		2	3
fig|6666666.58265.peg.380	ID380	poorly characterized	General function prediction only	General function prediction only	Short-chain alcohol dehydrogenase of unknown specificity	-	0.0086689	0.01744		0.0130545	0.034045	0.02249	0.018329	0.0249547	0.523127	-0.934768		2	3
fig|6666666.58265.peg.2111	ID2111	metabolism	Carbohydrate transport and metabolism	L-fucose utilization temp	Alpha-L-fucosidase	GH29-CBM32	0.0042011		0.0044331	0.0043171	0.0098992	0.007266	0.0071061	0.00809043	0.533606	-0.906154	X	2	3
fig|6666666.58265.peg.96	ID96	metabolism	Carbohydrate transport and metabolism	Degradation of polysaccharides	N-acetyl-beta-hexosaminidase	GH20	0.022362	0.015573	0.016336	0.0180903	0.03783	0.037188	0.024732	0.03325	0.54407	-0.878135	X	3	3
fig|6666666.58265.peg.2997	ID2997	poorly characterized	Function unknown	Uncharacterized protein	Uncharacterized protein	-	0.058898	0.021544	0.05085	0.043764	0.071494	0.078714	0.090568	0.0802587	0.545287	-0.874913	X	3	3
fig|6666666.58265.peg.2114	ID2114	metabolism	Inorganic ion transport and metabolism	Ton and Tol transport systems	Outer membrane receptor proteins, mostly Fe transport	-		0.0097667	0.0061473	0.007957	0.022116	0.010915	0.010675	0.0145687	0.546172	-0.872572	X	2	3
fig|6666666.58265.peg.3573	ID3573	poorly characterized	Function unknown	Uncharacterized protein	Uncharacterized protein	-	0.4152	0.7582	0.6673	0.613567	0.98838	1.1213	1.2425	1.11739	0.549105	-0.864845	X	3	3
fig|6666666.58265.peg.970	ID970	metabolism	Carbohydrate transport and metabolism	Carbohydrate metabolism	Predicted N-acetylglucosaminyl transferase	-	0.13077	0.13928	0.15828	0.142777	0.17219	0.24612	0.36106	0.25979	0.549585	-0.863586	X	3	3
fig|6666666.58265.peg.3533	ID3533	metabolism	Energy production and conversion	ATP-proton motive force interconversion	F0F1-type ATP synthase, epsilon subunit (mitochondrial delta subunit)	-		0.027469	0.043223	0.035346	0.064345	0.047229	0.080832	0.0641353	0.551116	-0.859572		2	3
fig|6666666.58265.peg.2849	ID2849	metabolism	Inorganic ion transport and metabolism	Other	Ferritin-like protein	-	0.25445	0.23723	0.24231	0.244663	0.43871	0.49375	0.39366	0.44204	0.553487	-0.853379	X	3	3
fig|6666666.58265.peg.3967	ID3967	cellular processes and signaling	Cell wall/membrane/envelope biogenesis	Outer membrane proteins	Outer membrane protein and related peptidoglycan-associated (lipo)proteins	-	1.102	0.42297	0.5304	0.685123	1.4046	1.3458	0.94832	1.23291	0.555698	-0.847628		3	3
fig|6666666.58265.peg.2939	ID2939	poorly characterized	Function unknown	Uncharacterized protein	Uncharacterized protein	-	0.017781	0.012776	0.010722	0.0137597	0.025937	0.024164	0.023632	0.0245777	0.559844	-0.836902	X	3	3
fig|6666666.58265.peg.3572	ID3572	metabolism	Lipid transport and metabolism	Lipid metabolism	Lysophospholipase	CE1	0.032126	0.052514	0.038138	0.040926	0.0757	0.059036	0.081511	0.0720823	0.567767	-0.816628	X	3	3
fig|6666666.58265.peg.5330	ID5330	poorly characterized	Function unknown	Uncharacterized protein	Uncharacterized protein	-	1.4288	0.43221	0.4971	0.786037	1.4272	1.2535	1.4711	1.38393	0.567973	-0.816106		3	3
fig|6666666.58265.peg.4451	ID4451	metabolism	Carbohydrate transport and metabolism	Carbohydrate metabolism	6-phosphogluconolactonase/Glucosamine-6-phosphate isomerase/deaminase	-	0.20436	0.17013	0.12642	0.16697	0.19926	0.32908	0.35164	0.293327	0.569229	-0.812919		3	3
fig|6666666.58265.peg.4719	ID4719	poorly characterized	Function unknown	Uncharacterized protein	Uncharacterized protein	CE6	0.01971	0.016523	0.020799	0.0190107	0.033543	0.039772	0.026394	0.0332363	0.571984	-0.805952	X	3	3
fig|6666666.58265.peg.3867	ID3867	poorly characterized	Function unknown	Uncharacterized protein	Uncharacterized protein	-	1.5417	2.2163	2.7004	2.1528	3.819	3.7621	3.6846	3.75523	0.57328	-0.802688	X	3	3
fig|6666666.58265.peg.4460	ID4460	information storage and processing	Transcription	Transcription factors	Transcriptional regulators	-	0.021701	0.014553	0.015266	0.0171733	0.03409	0.031277	0.024471	0.029946	0.573477	-0.802193	X	3	3
fig|6666666.58265.peg.3914	ID3914	poorly characterized	Function unknown	Uncharacterized conserved protein	Uncharacterized conserved protein	-	0.011873		0.018793	0.015333	0.018651	0.041068	0.020083	0.0266007	0.576414	-0.794822		2	3
fig|6666666.58265.peg.1960	ID1960	poorly characterized	Function unknown	Uncharacterized protein	Uncharacterized protein	-	0.08869	0.1033	0.078811	0.090267	0.10266	0.1655	0.20134	0.1565	0.576786	-0.793892		3	3
fig|6666666.58265.peg.1164	ID1164	poorly characterized	Function unknown	Uncharacterized protein	Uncharacterized protein	-	0.060908	0.032677	0.047133	0.046906	0.079733	0.087786	0.075552	0.0810237	0.578917	-0.788571	X	3	3
fig|6666666.58265.peg.5125	ID5125	poorly characterized	Function unknown	Uncharacterized protein	Uncharacterized protein	-	0.014564	0.0097667		0.0121654		0.020991		0.020991	0.579551	-0.786993		2	1
fig|6666666.58265.peg.2061	ID2061	metabolism	Nucleotide transport and metabolism	Purine conversions	Uridine phosphorylase	-	0.0076117	0.011485	0.0080321	0.00904293	0.023914	0.013165	0.0096564	0.0155785	0.580476	-0.784691		3	3
fig|6666666.58265.peg.3226	ID3226	poorly characterized	Function unknown	Uncharacterized protein conserved in bacteria	Uncharacterized protein conserved in bacteria	-	0.024601	0.014848	0.015576	0.0183417	0.027052	0.046803	0.020806	0.0315537	0.581285	-0.782683		3	3
fig|6666666.58265.peg.4398	ID4398	information storage and processing	Translation, ribosomal structure and biogenesis	Ribosomal proteins: synthesis and modification	Ribosomal protein L30/L7E	-		0.074491		0.074491		0.12808		0.12808	0.581597	-0.781907		1	1
fig|6666666.58265.peg.1140	ID1140	metabolism	Lipid transport and metabolism	Lipid metabolism	Acetyl-CoA acetyltransferase	-	0.0083593	0.0056059	0.0058807	0.0066153	0.010943		0.011783	0.011363	0.582179	-0.780465	X	3	2
fig|6666666.58265.peg.1935	ID1935	cellular processes and signaling	Posttranslational modification, protein turnover, chaperones	Uncharacterized protein predicted to be involved in C-type cytochrome biogenesis	Uncharacterized protein predicted to be involved in C-type cytochrome biogenesis	-	0.036654	0.022122	0.038678	0.0324847	0.092127	0.038037	0.0372	0.055788	0.582288	-0.780196		3	3
fig|6666666.58265.peg.1854	ID1854	poorly characterized	Function unknown	Uncharacterized protein	Uncharacterized protein	-	0.054227	0.054548	0.024524	0.044433	0.073015	0.07369	0.081897	0.0762007	0.583105	-0.778172	X	3	3
fig|6666666.58265.peg.3400	ID3400	cellular processes and signaling	Defense mechanisms	Multidrug Resistance Efflux Pumps	Multidrug resistance efflux pump	-			0.0070067	0.0070067	0.010431	0.014355	0.011232	0.012006	0.5836	-0.776949		1	3
fig|6666666.58265.peg.5107	ID5107	cellular processes and signaling	Posttranslational modification, protein turnover, chaperones	Detoxification	Predicted redox protein, regulator of disulfide bond formation	-		0.020862	0.036475	0.0286685	0.048869			0.048869	0.58664	-0.769453		2	1
fig|6666666.58265.peg.4062	ID4062	metabolism	Lipid transport and metabolism	Lipid metabolism	Esterase/lipase	CE10	0.01107	0.011136	0.0077879	0.00999797	0.011594	0.022338		0.016966	0.589294	-0.76294		3	2
fig|6666666.58265.peg.1666	ID1666	poorly characterized	General function prediction only	General function prediction only	Predicted dehydrogenases and related proteins	GH109	0.03153	0.033982	0.038024	0.034512	0.060144	0.054532	0.060951	0.0585423	0.589522	-0.762382	X	3	3
fig|6666666.58265.peg.1704	ID1704	cellular processes and signaling	Cell wall/membrane/envelope biogenesis	dTDP-rhamnose synthesis	Nucleoside-diphosphate-sugar epimerases	-	0.00664	0.0066793	0.01051	0.0079431	0.015646		0.011232	0.013439	0.591048	-0.758652		3	2
fig|6666666.58265.peg.1718	ID1718	poorly characterized	Function unknown	Uncharacterized protein	Uncharacterized protein	-	0.0069132	0.0069541	0.007295	0.0070541		0.014946	0.0087702	0.0118581	0.594876	-0.749339	X	3	2
fig|6666666.58265.peg.2847	ID2847	poorly characterized	Function unknown	Uncharacterized protein	Uncharacterized protein	-	0.013914	0.0069984	0.012236	0.0110495	0.021858	0.020055	0.013729	0.0185473	0.595744	-0.747235		3	3
fig|6666666.58265.peg.4518	ID4518	cellular processes and signaling	Posttranslational modification, protein turnover, chaperones	Degradation of proteins, peptides, and glycopeptides	Predicted metalloendopeptidase	-	0.046269	0.034907	0.038362	0.039846	0.050619	0.080024	0.068481	0.0663747	0.600319	-0.736198	X	3	3
fig|6666666.58265.peg.3078	ID3078	cellular processes and signaling	Cell wall/membrane/envelope biogenesis	Pathogenesis	Phospholipase C	-	0.0026739			0.0026739	0.0042004	0.0046246	0.0045229	0.0044493	0.600971	-0.734633		1	3
fig|6666666.58265.peg.4974	ID4974	poorly characterized	Function unknown	Uncharacterized protein	Uncharacterized protein	CBM66		0.004851		0.004851	0.0094694	0.010426	0.0040786	0.00799133	0.607033	-0.720154		1	3
fig|6666666.58265.peg.1785	ID1785	metabolism	Carbohydrate transport and metabolism	Carbohydrate metabolism	Trehalose and maltose hydrolases (possible phosphorylases)	GH95		0.0057078		0.0057078	0.012256	0.0098138	0.0059987	0.00935617	0.610058	-0.712983		1	3
fig|6666666.58265.peg.3872	ID3872	poorly characterized	Function unknown	Uncharacterized protein	Uncharacterized protein	-	0.026641	0.026799	0.028112	0.027184	0.034875	0.046077	0.052574	0.0445087	0.610757	-0.711329	X	3	3
fig|6666666.58265.peg.3231	ID3231	information storage and processing	Transcription	DNA-dependent RNA polymerase	DNA-directed RNA polymerase specialized sigma subunit, sigma24 homolog	-	0.04775	0.012008	0.03779	0.032516	0.046881	0.077424	0.035336	0.0532137	0.611046	-0.710647		3	3
fig|6666666.58265.peg.3794	ID3794	cellular processes and signaling	Posttranslational modification, protein turnover, chaperones	Other	Heat shock protein	-	0.021701	0.029106	0.030533	0.0271133	0.03409	0.050044	0.048943	0.044359	0.611225	-0.710224	X	3	3
fig|6666666.58265.peg.3433	ID3433	information storage and processing	Translation, ribosomal structure and biogenesis	Ribosomal proteins: synthesis and modification	Ribosomal protein L25 (general stress protein Ctc)	-	0.2048	0.080117	0.096051	0.126989	0.18767	0.24598	0.18765	0.2071	0.613179	-0.70562		3	3
fig|6666666.58265.peg.4973	ID4973	poorly characterized	Function unknown	Uncharacterized protein	Uncharacterized protein	-	0.016016	0.0064443	0.0067602	0.00974017	0.020127	0.01662	0.010836	0.015861	0.614095	-0.703465		3	3
fig|6666666.58265.peg.996	ID996	poorly characterized	Function unknown	Uncharacterized protein	Uncharacterized protein	-	0.055073	0.069249	0.062958	0.0624267	0.064885	0.1151	0.12421	0.101398	0.615658	-0.6998		3	3
fig|6666666.58265.peg.2650	ID2650	cellular processes and signaling	Intracellular trafficking, secretion, and vesicular transport	Ton and Tol transport systems	Biopolymer transport protein	-	0.17583	0.11255	0.14618	0.144853	0.18833	0.30871	0.20729	0.234777	0.616984	-0.696696	X	3	3
fig|6666666.58265.peg.281	ID281	metabolism	Coenzyme transport and metabolism	Pyridoxine	Phosphoglycerate dehydrogenase and related dehydrogenases	-		0.0071347	0.0074845	0.0073096	0.011142	0.015334	0.008998	0.0118247	0.618165	-0.693935		2	3
fig|6666666.58265.peg.4533	ID4533	metabolism	Amino acid transport and metabolism	Degradation of proteins, peptides, and glycopeptides	V8-like Glu-specific endopeptidase	-	0.0060514	0.0030436	0.0095785	0.0062245	0.0095062	0.0078496	0.012795	0.0100503	0.619337	-0.691204		3	3
fig|6666666.58265.peg.3221	ID3221	metabolism	Nucleotide transport and metabolism	pyrimidine conversions	Nucleoside diphosphate kinase	-	0.069229	0.077377	0.08117	0.0759253	0.12688	0.15299	0.084573	0.121481	0.624998	-0.678077	X	3	3
fig|6666666.58265.peg.2846	ID2846	metabolism	Inorganic ion transport and metabolism	Ton and Tol transport systems	Outer membrane receptor proteins, mostly Fe transport	-	0.0070665	0.022341	0.024501	0.0179695	0.030924	0.029682	0.02476	0.0284553	0.631498	-0.663149	X	3	3
fig|6666666.58265.peg.2427	ID2427	metabolism	Coenzyme transport and metabolism	Folate Biosynthesis	Dihydrofolate reductase	-	0.045512	0.017168	0.030016	0.0308987	0.044684	0.044277	0.057737	0.0488993	0.631883	-0.66227		3	3
fig|6666666.58265.peg.4087	ID4087	cellular processes and signaling	Cell motility	Chemotaxis and motility	Flagellar motor protein	-	0.070218	0.058862	0.041165	0.0567483	0.088857	0.094457	0.085781	0.0896983	0.632658	-0.660503	X	3	3
fig|6666666.58265.peg.962	ID962	metabolism	Inorganic ion transport and metabolism	Ton and Tol transport systems	Outer membrane receptor proteins, mostly Fe transport	-	0.136	0.1817	0.18612	0.16794	0.24953	0.22328	0.32171	0.26484	0.634119	-0.657175	X	3	3
fig|6666666.58265.peg.1798	ID1798	metabolism	Secondary metabolites biosynthesis, transport and catabolism	Secondary metabolites transport	ABC-type transport system involved in resistance to organic solvents, periplasmic component	-	0.01655	0.019977	0.024449	0.0203253	0.033797	0.031486	0.030793	0.0320253	0.634664	-0.655935	X	3	3
fig|6666666.58265.peg.4380	ID4380	information storage and processing	Translation, ribosomal structure and biogenesis	Ribosomal proteins: synthesis and modification	Ribosomal protein L3	-	0.14386	0.15007	0.10683	0.133587	0.19251	0.2396	0.19828	0.21013	0.635733	-0.653506	X	3	3
fig|6666666.58265.peg.1793	ID1793	poorly characterized	Function unknown	Uncharacterized protein	Uncharacterized protein	-	0.033832	0.014585	0.0204	0.022939	0.037962	0.033436	0.036788	0.036062	0.636099	-0.652677		3	3
fig|6666666.58265.peg.1647	ID1647	metabolism	Inorganic ion transport and metabolism	Other	Fe2+-dicitrate sensor, membrane component	-	0.0065406	0.0065793		0.00655995	0.010275			0.010275	0.638438	-0.647382		2	1
fig|6666666.58265.peg.213	ID213	poorly characterized	Function unknown	Uncharacterized protein	Uncharacterized protein	-	0.050045	0.067851	0.043625	0.0538403	0.085451	0.077146	0.090171	0.084256	0.639009	-0.646092	X	3	3
fig|6666666.58265.peg.4073	ID4073	metabolism	Energy production and conversion	Electron transport	Cytochrome c, mono- and diheme variants	-	0.013654	0.020602		0.017128	0.021448	0.041325	0.017321	0.026698	0.641546	-0.640375		2	3
fig|6666666.58265.peg.2451	ID2451	poorly characterized	General function prediction only	General function prediction only	Putative Zn-dependent protease, contains TPR repeats	-	0.033656	0.04001	0.035515	0.0363937	0.057676	0.050271	0.062104	0.0566837	0.642049	-0.639246	X	3	3
fig|6666666.58265.peg.4619	ID4619	metabolism	Inorganic ion transport and metabolism	Ton and Tol transport systems	Outer membrane receptor proteins, mostly Fe transport	-	0.014495	0.040617	0.040423	0.031845	0.049605	0.042976	0.056041	0.0495407	0.642805	-0.637546	X	3	3
fig|6666666.58265.peg.4385	ID4385	information storage and processing	Translation, ribosomal structure and biogenesis	Ribosomal proteins: synthesis and modification	Ribosomal protein L22	-		0.027469	0.028815	0.028142	0.028598	0.0551	0.04619	0.043296	0.649991	-0.621509		2	3
fig|6666666.58265.peg.5048	ID5048	metabolism	Energy production and conversion	Other	Coenzyme F420-dependent N5,N10-methylene tetrahydromethanopterin reductase and related flavin-dependent oxidoreductases	-	0.049649	0.028539	0.052391	0.0435263	0.064066	0.06747	0.068985	0.0668403	0.651199	-0.61883	X	3	3
fig|6666666.58265.peg.4408	ID4408	information storage and processing	Translation, ribosomal structure and biogenesis	Ribosomal proteins: synthesis and modification	Ribosomal protein L17	-	0.32272	0.11861	0.14408	0.195137	0.29735	0.32201	0.27819	0.299183	0.652231	-0.616545		3	3
fig|6666666.58265.peg.2794	ID2794	metabolism	Inorganic ion transport and metabolism	Ton and Tol transport systems	Outer membrane receptor proteins, mostly Fe transport	-	0.046843	0.095311	0.082008	0.0747207	0.088636	0.11232	0.14046	0.113805	0.656566	-0.606989		3	3
fig|6666666.58265.peg.1081	ID1081	metabolism	Inorganic ion transport and metabolism	Detoxification	Catalase (peroxidase I)	AA2	0.094981	0.11147	0.13819	0.11488	0.14355	0.20534	0.17527	0.17472	0.657511	-0.604913	X	3	3
fig|6666666.58265.peg.639	ID639	information storage and processing	Translation, ribosomal structure and biogenesis	Ribosomal proteins: synthesis and modification	Ribosomal protein S9	-		0.034336		0.034336	0.053621	0.044277	0.057737	0.0518783	0.661856	-0.59541		1	3
fig|6666666.58265.peg.2999	ID2999	poorly characterized	Function unknown	Uncharacterized protein	Uncharacterized protein	-	0.40323	0.097552	0.24237	0.247717	0.39288	0.36194	0.36693	0.373917	0.662493	-0.594022		3	3
fig|6666666.58265.peg.4648	ID4648	poorly characterized	Function unknown	Uncharacterized protein	Uncharacterized protein	-	0.41803	0.35947	0.44112	0.406207	0.58255	0.59473	0.65578	0.61102	0.664801	-0.589006	X	3	3
fig|6666666.58265.peg.5069	ID5069	poorly characterized	Function unknown	Uncharacterized protein	Uncharacterized protein	-	0.024825			0.024825	0.031197	0.047229	0.033593	0.0373397	0.664843	-0.588915		1	3
fig|6666666.58265.peg.2814	ID2814	poorly characterized	Function unknown	Uncharacterized protein conserved in bacteria	Uncharacterized protein conserved in bacteria	-	0.0073554		0.0077617	0.00755855	0.008666	0.0095411	0.015552	0.011253	0.67169	-0.574133	X	2	3
fig|6666666.58265.peg.4482	ID4482	information storage and processing	Transcription	Transcription factors	Transcriptional regulator	-	0.010868	0.016399		0.0136335	0.017073	0.023497		0.020285	0.672098	-0.573257	X	2	2
fig|6666666.58265.peg.4995	ID4995	poorly characterized	Function unknown	Uncharacterized protein	Uncharacterized protein	-	0.025207	0.033808	0.035465	0.0314933	0.032997	0.043596	0.063955	0.0468493	0.672226	-0.572982		3	3
fig|6666666.58265.peg.5331	ID5331	metabolism	Inorganic ion transport and metabolism	Detoxification	Cu/Zn superoxide dismutase	-	0.41819	0.16952	0.27004	0.285917	0.44122	0.4534	0.3748	0.42314	0.675702	-0.56554		3	3
fig|6666666.58265.peg.4207	ID4207	poorly characterized	General function prediction only	General function prediction only	Putative Zn-dependent protease, contains TPR repeats	-	0.012204			0.012204	0.0095858	0.026385		0.0179854	0.67855	-0.559472		1	2
fig|6666666.58265.peg.2897	ID2897	cellular processes and signaling	Defense mechanisms	Multidrug Resistance Efflux Pumps	Multidrug resistance efflux pump	-	0.097582	0.063328	0.093006	0.0846387	0.12609	0.12522	0.12246	0.12459	0.679338	-0.557799	X	3	3
fig|6666666.58265.peg.615	ID615	information storage and processing	Replication, recombination and repair	DNA replication, recombination, and repair	Single-stranded DNA-binding protein	-	0.14615	0.023213	0.032468	0.067277	0.15104	0.10643	0.039034	0.0988347	0.680702	-0.554904		3	3
fig|6666666.58265.peg.2918	ID2918	cellular processes and signaling	Signal transduction mechanisms	Signal transduction	Signal transduction histidine kinase	-	0.011682	0.0058757	0.012327	0.00996157	0.013764	0.020205	0.0098802	0.0146164	0.681534	-0.553143		3	3
fig|6666666.58265.peg.961	ID961	poorly characterized	Function unknown	Uncharacterized protein	Uncharacterized protein	-	0.20093	0.26662	0.20751	0.22502	0.33075	0.37339	0.28383	0.329323	0.68328	-0.549451	X	3	3
fig|6666666.58265.peg.108	ID108	metabolism	Inorganic ion transport and metabolism	Ton and Tol transport systems	Outer membrane receptor proteins, mostly Fe transport	-		0.0042711	0.0022403	0.0032557	0.0041688	0.0055077	0.0044888	0.00472177	0.689509	-0.536359		2	3
fig|6666666.58265.peg.36	ID36	poorly characterized	General function prediction only	General function prediction only	Predicted aminopeptidases	-	0.014094	0.017722	0.014872	0.0155627	0.02214	0.027423	0.01788	0.022481	0.692259	-0.530617	X	3	3
fig|6666666.58265.peg.3961	ID3961	poorly characterized	General function prediction only	General function prediction only	Predicted esterase	CE1	0.020905	0.010514	0.01103	0.0141497	0.01642	0.027117	0.01768	0.0204057	0.693418	-0.528202		3	3
fig|6666666.58265.peg.4734	ID4734	poorly characterized	Function unknown	Uncharacterized protein	Uncharacterized protein	-	0.053719	0.018012	0.03779	0.036507	0.035161	0.069682	0.053005	0.052616	0.693838	-0.527328		3	3
fig|6666666.58265.peg.2142	ID2142	information storage and processing	Translation, ribosomal structure and biogenesis	Ribosomal proteins: synthesis and modification	Ribosomal protein L28	-	0.26084	0.29519	0.20644	0.254157	0.34573	0.36655	0.38606	0.366113	0.694202	-0.526572	X	3	3
fig|6666666.58265.peg.4476	ID4476	metabolism	Energy production and conversion	Pyruvate dehydrogenase	Pyruvate/2-oxoglutarate dehydrogenase complex, dihydrolipoamide dehydrogenase (E3) component, and related enzymes	-	0.032126	0.041549	0.029057	0.034244	0.061281	0.051594	0.034933	0.0492693	0.695037	-0.524839		3	3
fig|6666666.58265.peg.4458	ID4458	metabolism	Amino acid transport and metabolism	Glutathione and analogs	Gamma-glutamyltransferase	-	0.017777	0.0039738	0.012506	0.0114189	0.017066	0.018789	0.013364	0.0164063	0.696008	-0.522825		3	3
fig|6666666.58265.peg.3723	ID3723	poorly characterized	General function prediction only	Uncharacterized proteins of the AP superfamily	Uncharacterized proteins of the AP superfamily	-	0.017745	0.01785	0.022886	0.0194937	0.023229	0.02728	0.03335	0.027953	0.697373	-0.519998	X	3	3
fig|6666666.58265.peg.2753	ID2753	poorly characterized	Function unknown	Uncharacterized protein	Uncharacterized protein	-	0.010114		0.010672	0.010393	0.015888	0.011661	0.017107	0.0148853	0.698204	-0.518279		2	3
fig|6666666.58265.peg.3951	ID3951	poorly characterized	Function unknown	Uncharacterized protein	Uncharacterized protein	-	0.049254	0.02623	0.042803	0.039429	0.052341	0.052616	0.06371	0.0562223	0.701305	-0.511886	X	3	3
fig|6666666.58265.peg.3836	ID3836	poorly characterized	Function unknown	Uncharacterized protein	Uncharacterized protein	-	0.44943	1.2246	1.4948	1.05628	1.622	1.4169	1.4675	1.50213	0.703184	-0.508025		3	3
fig|6666666.58265.peg.1381	ID1381	poorly characterized	General function prediction only	Protein and peptide secretion and trafficking	DNA uptake lipoprotein	-	0.021005	0.0070433	0.0073885	0.0118123	0.010999	0.030275	0.0088827	0.0167189	0.706522	-0.501194		3	3
fig|6666666.58265.peg.3467	ID3467	metabolism	Carbohydrate transport and metabolism	Carbohydrate metabolism	Sugar phosphate isomerases/epimerases	-	0.0076652			0.0076652	0.015051		0.0064828	0.0107669	0.711923	-0.490208		1	2
fig|6666666.58265.peg.3135	ID3135	metabolism	Energy production and conversion	ATP-proton motive force interconversion	F0F1-type ATP synthase, delta subunit (mitochondrial oligomycin sensitivity protein)	-	0.024006	0.024148	0.012666	0.0202733	0.02357	0.04152	0.020303	0.0284643	0.712236	-0.489572		3	3
fig|6666666.58265.peg.3425	ID3425	poorly characterized	Function unknown	Uncharacterized protein	Uncharacterized protein	-	0.010353	0.010415		0.010384	0.008132	0.017907	0.017513	0.0145173	0.715283	-0.483414		2	3
fig|6666666.58265.peg.4670	ID4670	poorly characterized	Function unknown	Uncharacterized protein	Uncharacterized protein	-	0.011808	0.013858	0.0062303	0.0106321	0.010821	0.018721	0.01498	0.0148407	0.716417	-0.481129		3	3
fig|6666666.58265.peg.1380	ID1380	information storage and processing	Transcription	DNA-dependent RNA polymerase	DNA-directed RNA polymerase, subunit K/omega	-	0.020227	0.050868	0.032017	0.0343707	0.039719	0.061222	0.042768	0.047903	0.717506	-0.478938		3	3
fig|6666666.58265.peg.2899	ID2899	information storage and processing	Transcription	Transcription factors	Transcriptional regulator	-	0.010605			0.010605	0.012494	0.018341	0.013453	0.0147627	0.718366	-0.477209		1	3
fig|6666666.58265.peg.1891	ID1891	poorly characterized	General function prediction only	General function prediction only	Short-chain dehydrogenases of various substrate specificities	-	0.0076117	0.0076568	0.012048	0.0091055	0.011957	0.0098736	0.016094	0.0126415	0.720284	-0.473361		3	3
fig|6666666.58265.peg.3975	ID3975	poorly characterized	Function unknown	Uncharacterized protein	Uncharacterized protein	-	0.0060016	0.0060371	0.006333	0.0061239	0.011785	0.00519		0.0084875	0.72152	-0.470889		3	2
fig|6666666.58265.peg.1557	ID1557	poorly characterized	General function prediction only	General function prediction only	Zn-dependent hydrolases, including glyoxylases	-		0.011406		0.011406	0.011874	0.016342	0.019179	0.0157983	0.721975	-0.469979		1	3
fig|6666666.58265.peg.1946	ID1946	information storage and processing	Translation, ribosomal structure and biogenesis	Ribosomal proteins: synthesis and modification	Ribosomal protein L19	-	0.42742	0.41084	0.33075	0.38967	0.42524	0.55853	0.63461	0.53946	0.722333	-0.469263		3	3
fig|6666666.58265.peg.1058	ID1058	poorly characterized	Function unknown	Uncharacterized protein	Uncharacterized protein	-	0.069933	0.040198	0.031627	0.0472527	0.068007	0.063356	0.064778	0.0653803	0.722735	-0.468461		3	3
fig|6666666.58265.peg.3834	ID3834	poorly characterized	Function unknown	Uncharacterized protein	Uncharacterized protein	-	0.081921	0.068672	0.086446	0.079013	0.12869	0.094457	0.10393	0.109026	0.724719	-0.464506	X	3	3
fig|6666666.58265.peg.3669	ID3669	information storage and processing	Translation, ribosomal structure and biogenesis	Ribosomal proteins: synthesis and modification	Ribosomal protein L10	-	0.20204	0.22864	0.25984	0.230173	0.23308	0.43134	0.28835	0.31759	0.72475	-0.464445		3	3
fig|6666666.58265.peg.2991	ID2991	metabolism	Lipid transport and metabolism	Biosynthesis	Acyl carrier protein	-		0.11269	0.044331	0.0785105	0.12099	0.10899	0.094748	0.108243	0.725319	-0.463312		2	3
fig|6666666.58265.peg.1228	ID1228	cellular processes and signaling	Cell motility	Chemotaxis and motility	Flagellar motor protein	-	0.13513	0.12838	0.079217	0.114242	0.15036	0.1623	0.15873	0.15713	0.727056	-0.459861	X	3	3
fig|6666666.58265.peg.4387	ID4387	information storage and processing	Translation, ribosomal structure and biogenesis	Ribosomal proteins: synthesis and modification	Ribosomal protein L16/L10E	-	0.12483	0.070634	0.10703	0.100831	0.12869	0.12819	0.15836	0.138413	0.72848	-0.457039	X	3	3
fig|6666666.58265.peg.665	ID665	metabolism	Inorganic ion transport and metabolism	Other	Rhodanese-related sulfurtransferase	-	0.061827	0.062193	0.032621	0.0522137	0.064749	0.0802	0.06972	0.0715563	0.729686	-0.454652	X	3	3
fig|6666666.58265.peg.5230	ID5230	cellular processes and signaling	Cell wall/membrane/envelope biogenesis	Outer membrane proteins	Outer membrane protein	-	0.061441	0.020602	0.036019	0.039354	0.02681	0.08265	0.051964	0.053808	0.731378	-0.45131		3	3
fig|6666666.58265.peg.2808	ID2808	poorly characterized	Function unknown	Uncharacterized protein	Uncharacterized protein	-	0.041218		0.021747	0.0314825	0.044515	0.044555	0.039218	0.0427627	0.736215	-0.441802		2	3
fig|6666666.58265.peg.3699	ID3699	cellular processes and signaling	Cell wall/membrane/envelope biogenesis	Unknown substrate	Membrane-fusion protein	-	0.042227	0.028318	0.032677	0.0344073	0.050857	0.04382	0.045237	0.046638	0.737753	-0.43879	X	3	3
fig|6666666.58265.peg.1677	ID1677	metabolism	Amino acid transport and metabolism	Other	Lysophospholipase L1 and related esterases	CE3	0.024825	0.024972	0.010478	0.0200917	0.035097	0.017174	0.029393	0.0272213	0.738085	-0.43814		3	3
fig|6666666.58265.peg.417	ID417	cellular processes and signaling	Cell wall/membrane/envelope biogenesis	Outer membrane proteins	Outer membrane lipoprotein-sorting protein	-	0.040455	0.040694	0.016008	0.0323857	0.031775	0.056849	0.042768	0.0437973	0.739444	-0.435488		3	3
fig|6666666.58265.peg.4992	ID4992	poorly characterized	General function prediction only	General function prediction only	Putative Zn-dependent protease, contains TPR repeats	-	0.039719	0.04395	0.029339	0.0376693	0.056155	0.041218	0.053748	0.0503737	0.747798	-0.419279		3	3
fig|6666666.58265.peg.3927	ID3927	metabolism	Carbohydrate transport and metabolism	Lactose and Galactose Uptake and Utilization	Galactose mutarotase and related enzymes	-	0.19375	0.12428	0.18667	0.168233	0.18747	0.24768	0.2351	0.223417	0.753003	-0.409273		3	3
fig|6666666.58265.peg.2068	ID2068	cellular processes and signaling	Cell wall/membrane/envelope biogenesis	Outer membrane proteins	Outer membrane protein and related peptidoglycan-associated (lipo)proteins	-	0.10044	0.044203	0.039745	0.0614627	0.088751	0.092286	0.06371	0.0815823	0.753382	-0.408546		3	3
fig|6666666.58265.peg.693	ID693	poorly characterized	Function unknown	Uncharacterized protein	Uncharacterized protein	-	0.14639	0.056637	0.083178	0.0954017	0.1194	0.12172	0.13809	0.126403	0.75474	-0.405948		3	3
fig|6666666.58265.peg.618	ID618	cellular processes and signaling	Posttranslational modification, protein turnover, chaperones	Other	Cytochrome c biogenesis factor	-	0.011458	0.011525	0.0080602	0.0103477	0.014999	0.013211	0.01292	0.01371	0.754758	-0.405914	X	3	3
fig|6666666.58265.peg.2851	ID2851	poorly characterized	Function unknown	Uncharacterized protein	Uncharacterized protein	-	0.0062238	0.009391	0.0098514	0.00848873	0.009777	0.0080733	0.015791	0.0112138	0.756992	-0.40165		3	3
fig|6666666.58265.peg.3954	ID3954	poorly characterized	Function unknown	Uncharacterized protein	Uncharacterized protein	-	0.059271	0.063881	0.062545	0.061899	0.059856	0.087867	0.096676	0.0814663	0.759811	-0.396288		3	3
fig|6666666.58265.peg.4733	ID4733	cellular processes and signaling	Posttranslational modification, protein turnover, chaperones	Protein folding and stabilization	Molecular chaperone (small heat shock protein)	-	0.097929	0.15155	0.23847	0.16265	0.19525	0.2736	0.17202	0.213623	0.761385	-0.393301		3	3
fig|6666666.58265.peg.3323	ID3323	poorly characterized	General function prediction only	Uncharacterized C-terminal domain of topoisomerase IA	Uncharacterized C-terminal domain of topoisomerase IA	-	0.14035	0.067521	0.083709	0.0971933	0.12941	0.13192	0.1187	0.126677	0.767255	-0.382222		3	3
fig|6666666.58265.peg.4769	ID4769	poorly characterized	Function unknown	Uncharacterized protein	Uncharacterized protein	-	0.11125	0.061042	0.074706	0.0823327	0.079438	0.12244	0.11975	0.107209	0.767962	-0.380894		3	3
fig|6666666.58265.peg.5027	ID5027	cellular processes and signaling	Signal transduction mechanisms	Signal transduction	Phosphate starvation-inducible protein PhoH, predicted ATPase	-	0.027222	0.02396	0.035907	0.0290297	0.037418	0.047082	0.028779	0.0377597	0.768801	-0.379318		3	3
fig|6666666.58265.peg.1188	ID1188	metabolism	Amino acid transport and metabolism	Other	Lysophospholipase L1 and related esterases	CE3	0.0093198	0.00375	0.0059007	0.0063235	0.010248	0.0080595	0.0063058	0.00820443	0.770742	-0.37568		3	3
fig|6666666.58265.peg.2963	ID2963	metabolism	Amino acid transport and metabolism	Glutamate family	Acetylglutamate semialdehyde dehydrogenase	-	0.016908	0.013607	0.010705	0.01374	0.021249		0.0143	0.0177745	0.773018	-0.371427		3	2
fig|6666666.58265.peg.2911	ID2911	metabolism	Coenzyme transport and metabolism	Folate Biosynthesis	Dihydrofolate reductase	-	0.023745		0.025057	0.024401	0.027976		0.035144	0.03156	0.773162	-0.371157	X	2	2
fig|6666666.58265.peg.723	ID723	poorly characterized	Function unknown	Uncharacterized protein	Uncharacterized protein	-	0.27721	0.21226	0.10478	0.198083	0.17224	0.16101	0.4339	0.255717	0.77462	-0.368439		3	3
fig|6666666.58265.peg.4975	ID4975	poorly characterized	General function prediction only	General function prediction only	Predicted dehydrogenases and related proteins	GH109	0.0072497			0.0072497	0.0094904	0.0083591	0.010219	0.00935617	0.774858	-0.367996		1	3
fig|6666666.58265.peg.3448	ID3448	poorly characterized	General function prediction only	General function prediction only	Predicted aminopeptidases	-		0.0045686		0.0045686		0.0058913		0.0058913	0.775482	-0.366834		1	1
fig|6666666.58265.peg.3393	ID3393	cellular processes and signaling	Intracellular trafficking, secretion, and vesicular transport	Protein and peptide secretion and trafficking	Type IV secretory pathway, VirJ component	CE1	0.0091789	0.016158	0.014529	0.0132886	0.019826	0.021828	0.0097037	0.0171192	0.77624	-0.365425		3	3
fig|6666666.58265.peg.4608	ID4608	cellular processes and signaling	Cell wall/membrane/envelope biogenesis	Outer membrane proteins	Outer membrane protein and related peptidoglycan-associated (lipo)proteins	-	1.1401	1.0684	1.0119	1.07347	1.9392	0.8771	1.3091	1.37513	0.780627	-0.357294		3	3
fig|6666666.58265.peg.3392	ID3392	poorly characterized	Function unknown	Uncharacterized protein conserved in bacteria	Uncharacterized protein conserved in bacteria	-		0.03031	0.015898	0.023104	0.029584			0.029584	0.780963	-0.356674		2	1
fig|6666666.58265.peg.5202	ID5202	metabolism	Nucleotide transport and metabolism	pyrimidine conversions	Uracil phosphoribosyltransferase	-		0.010269		0.010269		0.017656	0.0086336	0.0131448	0.781221	-0.356196		1	2
fig|6666666.58265.peg.4383	ID4383	information storage and processing	Translation, ribosomal structure and biogenesis	Ribosomal proteins: synthesis and modification	Ribosomal protein L2	-	0.047837	0.06416	0.037859	0.049952	0.065754	0.055158	0.070802	0.0639047	0.781664	-0.355379		3	3
fig|6666666.58265.peg.4653	ID4653	metabolism	Amino acid transport and metabolism	Degradation of proteins, peptides, and glycopeptides	Zn-dependent oligopeptidases	-		0.0030777		0.0030777		0.0039688	0.0038815	0.00392515	0.784097	-0.350895		1	2
fig|6666666.58265.peg.5054	ID5054	poorly characterized	General function prediction only	Uncharacterized proteins of the AP superfamily	Uncharacterized proteins of the AP superfamily	-	0.013224	0.0079812	0.011163	0.0107894	0.018696	0.0091484	0.013421	0.0137551	0.784391	-0.350355		3	3
fig|6666666.58265.peg.3773	ID3773	poorly characterized	Function unknown	Uncharacterized protein conserved in bacteria	Uncharacterized protein conserved in bacteria	-	0.32488	0.1634	0.17732	0.221867	0.30797	0.34392	0.19423	0.28204	0.78665	-0.346207		3	3
fig|6666666.58265.peg.1604	ID1604	poorly characterized	Function unknown	Uncharacterized conserved protein	Uncharacterized conserved protein	-	0.0057038			0.0057038			0.007236	0.007236	0.788253	-0.343269		1	1
fig|6666666.58265.peg.75	ID75	poorly characterized	Function unknown	Uncharacterized protein	Uncharacterized protein	-	0.016425	0.020653	0.0086662	0.0152481	0.019352	0.021306	0.017365	0.019341	0.78838	-0.343036		3	3
fig|6666666.58265.peg.1603	ID1603	poorly characterized	Function unknown	Uncharacterized protein	Uncharacterized protein	-	0.020227	0.016956	0.01423	0.0171377	0.015888	0.032069	0.017107	0.021688	0.790191	-0.339726		3	3
fig|6666666.58265.peg.3261	ID3261	poorly characterized	Function unknown	Uncharacterized protein	Uncharacterized protein	-	0.0060214	0.0036342	0.0038124	0.00448933	0.0056754			0.0056754	0.791016	-0.338221		3	1
fig|6666666.58265.peg.2834	ID2834	poorly characterized	Function unknown	Uncharacterized protein	Uncharacterized protein	-	0.02697		0.02846	0.027715		0.034984		0.034984	0.792219	-0.336028		2	1
fig|6666666.58265.peg.81	ID81	poorly characterized	General function prediction only	General function prediction only	Beta-propeller domains of methanol dehydrogenase type	-	0.0085003			0.0085003	0.0066765	0.011026	0.014378	0.0106935	0.794903	-0.331148		1	3
fig|6666666.58265.peg.5065	ID5065	poorly characterized	Function unknown	Uncharacterized protein	Uncharacterized protein	-	0.012628			0.012628	0.0099183	0.01638	0.021359	0.0158858	0.794925	-0.331109		1	3
fig|6666666.58265.peg.46	ID46	cellular processes and signaling	Cell wall/membrane/envelope biogenesis	Outer membrane proteins	Outer membrane protein	-	0.12136	0.063948	0.10977	0.0983593	0.10894	0.14493	0.11731	0.123727	0.794973	-0.331023		3	3
fig|6666666.58265.peg.4042	ID4042	metabolism	Amino acid transport and metabolism	Pyruvate family	Branched-chain amino acid aminotransferase/4-amino-4-deoxychorismate lyase	-	0.040112	0.031038	0.048839	0.0399963	0.053318	0.042693	0.054801	0.0502707	0.79562	-0.329849		3	3
fig|6666666.58265.peg.4022	ID4022	cellular processes and signaling	Posttranslational modification, protein turnover, chaperones	Protein folding and stabilization	Co-chaperonin GroES (HSP10)	-	0.39412	0.45309	0.42777	0.424993	0.3361	0.69139	0.57142	0.53297	0.797406	-0.326614		3	3
fig|6666666.58265.peg.4402	ID4402	information storage and processing	Translation, ribosomal structure and biogenesis	Translation factors	Translation initiation factor 1 (IF-1)	-	0.075853	0.091562	0.064034	0.0771497	0.095326	0.10495	0.089813	0.0966963	0.797855	-0.325801		3	3
fig|6666666.58265.peg.2017	ID2017	information storage and processing	Translation, ribosomal structure and biogenesis	tRNA and rRNA base modification	Predicted S-adenosylmethionine-dependent methyltransferase involved in cell envelope biogenesis	-	0.0072577	0.0073007	0.0076585	0.00740563		0.0062762	0.012276	0.0092761	0.798356	-0.324895		3	2
fig|6666666.58265.peg.1617	ID1617	information storage and processing	Translation, ribosomal structure and biogenesis	Ribosomal proteins: synthesis and modification	Ribosomal protein L20	-	0.086233	0.057829	0.040442	0.0615013	0.075257	0.066286	0.089138	0.0768937	0.799823	-0.322247		3	3
fig|6666666.58265.peg.3922	ID3922	cellular processes and signaling	Posttranslational modification, protein turnover, chaperones	Protein folding and stabilization	DnaJ-class molecular chaperone with C-terminal Zn finger domain	-	0.021209	0.017779	0.014921	0.0179697	0.022212	0.015284	0.029896	0.022464	0.799932	-0.322051		3	3
fig|6666666.58265.peg.5329	ID5329	poorly characterized	Function unknown	Uncharacterized protein	Uncharacterized protein	-	0.032605	0.032798	0.034406	0.0332697			0.041364	0.041364	0.804315	-0.314168		3	1
fig|6666666.58265.peg.2644	ID2644	metabolism	Carbohydrate transport and metabolism	Glycolysis and Gluconeogenesis	Glyceraldehyde-3-phosphate dehydrogenase/erythrose-4-phosphate dehydrogenase	-	0.034953	0.01758	0.036884	0.0298057			0.036952	0.036952	0.806605	-0.310066		3	1
fig|6666666.58265.peg.79	ID79	poorly characterized	Function unknown	Uncharacterized conserved protein	Uncharacterized conserved protein	-	0.42446	0.22772	0.35832	0.336833	0.39118	0.42579	0.43079	0.41592	0.809851	-0.304271		3	3
fig|6666666.58265.peg.1861	ID1861	metabolism	Amino acid transport and metabolism	Aspartate family	Dihydrodipicolinate reductase	-	0.032851	0.033045	0.017332	0.0277427	0.029028	0.03551	0.038202	0.0342467	0.810084	-0.303857		3	3
fig|6666666.58265.peg.4463	ID4463	metabolism	Lipid transport and metabolism	Lipid metabolism	Acetyl-CoA acetyltransferase	-	0.050284	0.039341	0.038322	0.042649	0.054855	0.055563	0.047253	0.052557	0.811481	-0.301371		3	3
fig|6666666.58265.peg.3613	ID3613	poorly characterized	Function unknown	Uncharacterized protein	Uncharacterized protein	-		0.0065793		0.0065793	0.007706	0.0084842		0.0080951	0.812751	-0.299115		1	2
fig|6666666.58265.peg.4638	ID4638	metabolism	Secondary metabolites biosynthesis, transport and catabolism	Secondary metabolites transport	ABC-type transport system involved in resistance to organic solvents, periplasmic component	-	0.062219	0.069541	0.05836	0.0633733	0.065159	0.080707	0.087702	0.077856	0.813981	-0.296932		3	3
fig|6666666.58265.peg.3150	ID3150	poorly characterized	Function unknown	Uncharacterized protein	Uncharacterized protein	-	0.014895	0.0099886	0.015717	0.0135335	0.011699	0.017174	0.020995	0.0166227	0.814161	-0.296613		3	3
fig|6666666.58265.peg.1494	ID1494	information storage and processing	Translation, ribosomal structure and biogenesis	tRNA and rRNA base modification	rRNA methylases	-		0.0086516		0.0086516	0.013511	0.0074376	0.010911	0.0106199	0.814662	-0.295727		1	3
fig|6666666.58265.peg.2652	ID2652	cellular processes and signaling	Cell wall/membrane/envelope biogenesis	Ton and Tol transport systems	Periplasmic protein TonB, links inner and outer membranes	-	0.42011	0.33405	0.35887	0.37101	0.4871	0.42212	0.45682	0.455347	0.814786	-0.295507	X	3	3
fig|6666666.58265.peg.163	ID163	poorly characterized	General function prediction only	General function prediction only	Predicted beta-xylosidase	GH43	0.0061711		0.0065119	0.0063415	0.0048471	0.010673	0.0078288	0.00778297	0.814792	-0.295496		2	3
fig|6666666.58265.peg.4575	ID4575	poorly characterized	Function unknown	Uncharacterized protein	Uncharacterized protein	-	0.013654		0.014408	0.014031	0.010724	0.023614		0.017169	0.817229	-0.291188		2	2
fig|6666666.58265.peg.4709	ID4709	poorly characterized	Function unknown	Uncharacterized protein	Uncharacterized protein	CBM66	0.0095814	0.0096381	0.010111	0.00977683	0.011289	0.012429	0.012155	0.0119577	0.81762	-0.290497	X	3	3
fig|6666666.58265.peg.3537	ID3537	metabolism	Amino acid transport and metabolism	Pyruvate family	Thiamine pyrophosphate-requiring enzymes [acetolactate synthase, pyruvate dehydrogenase (cytochrome), glyoxylate carboligase, phosphonopyruvate decarboxylase]	-		0.0075907	0.0059721	0.0067814	0.011854	0.0065256	0.006382	0.00825387	0.821603	-0.283487		2	3
fig|6666666.58265.peg.2795	ID2795	poorly characterized	Function unknown	Uncharacterized protein	Uncharacterized protein	-	0.083277	0.089614	0.077658	0.0835163	0.098875	0.10384	0.10155	0.101422	0.823457	-0.280236	X	3	3
fig|6666666.58265.peg.4630	ID4630	metabolism	Amino acid transport and metabolism	Degradation of proteins, peptides, and glycopeptides	V8-like Glu-specific endopeptidase	-	0.053097	0.042729	0.043223	0.0463497	0.050046	0.064283	0.053888	0.0560723	0.826605	-0.27473		3	3
fig|6666666.58265.peg.4394	ID4394	information storage and processing	Translation, ribosomal structure and biogenesis	Ribosomal proteins: synthesis and modification	Ribosomal protein S8	-	0.22342	0.2081	0.1921	0.207873	0.21448	0.27908	0.25894	0.250833	0.828731	-0.271024		3	3
fig|6666666.58265.peg.3033	ID3033	cellular processes and signaling	Cell wall/membrane/envelope biogenesis	Ton and Tol transport systems	Periplasmic protein TonB, links inner and outer membranes	-	0.015171			0.015171	0.015888	0.017492	0.021384	0.0182547	0.831075	-0.266949		1	3
fig|6666666.58265.peg.1679	ID1679	poorly characterized	Function unknown	Uncharacterized protein conserved in bacteria	Uncharacterized protein conserved in bacteria	-			0.0050553	0.0050553			0.0060776	0.0060776	0.831792	-0.265705		1	1
fig|6666666.58265.peg.1676	ID1676	metabolism	Carbohydrate transport and metabolism	Degradation of polysaccharides	Beta-glucosidase-related glycosidases	GH3	0.0099948	0.012926	0.010547	0.0111559	0.015701	0.016052	0.008453	0.013402	0.832408	-0.264637		3	3
fig|6666666.58265.peg.4382	ID4382	information storage and processing	Translation, ribosomal structure and biogenesis	Ribosomal proteins: synthesis and modification	Ribosomal protein L23	-		0.080117	0.072038	0.0760775	0.089368	0.088554	0.096229	0.0913837	0.832507	-0.264466	X	2	3
fig|6666666.58265.peg.3204	ID3204	cellular processes and signaling	Signal transduction mechanisms	DNA interactions	Response regulators consisting of a CheY-like receiver domain and a winged-helix DNA-binding domain	-	0.023849	0.02399	0.0151	0.0209797	0.022479	0.028873	0.024204	0.0251853	0.833011	-0.263592		3	3
fig|6666666.58265.peg.1663	ID1663	metabolism	Carbohydrate transport and metabolism	Glycerate metabolism	Hydroxypyruvate isomerase	-	0.026096	0.015	0.027537	0.0228777	0.032209	0.022567		0.027388	0.835317	-0.259604		3	2
fig|6666666.58265.peg.1665	ID1665	poorly characterized	Function unknown	Uncharacterized protein	Uncharacterized protein	CBM66	0.037828	0.038052	0.039917	0.038599	0.033426	0.053158	0.051988	0.0461907	0.835645	-0.259038		3	3
fig|6666666.58265.peg.3720	ID3720	cellular processes and signaling	Intracellular trafficking, secretion, and vesicular transport	Ton and Tol transport systems	Biopolymer transport protein	-	0.016425	0.024784	0.025999	0.0224027	0.032253	0.021306		0.0267795	0.83656	-0.257459		3	2
fig|6666666.58265.peg.3782	ID3782	poorly characterized	Function unknown	Uncharacterized protein	Uncharacterized protein	-	0.03593	0.043372	0.045498	0.0416	0.056443	0.062143	0.030388	0.049658	0.83773	-0.255443		3	3
fig|6666666.58265.peg.529	ID529	metabolism	Amino acid transport and metabolism	Other	Lactoylglutathione lyase and related lyases	-	0.043345	0.01744	0.054886	0.038557	0.034045	0.059973	0.04399	0.0460027	0.838147	-0.254725		3	3
fig|6666666.58265.peg.2761	ID2761	poorly characterized	General function prediction only	General function prediction only	Predicted outer membrane protein	-	0.31828	0.072765	0.2061	0.199048	0.22158	0.32528	0.16518	0.237347	0.83864	-0.253877		3	3
fig|6666666.58265.peg.3250	ID3250	poorly characterized	Function unknown	Uncharacterized protein	Uncharacterized protein	-	0.01923	0.038688	0.028409	0.0287757	0.030209	0.026608	0.045539	0.0341187	0.8434	-0.245712		3	3
fig|6666666.58265.peg.3622	ID3622	information storage and processing	Translation, ribosomal structure and biogenesis	Ribosomal proteins: synthesis and modification	Ribosomal protein L27	-		0.047772	0.033409	0.0405905	0.049735	0.041068	0.053553	0.0481187	0.84355	-0.245455		2	3
fig|6666666.58265.peg.4186	ID4186	cellular processes and signaling	Cell wall/membrane/envelope biogenesis	Adaptations to atypical conditions	Large-conductance mechanosensitive channel	-	0.41538	0.46426	0.47078	0.45014	0.48938	0.49224	0.61803	0.533217	0.844197	-0.244348	X	3	3
fig|6666666.58265.peg.2655	ID2655	poorly characterized	General function prediction only	General function prediction only	Putative Zn-dependent protease, contains TPR repeats	-	0.46488	0.41441	0.42076	0.43335	0.39037	0.67493	0.47468	0.513327	0.844199	-0.244345		3	3
fig|6666666.58265.peg.2649	ID2649	cellular processes and signaling	Intracellular trafficking, secretion, and vesicular transport	Ton and Tol transport systems	Biopolymer transport proteins	-	0.070218	0.082406	0.053514	0.0687127	0.076601	0.06747	0.098978	0.0810163	0.848134	-0.237637		3	3
fig|6666666.58265.peg.997	ID997	poorly characterized	Function unknown	Uncharacterized protein	Uncharacterized protein	-	0.10923	0.09614	0.064834	0.090068	0.091155	0.094457	0.1328	0.106137	0.848599	-0.236846		3	3
fig|6666666.58265.peg.3474	ID3474	poorly characterized	General function prediction only	Other	Predicted GTPase	-	0.00658	0.006619		0.0065995	0.0077524			0.0077524	0.851285	-0.232286		2	1
fig|6666666.58265.peg.4278	ID4278	metabolism	Energy production and conversion	Other	Predicted oxidoreductases (related to aryl-alcohol dehydrogenases)	-	0.16195	0.15944	0.14908	0.156823	0.12449	0.21752	0.20982	0.183943	0.852563	-0.230121		3	3
fig|6666666.58265.peg.3117	ID3117	poorly characterized	General function prediction only	General function prediction only	Predicted peptidase	CE1		0.0068458		0.0068458	0.008018			0.008018	0.853804	-0.228023		1	1
fig|6666666.58265.peg.4392	ID4392	information storage and processing	Translation, ribosomal structure and biogenesis	Ribosomal proteins: synthesis and modification	Ribosomal protein L5	-	0.34279	0.14611	0.12262	0.20384	0.25555	0.28136	0.1769	0.237937	0.856699	-0.22314		3	3
fig|6666666.58265.peg.3668	ID3668	information storage and processing	Translation, ribosomal structure and biogenesis	Ribosomal proteins: synthesis and modification	Ribosomal protein L1	-	0.080038	0.10893	0.1093	0.0994227	0.11464	0.097715	0.13538	0.115912	0.857745	-0.221379		3	3
fig|6666666.58265.peg.2659	ID2659	metabolism	Energy production and conversion	Electron transport	NADH:ubiquinone oxidoreductase 27 kD subunit	-	0.032703	0.092111	0.11733	0.0807147	0.05651	0.20362	0.022127	0.0940857	0.857885	-0.221144		3	3
fig|6666666.58265.peg.1895	ID1895	metabolism	Energy production and conversion	Other	Predicted oxidoreductases (related to aryl-alcohol dehydrogenases)	-	0.010021	0.01344	0.0070496	0.0101702	0.018365	0.0086658	0.0084752	0.0118353	0.859308	-0.218752		3	3
fig|6666666.58265.peg.3667	ID3667	information storage and processing	Translation, ribosomal structure and biogenesis	Ribosomal proteins: synthesis and modification	Ribosomal protein L11	-	0.20062	0.24666	0.23523	0.227503	0.29765	0.25703	0.2388	0.264493	0.860148	-0.217344		3	3
fig|6666666.58265.peg.4122	ID4122	cellular processes and signaling	Cell motility	Chemotaxis and motility	Flagellar hook-associated protein	-	0.041757	0.044215	0.048702	0.0448913	0.060418	0.043713	0.052045	0.0520587	0.862322	-0.213701		3	3
fig|6666666.58265.peg.1304	ID1304	metabolism	Energy production and conversion	Other	Alcohol dehydrogenase, class IV	-			0.0060346	0.0060346	0.0067377		0.0072549	0.0069963	0.862542	-0.213334		1	2
fig|6666666.58265.peg.289	ID289	metabolism	Lipid transport and metabolism	Biosynthesis	Biotin carboxyl carrier protein	-	0.3664	0.27816	0.28451	0.30969	0.36924	0.37663	0.32742	0.357763	0.865628	-0.208181		3	3
fig|6666666.58265.peg.3181	ID3181	information storage and processing	Translation, ribosomal structure and biogenesis	Translation factors	Putative translation initiation inhibitor, yjgF family	-	0.034786	0.04199	0.073415	0.0500637	0.06011	0.072197	0.041188	0.0578317	0.865679	-0.208096		3	3
fig|6666666.58265.peg.5246	ID5246	metabolism	Lipid transport and metabolism	Biosynthesis	Acetyl-CoA carboxylase beta subunit	-	0.0077743	0.0078203	0.0082036	0.00793273	0.0091594			0.0091594	0.866076	-0.207435		3	1
fig|6666666.58265.peg.2865	ID2865	poorly characterized	Function unknown	Uncharacterized protein	Uncharacterized protein	-	0.068268	0.057226	0.048025	0.0578397	0.053621	0.088554	0.057737	0.0666373	0.867977	-0.204271		3	3
fig|6666666.58265.peg.5295	ID5295	information storage and processing	Transcription	DNA-dependent RNA polymerase	DNA-directed RNA polymerase specialized sigma subunit, sigma24 homolog	-	0.022875		0.018104	0.0204895	0.022459	0.024727		0.023593	0.868457	-0.203474		2	2
fig|6666666.58265.peg.3952	ID3952	metabolism	Inorganic ion transport and metabolism	Ton and Tol transport systems	Outer membrane receptor proteins, mostly Fe transport	-	0.052603	0.093378	0.09469	0.0802237	0.087494	0.089195	0.10032	0.0923363	0.86882	-0.202871		3	3
fig|6666666.58265.peg.3957	ID3957	poorly characterized	Function unknown	Uncharacterized protein	Uncharacterized protein	CBM6	0.026805	0.033704	0.018857	0.0264553	0.035089	0.021248	0.034005	0.030114	0.878506	-0.186876		3	3
fig|6666666.58265.peg.3120	ID3120	poorly characterized	Function unknown	Uncharacterized protein	Uncharacterized protein	-	0.059538	0.05989	0.043495	0.0543077	0.068347	0.061387	0.054227	0.0613203	0.885639	-0.17521		3	3
fig|6666666.58265.peg.4373	ID4373	information storage and processing	Translation, ribosomal structure and biogenesis	Ribosomal proteins: synthesis and modification	Ribosomal protein S12	-	0.063783	0.088221	0.10096	0.0843213	0.093934	0.089631	0.10115	0.094905	0.888481	-0.170586		3	3
fig|6666666.58265.peg.3423	ID3423	poorly characterized	Function unknown	Uncharacterized protein	Uncharacterized protein	-	0.015384	0.025792	0.016234	0.0191367	0.012084	0.017738	0.034697	0.0215063	0.889815	-0.168422		3	3
fig|6666666.58265.peg.152	ID152	metabolism	Carbohydrate transport and metabolism	Carbohydrate metabolism	Sugar phosphate isomerases/epimerases	-	0.022368	0.03375	0.015735	0.023951	0.026353	0.02579	0.028376	0.0268397	0.892373	-0.164281		3	3
fig|6666666.58265.peg.1624	ID1624	poorly characterized	Function unknown	Uncharacterized protein	Uncharacterized protein	-	0.013885	0.013967		0.013926	0.010906	0.020012	0.015658	0.0155253	0.896986	-0.156843		2	3
fig|6666666.58265.peg.239	ID239	information storage and processing	Translation, ribosomal structure and biogenesis	Ribosomal proteins: synthesis and modification	Ribosomal protein L9	-	0.19319	0.18686	0.16466	0.18157	0.18092	0.2249	0.2011	0.202307	0.897499	-0.156018		3	3
fig|6666666.58265.peg.4391	ID4391	information storage and processing	Translation, ribosomal structure and biogenesis	Ribosomal proteins: synthesis and modification	Ribosomal protein L24	-	0.12678	0.15696	0.09262	0.125453	0.068941	0.16024	0.18971	0.13963	0.898468	-0.154462		3	3
fig|6666666.58265.peg.4376	ID4376	information storage and processing	Translation, ribosomal structure and biogenesis	Ribosomal proteins: synthesis and modification	Ribosomal protein S10	-	0.23792	0.21757	0.17118	0.20889	0.17838	0.24316	0.27439	0.231977	0.900478	-0.151236		3	3
fig|6666666.58265.peg.4310	ID4310	poorly characterized	Function unknown	Uncharacterized protein	Uncharacterized protein	-	0.031892	0.05213	0.037859	0.040627	0.053229	0.037921	0.04383	0.0449933	0.902956	-0.147272		3	3
fig|6666666.58265.peg.194	ID194	metabolism	Secondary metabolites biosynthesis, transport and catabolism	Salicylate and gentisate catabolism	2-keto-4-pentenoate hydratase/2-oxohepta-3-ene-1,7-dioic acid hydratase (catechol pathway)	-	0.010761			0.010761	0.012679	0.013959	0.0091014	0.0119131	0.903289	-0.146741		1	3
fig|6666666.58265.peg.3963	ID3963	poorly characterized	General function prediction only	General function prediction only	Predicted hydrolases or acyltransferases (alpha/beta hydrolase superfamily)	CE1	0.02988	0.026717	0.014013	0.0235367	0.018254	0.031581	0.028079	0.0259713	0.906256	-0.14201		3	3
fig|6666666.58265.peg.3157	ID3157	poorly characterized	Function unknown	Uncharacterized conserved protein	Uncharacterized conserved protein	-	0.11203	0.075128	0.10837	0.0985093	0.065995	0.1211	0.13817	0.108422	0.908576	-0.138321		3	3
fig|6666666.58265.peg.964	ID964	metabolism	Inorganic ion transport and metabolism	Inorganic ion transport	Outer membrane receptor proteins, mostly Fe transport	-		0.0023731		0.0023731	0.0027795	0.0030602	0.0019952	0.00261163	0.908665	-0.138179		1	3
fig|6666666.58265.peg.257	ID257	metabolism	Amino acid transport and metabolism	Other	Choline dehydrogenase and related flavoproteins	AA3		0.0038019		0.0038019	0.0044529	0.0049026	0.0031965	0.004184	0.908676	-0.138162		1	3
fig|6666666.58265.peg.2796	ID2796	metabolism	Carbohydrate transport and metabolism	Degradation of polysaccharides-Sucrose	Beta-fructosidases (levanase/invertase)	GH32	0.072019	0.072445	0.067552	0.070672	0.070709	0.081309	0.081213	0.0777437	0.909039	-0.137586		3	3
fig|6666666.58265.peg.3707	ID3707	information storage and processing	Transcription	Transcription factors	Transcriptional regulators	-	0.0064252		0.01017	0.0082976	0.010093		0.0081511	0.00912205	0.90962	-0.136664		2	2
fig|6666666.58265.peg.4399	ID4399	information storage and processing	Translation, ribosomal structure and biogenesis	Ribosomal proteins: synthesis and modification	Ribosomal protein L15	-	0.22879	0.25242	0.26479	0.248667	0.24926	0.23614	0.33082	0.272073	0.913969	-0.129782		3	3
fig|6666666.58265.peg.4580	ID4580	poorly characterized	General function prediction only	General function prediction only	Gas vesicle protein	-	0.16662	0.10243	0.12698	0.13201	0.11633	0.1601	0.15658	0.144337	0.914598	-0.128791		3	3
fig|6666666.58265.peg.310	ID310	poorly characterized	Function unknown	Uncharacterized protein	Uncharacterized protein	-	0.016804	0.0084519	0.013299	0.0128516	0.013199	0.018165	0.010659	0.0140077	0.917471	-0.124265		3	3
fig|6666666.58265.peg.2151	ID2151	poorly characterized	Function unknown	Uncharacterized protein	Uncharacterized protein	-	0.012652	0.023332	0.015576	0.0171867	0.018219	0.021882	0.016051	0.0187173	0.918222	-0.123085		3	3
fig|6666666.58265.peg.4531	ID4531	poorly characterized	Function unknown	Uncharacterized protein	Uncharacterized protein	-	0.011146		0.011761	0.0114535	0.0087544	0.014458	0.01414	0.0124508	0.919901	-0.12045		2	3
fig|6666666.58265.peg.409	ID409	information storage and processing	Transcription	Transcription factors	Transcriptional regulators	-	0.012888	0.0097234	0.017	0.0132038	0.012654	0.019504	0.0109	0.0143527	0.919954	-0.120366		3	3
fig|6666666.58265.peg.4374	ID4374	information storage and processing	Translation, ribosomal structure and biogenesis	Ribosomal proteins: synthesis and modification	Ribosomal protein S7	-	0.31711	0.20557	0.23796	0.253547	0.26015	0.28033	0.28608	0.27552	0.920248	-0.119906		3	3
fig|6666666.58265.peg.2824	ID2824	metabolism	Inorganic ion transport and metabolism	Ton and Tol transport systems	Outer membrane receptor proteins, mostly Fe transport	-		0.004879	0.0030709	0.00397495	0.0038096	0.0050333	0.0041021	0.004315	0.921194	-0.118424		2	3
fig|6666666.58265.peg.3316	ID3316	metabolism	Inorganic ion transport and metabolism	Other	Carbonic anhydrase	-	0.058778	0.06898	0.067193	0.0649837	0.06925	0.067772	0.074566	0.0705293	0.921371	-0.118146		3	3
fig|6666666.58265.peg.3536	ID3536	metabolism	Amino acid transport and metabolism	Pyruvate family	Dihydroxyacid dehydratase/phosphogluconate dehydratase	-	0.021266	0.040838	0.03468	0.0322613	0.048591	0.035108	0.021255	0.0349847	0.922156	-0.116917		3	3
fig|6666666.58265.peg.5011	ID5011	cellular processes and signaling	Cell wall/membrane/envelope biogenesis	Degradation of proteins, peptides, and glycopeptides	Periplasmic protease	-	0.019559	0.027242	0.023814	0.0235383	0.023634	0.029925	0.022904	0.0254877	0.923519	-0.114787		3	3
fig|6666666.58265.peg.2470	ID2470	metabolism	Carbohydrate transport and metabolism	Pentose phosphate pathway	Transaldolase	-	0.59083	0.46947	0.55535	0.53855	0.51086	0.6655	0.57107	0.582477	0.924586	-0.11312		3	3
fig|6666666.58265.peg.625	ID625	poorly characterized	Function unknown	Uncharacterized protein	Uncharacterized protein	-	0.09877	0.081822	0.079702	0.0867647	0.073015	0.095462	0.11302	0.0938323	0.924678	-0.112977		3	3
fig|6666666.58265.peg.3840	ID3840	poorly characterized	Function unknown	Uncharacterized protein	Uncharacterized protein	-	0.035235	0.023629	0.024787	0.0278837		0.03047	0.0298	0.030135	0.925292	-0.11202		3	2
fig|6666666.58265.peg.1521	ID1521	metabolism	Energy production and conversion	Other	Predicted oxidoreductases (related to aryl-alcohol dehydrogenases)	-	0.023382	0.0067202	0.031723	0.0206084	0.020989	0.025997	0.019775	0.0222537	0.926068	-0.110811		3	3
fig|6666666.58265.peg.935	ID935	information storage and processing	Transcription	Transcription factors	Predicted transcriptional regulators	-	0.22046	0.12096	0.13747	0.15963	0.08658	0.23398	0.19493	0.17183	0.929	-0.10625		3	3
fig|6666666.58265.peg.5127	ID5127	poorly characterized	Function unknown	Uncharacterized protein	Uncharacterized protein	-	0.10965	0.10181	0.053403	0.0882877	0.079499	0.10212	0.10344	0.0950197	0.929152	-0.106014		3	3
fig|6666666.58265.peg.2408	ID2408	poorly characterized	Function unknown	Uncharacterized protein	Uncharacterized protein	-	0.02697	0.030521	0.032017	0.029836	0.021183	0.040815	0.034215	0.032071	0.930311	-0.104215		3	3
fig|6666666.58265.peg.2146	ID2146	poorly characterized	General function prediction only	General function prediction only	Predicted Zn-dependent peptidases	-	0.021242	0.024742	0.034213	0.0267323	0.033369	0.028037	0.024584	0.0286633	0.932632	-0.100621		3	3
fig|6666666.58265.peg.5025	ID5025	poorly characterized	Function unknown	Uncharacterized protein	Uncharacterized protein	-	0.01285			0.01285		0.016669	0.010868	0.0137685	0.93329	-0.099603		1	2
fig|6666666.58265.peg.2450	ID2450	poorly characterized	Function unknown	Uncharacterized protein	Uncharacterized protein	-	0.025734	0.020134	0.021121	0.0223297	0.020213	0.0272	0.024183	0.0238653	0.935653	-0.0959548		3	3
fig|6666666.58265.peg.3717	ID3717	metabolism	Inorganic ion transport and metabolism	Inorganic ion transport	Outer membrane receptor for ferrienterochelin and colicins	-	0.050087	0.058135	0.060985	0.0564023	0.045393	0.0733	0.061912	0.0602017	0.93689	-0.0940486		3	3
fig|6666666.58265.peg.3239	ID3239	metabolism	Carbohydrate transport and metabolism	Carbohydrate metabolism	3-carboxymuconate cyclase	-	0.0059042			0.0059042		0.0051058	0.0074902	0.006298	0.937472	-0.0931522		1	2
fig|6666666.58265.peg.586	ID586	cellular processes and signaling	Cell wall/membrane/envelope biogenesis	Outer membrane proteins	Outer membrane protein and related peptidoglycan-associated (lipo)proteins	-	6.6451	7.2786	6.5949	6.83953	9.4896	5.2956	7.0309	7.27203	0.940526	-0.0884609		3	3
fig|6666666.58265.peg.1211	ID1211	poorly characterized	Function unknown	Uncharacterized protein	Uncharacterized protein	-	0.014694	0.0098542	0.010337	0.0116284	0.0076944	0.012707	0.01657	0.0123238	0.943573	-0.0837946		3	3
fig|6666666.58265.peg.2226	ID2226	poorly characterized	Function unknown	Uncharacterized protein conserved in bacteria	Uncharacterized protein conserved in bacteria	-			0.013887	0.013887	0.010337	0.017071	0.016695	0.014701	0.94463	-0.0821793		1	3
fig|6666666.58265.peg.4025	ID4025	poorly characterized	Function unknown	Uncharacterized protein	Uncharacterized protein	-	0.046339	0.039954	0.027942	0.0380783	0.041597	0.040073	0.039191	0.040287	0.945177	-0.081344		3	3
fig|6666666.58265.peg.871	ID871	poorly characterized	Function unknown	Uncharacterized protein	Uncharacterized protein	-			0.0092209	0.0092209	0.0068634	0.0075566	0.014781	0.00973367	0.94732	-0.0780758		1	3
fig|6666666.58265.peg.3950	ID3950	information storage and processing	Transcription	DNA interactions	Arginine repressor	-	0.040256	0.07289	0.025488	0.0462113	0.06113	0.046416	0.038586	0.0487107	0.94869	-0.075991		3	3
fig|6666666.58265.peg.2917	ID2917	poorly characterized	General function prediction only	General function prediction only	Predicted metalloprotease	-	0.015716	0.011857	0.012438	0.013337	0.018516	0.016989	0.006646	0.0140503	0.94923	-0.0751702		3	3
fig|6666666.58265.peg.1195	ID1195	poorly characterized	Function unknown	Uncharacterized protein	Uncharacterized protein	-			0.0081745	0.0081745	0.0091269	0.010049	0.0065517	0.00857587	0.953198	-0.069152		1	3
fig|6666666.58265.peg.3690	ID3690	cellular processes and signaling	Posttranslational modification, protein turnover, chaperones	Detoxification	Thioredoxin domain-containing protein	-	0.18548	0.13475	0.13048	0.150237	0.1295	0.15149	0.19173	0.157573	0.95344	-0.0687864		3	3
fig|6666666.58265.peg.459	ID459	poorly characterized	General function prediction only	General function prediction only	Predicted membrane protein	-	0.14564	0.11951	0.11728	0.127477	0.10235	0.13589	0.16207	0.133437	0.955335	-0.065922		3	3
fig|6666666.58265.peg.2109	ID2109	metabolism	Energy production and conversion	Electron transport	NADPH:quinone reductase and related Zn-dependent oxidoreductases	-	0.027653	0.024339	0.025533	0.0258417	0.02172	0.03587	0.023387	0.0269923	0.957371	-0.0628506		3	3
fig|6666666.58265.peg.325	ID325	metabolism	Amino acid transport and metabolism	Pyruvate family	Glycine/serine hydroxymethyltransferase	-	0.055406	0.050426	0.077954	0.061262	0.074603	0.059321	0.058016	0.06398	0.957518	-0.0626285		3	3
fig|6666666.58265.peg.4949	ID4949	poorly characterized	General function prediction only	General function prediction only	Putative Zn-dependent protease, contains TPR repeats	-	0.0087035		0.0091841	0.0089438		0.01129	0.0073609	0.00932545	0.959074	-0.0602854		2	2
fig|6666666.58265.peg.4196	ID4196	poorly characterized	Function unknown	Uncharacterized protein	Uncharacterized protein	-	0.0045512	0.013734	0.0072038	0.00849633	0.0071494	0.0078714	0.011547	0.00885593	0.959394	-0.059804		3	3
fig|6666666.58265.peg.4371	ID4371	metabolism	Secondary metabolites biosynthesis, transport and catabolism	Secondary metabolites	Dienelactone hydrolase and related enzymes	-	0.027018	0.03106	0.032583	0.0302203	0.018189	0.04339	0.032643	0.0314073	0.962206	-0.0555819		3	3
fig|6666666.58265.peg.1667	ID1667	metabolism	Energy production and conversion	Electron transport	Cytochrome c551/c552	-	0.061107	0.046101	0.040301	0.0491697	0.041997	0.059449	0.051681	0.0510423	0.963311	-0.0539257		3	3
fig|6666666.58265.peg.4918	ID4918	metabolism	Amino acid transport and metabolism	Glutamate family	Carbamoylphosphate synthase small subunit	-	0.017713	0.0089088	0.018691	0.0151043	0.01855	0.012765		0.0156575	0.964667	-0.0518977		3	2
fig|6666666.58265.peg.4773	ID4773	poorly characterized	General function prediction only	Degradation of proteins, peptides, and glycopeptides	Putative intracellular protease/amidase	-	0.36409	0.23102	0.2187	0.27127	0.27718	0.33423	0.23213	0.28118	0.964756	-0.0517645		3	3
fig|6666666.58265.peg.436	ID436	cellular processes and signaling	Cell wall/membrane/envelope biogenesis	Outer membrane proteins	Outer membrane protein	-	0.052014	0.034881		0.0434475		0.04498		0.04498	0.965929	-0.0500105		2	1
fig|6666666.58265.peg.4263	ID4263	metabolism	Coenzyme transport and metabolism	Ton and Tol transport systems	Outer membrane cobalamin receptor protein	-		0.0021439		0.0021439	0.001674	0.0027646		0.0022193	0.966025	-0.0498671		1	2
fig|6666666.58265.peg.2719	ID2719	metabolism	Energy production and conversion	Other	Azurin	-	0.006492	0.0065305	0.0051379	0.00605347	0.0076487	0.0070176	0.004118	0.00626143	0.966786	-0.0487314		3	3
fig|6666666.58265.peg.4673	ID4673	poorly characterized	Function unknown	Uncharacterized protein	Uncharacterized protein	-	0.0096321	0.0096891	0.0040656	0.0077956	0.0060524	0.0083296	0.0097756	0.00805253	0.968093	-0.0467827		3	3
fig|6666666.58265.peg.1549	ID1549	poorly characterized	Function unknown	Uncharacterized protein	Uncharacterized protein	-	0.069229	0.069639	0.089287	0.0760517	0.090626	0.086475	0.05855	0.0785503	0.96819	-0.0466375		3	3
fig|6666666.58265.peg.3948	ID3948	metabolism	Inorganic ion transport and metabolism	Ton and Tol transport systems	Outer membrane receptor proteins, mostly Fe transport	-	0.031595	0.070374	0.06668	0.0562163	0.060268	0.053669	0.060123	0.05802	0.968913	-0.0455609		3	3
fig|6666666.58265.peg.4916	ID4916	metabolism	Coenzyme transport and metabolism	Pantothenate and coenzyme A	Ketopantoate hydroxymethyltransferase	-	0.020153	0.024327	0.017013	0.0204977	0.022161	0.017428	0.023862	0.0211503	0.969142	-0.0452207		3	3
fig|6666666.58265.peg.4527	ID4527	poorly characterized	Function unknown	Uncharacterized protein	Uncharacterized protein	-	0.028896	0.01744	0.024394	0.0235767	0.018157	0.039982	0.014663	0.0242673	0.971539	-0.0416558		3	3
fig|6666666.58265.peg.5097	ID5097	cellular processes and signaling	Cell cycle control, cell division, chromosome partitioning	Cell division	Nucleotide-binding protein implicated in inhibition of septum formation	-	0.032605	0.032798	0.022938	0.029447	0.02561	0.037595	0.027576	0.0302603	0.973122	-0.0393072		3	3
fig|6666666.58265.peg.2121	ID2121	metabolism	Energy production and conversion	Enzymes of unknown specificity	Coenzyme F420-dependent N5,N10-methylene tetrahydromethanopterin reductase and related flavin-dependent oxidoreductases	-	0.016401	0.016498	0.010384	0.0144277	0.015458	0.014183		0.0148205	0.973494	-0.0387561		3	2
fig|6666666.58265.peg.4088	ID4088	cellular processes and signaling	Cell wall/membrane/envelope biogenesis	Biosynthesis and degradation of surface polysaccharides and lipopolysaccharides	dTDP-4-dehydrorhamnose 3,5-epimerase and related enzymes	-	0.029682	0.011943		0.0208125	0.023313	0.025668	0.015062	0.0213477	0.974931	-0.0366281		2	3
fig|6666666.58265.peg.3701	ID3701	cellular processes and signaling	Cell wall/membrane/envelope biogenesis	Detoxification	Outer membrane protein	-	0.0070319	0.0070735	0.0049468	0.00635073	0.0055232	0.0060809	0.0079296	0.00651123	0.97535	-0.0360076		3	3
fig|6666666.58265.peg.4128	ID4128	poorly characterized	Function unknown	Uncharacterized protein conserved in bacteria	Uncharacterized protein conserved in bacteria	-	0.0128	0.030044	0.022512	0.0217853	0.02681	0.014759	0.02526	0.0222763	0.977959	-0.0321546		3	3
fig|6666666.58265.peg.3009	ID3009	metabolism	Carbohydrate transport and metabolism	Degradation of polysaccharides-Mannose	Putative alpha-1,2-mannosidase	GH92	0.01059	0.010653	0.0079821	0.0097417	0.014259	0.011774	0.0038385	0.00995717	0.978361	-0.0315617		3	3
fig|6666666.58265.peg.2880	ID2880	cellular processes and signaling	Cell wall/membrane/envelope biogenesis	Biosynthesis and degradation of surface polysaccharides and lipopolysaccharides	Acyl-[acyl carrier protein]--UDP-N-acetylglucosamine O-acyltransferase	-	0.00837	0.0084195		0.00839475	0.0098613	0.0072381		0.0085497	0.981877	-0.0263864		2	2
fig|6666666.58265.peg.1795	ID1795	metabolism	Amino acid transport and metabolism	Degradation of proteins, peptides, and glycopeptides	Dipeptidyl aminopeptidases/acylaminoacyl-peptidases	CE1	0.013654	0.01526	0.014408	0.0144407	0.01549	0.018367	0.010264	0.014707	0.981891	-0.0263656		3	3
fig|6666666.58265.peg.4707	ID4707	poorly characterized	Function unknown	Uncharacterized protein	Uncharacterized protein	CBM66		0.0093511		0.0093511	0.010952	0.0080389		0.00949545	0.984798	-0.0221003		1	2
fig|6666666.58265.peg.3683	ID3683	cellular processes and signaling	Cell wall/membrane/envelope biogenesis	Outer membrane proteins	Outer membrane protein	-	0.060682	0.016648	0.034928	0.0374193	0.04333	0.028623	0.041991	0.0379813	0.985203	-0.0215067		3	3
fig|6666666.58265.peg.3621	ID3621	information storage and processing	Translation, ribosomal structure and biogenesis	Ribosomal proteins: synthesis and modification	Ribosomal protein L21	-	0.13786	0.33069	0.14548	0.204677	0.23322	0.14673	0.24216	0.20737	0.987012	-0.0188606		3	3
fig|6666666.58265.peg.4523	ID4523	poorly characterized	General function prediction only	General function prediction only	Metal-dependent hydrolases of the beta-lactamase superfamily II	-	0.01285	0.0086176		0.0107338			0.010868	0.010868	0.987652	-0.0179256		2	1
fig|6666666.58265.peg.4436	ID4436	information storage and processing	Transcription	Transcription factors	Predicted transcriptional regulator	-	0.030132	0.045465	0.047694	0.041097	0.047334	0.0456	0.031855	0.0415963	0.987996	-0.0174233		3	3
fig|6666666.58265.peg.2150	ID2150	metabolism	Inorganic ion transport and metabolism	Ton and Tol transport systems	Outer membrane receptor proteins, mostly Fe transport	-	0.0051185	0.018536	0.021605	0.0150865	0.016885	0.015049	0.013853	0.0152623	0.988479	-0.0167174		3	3
fig|6666666.58265.peg.5302	ID5302	poorly characterized	Function unknown	Uncharacterized protein	Uncharacterized protein	-	0.022521	0.0056637	0.017824	0.0153362	0.0199	0.014607	0.011905	0.0154707	0.99131	-0.0125912		3	3
fig|6666666.58265.peg.4948	ID4948	poorly characterized	Function unknown	Uncharacterized protein	Uncharacterized protein	-	0.0053719			0.0053719	0.0070322	0.0046454	0.0045433	0.00540697	0.993515	-0.00938701		1	3
fig|6666666.58265.peg.1562	ID1562	poorly characterized	Function unknown	Uncharacterized protein	Uncharacterized protein	-	0.43265	0.39032	0.37874	0.40057	0.33525	0.42112	0.45287	0.40308	0.993773	-0.00901182		3	3
fig|6666666.58265.peg.4437	ID4437	cellular processes and signaling	Posttranslational modification, protein turnover, chaperones	Degradation of proteins, peptides, and glycopeptides	Subtilisin-like serine proteases	-	0.07611	0.076561	0.071631	0.0747673	0.075937	0.085385	0.06437	0.0752307	0.993841	-0.0089128		3	3
fig|6666666.58265.peg.638	ID638	information storage and processing	Translation, ribosomal structure and biogenesis	Ribosomal proteins: synthesis and modification	Ribosomal protein S2	GT26	0.29682	0.42995	0.19628	0.307683	0.23313	0.34908	0.34475	0.308987	0.995782	-0.00609829		3	3
fig|6666666.58265.peg.1151	ID1151	poorly characterized	Function unknown	Uncharacterized protein	Uncharacterized protein	-	0.056558	0.028447	0.041031	0.042012	0.041647	0.045853	0.038865	0.0421217	0.997396	-0.00376105		3	3
fig|6666666.58265.peg.381	ID381	poorly characterized	Function unknown	Uncharacterized protein	Uncharacterized protein	-	0.0090646	0.013677	0.014348	0.0123632	0.017799	0.0078388	0.0115	0.0123793	0.998702	-0.00187365		3	3
fig|6666666.58265.peg.1633	ID1633	metabolism	Coenzyme transport and metabolism	Pyridoxine	Pyridoxamine-phosphate oxidase	-	0.025284	0.01526	0.010672	0.017072	0.0079438	0.026238		0.0170909	0.998894	-0.00159629		3	2
fig|6666666.58265.peg.4370	ID4370	poorly characterized	General function prediction only	General function prediction only	RNA-binding proteins (RRM domain)	-		0.032636	0.022824	0.02773		0.028057	0.027439	0.027748	0.999351	-0.000936173		2	2
fig|6666666.58265.peg.5191	ID5191	poorly characterized	General function prediction only	General function prediction only	Short-chain dehydrogenases of various substrate specificities	-	0.19735	0.17081	0.22277	0.196977	0.155	0.19447	0.24065	0.196707	1.00137	0.00197889		3	3
fig|6666666.58265.peg.3633	ID3633	poorly characterized	Function unknown	Uncharacterized protein	Uncharacterized protein	-	0.097332	0.092469	0.079884	0.089895	0.097685	0.08417	0.086892	0.0895823	1.00349	0.00502663		3	3
fig|6666666.58265.peg.4698	ID4698	cellular processes and signaling	Posttranslational modification, protein turnover, chaperones	Protein folding and stabilization	ATPases with chaperone activity, ATP-binding subunit	-	0.042983	0.097921	0.10539	0.082098	0.080431	0.080901	0.083398	0.0815767	1.00639	0.00919052		3	3
fig|6666666.58265.peg.1105	ID1105	poorly characterized	Function unknown	Uncharacterized protein	Uncharacterized protein	-	0.021701	0.014553	0.015266	0.0171733	0.017045			0.017045	1.00753	0.0108215		3	1
fig|6666666.58265.peg.196	ID196	cellular processes and signaling	Posttranslational modification, protein turnover, chaperones	Detoxification	Peroxiredoxin	-	0.29463	0.29637	0.28057	0.290523	0.2427	0.348	0.27349	0.288063	1.00854	0.012268		3	3
fig|6666666.58265.peg.2935	ID2935	poorly characterized	Function unknown	Uncharacterized protein	Uncharacterized protein	-	0.11729	0.081116	0.092828	0.097078	0.069095	0.12045	0.0992	0.0962483	1.00862	0.0123828		3	3
fig|6666666.58265.peg.4480	ID4480	cellular processes and signaling	Cell wall/membrane/envelope biogenesis	Outer membrane proteins	Outer membrane protein	-	0.029323	0.024581	0.028364	0.0274227	0.02879	0.025358	0.026867	0.027005	1.01547	0.0221423		3	3
fig|6666666.58265.peg.4257	ID4257	metabolism	Secondary metabolites biosynthesis, transport and catabolism	Salicylate and gentisate catabolism	2-keto-4-pentenoate hydratase/2-oxohepta-3-ene-1,7-dioic acid hydratase (catechol pathway)	-	0.091982	0.088671	0.080885	0.0871793	0.090308	0.079543	0.087517	0.0857893	1.0162	0.0231879		3	3
fig|6666666.58265.peg.898	ID898	poorly characterized	Function unknown	Uncharacterized protein conserved in bacteria	Uncharacterized protein conserved in bacteria	-		0.013734	0.014408	0.014071	0.016086		0.011547	0.0138165	1.01842	0.0263327		2	2
fig|6666666.58265.peg.825	ID825	information storage and processing	Translation, ribosomal structure and biogenesis	tRNA aminoacylation	Methionyl-tRNA formyltransferase	-	0.018084	0.025468	0.01145	0.018334	0.019886	0.015639	0.018354	0.0179597	1.02084	0.029761		3	3
fig|6666666.58265.peg.3937	ID3937	cellular processes and signaling	Cell wall/membrane/envelope biogenesis	Outer membrane proteins	Outer membrane protein and related peptidoglycan-associated (lipo)proteins	-	0.14713	0.17811	0.1421	0.15578	0.15474	0.15743	0.14553	0.152567	1.02106	0.0300702		3	3
fig|6666666.58265.peg.1626	ID1626	metabolism	Secondary metabolites biosynthesis, transport and catabolism	Secondary metabolites	Imidazolonepropionase and related amidohydrolases	-	0.0050616	0.010183	0.009614	0.0082862	0.0095414	0.0078787	0.0068493	0.0080898	1.02428	0.0346066		3	3
fig|6666666.58265.peg.4404	ID4404	information storage and processing	Translation, ribosomal structure and biogenesis	Ribosomal proteins: synthesis and modification	Ribosomal protein S13	-	0.14855	0.14943	0.11987	0.139283	0.12354	0.15113	0.13303	0.1359	1.0249	0.0354772		3	3
fig|6666666.58265.peg.1683	ID1683	metabolism	Inorganic ion transport and metabolism	Ton and Tol transport systems	Outer membrane receptor proteins, mostly Fe transport	-	0.067531	0.11753	0.10972	0.0982603	0.092613	0.099185	0.09519	0.0956627	1.02715	0.0386531		3	3
fig|6666666.58265.peg.1531	ID1531	poorly characterized	Function unknown	Uncharacterized protein conserved in bacteria	Uncharacterized protein conserved in bacteria	-	0.026457	0.026613	0.02393	0.0256667	0.029686	0.022879	0.022376	0.0249803	1.02747	0.0391032		3	3
fig|6666666.58265.peg.4955	ID4955	poorly characterized	Function unknown	Uncharacterized protein	Uncharacterized protein	-	0.044583			0.044583		0.06747	0.018853	0.0431615	1.03293	0.0467487		1	2
fig|6666666.58265.peg.960	ID960	cellular processes and signaling	Cell wall/membrane/envelope biogenesis	Cell envelope	O-Glycosyl hydrolase	GH30	0.025728	0.039997	0.024681	0.0301353	0.031231	0.022249	0.033629	0.0290363	1.03785	0.0535967		3	3
fig|6666666.58265.peg.301	ID301	metabolism	Amino acid transport and metabolism	Amino acids and amines	Glycine cleavage system H protein (lipoate-binding)	-	0.086689	0.10464	0.10062	0.0973163	0.095326	0.11245	0.073317	0.0936977	1.03862	0.0546688		3	3
fig|6666666.58265.peg.4123	ID4123	poorly characterized	Function unknown	Uncharacterized protein	Uncharacterized protein	-	0.014912	0.01125	0.015735	0.0139657	0.01464	0.016119	0.0094587	0.0134059	1.04176	0.0590164		3	3
fig|6666666.58265.peg.3203	ID3203	cellular processes and signaling	Posttranslational modification, protein turnover, chaperones	Detoxification	Peroxiredoxin	-	0.026641	0.026799	0.031236	0.0282253	0.0279	0.023038	0.030042	0.0269933	1.04564	0.0643875		3	3
fig|6666666.58265.peg.4556	ID4556	poorly characterized	General function prediction only	Conserved	Predicted Rossmann fold nucleotide-binding protein	-	0.02324	0.018702	0.014714	0.0188853	0.018254	0.020097	0.015724	0.018025	1.04773	0.067267		3	3
fig|6666666.58265.peg.3112	ID3112	poorly characterized	Function unknown	Uncharacterized protein	Uncharacterized protein	-	0.038326	0.038553	0.036398	0.037759	0.039134	0.036457	0.032414	0.0360017	1.04881	0.0687569		3	3
fig|6666666.58265.peg.5101	ID5101	cellular processes and signaling	Cell cycle control, cell division, chromosome partitioning	Cell division	Predicted ATPase involved in cell division	-	0.043306	0.038722	0.030465	0.0374977	0.045353	0.029128	0.032557	0.0356793	1.05096	0.0717122		3	3
fig|6666666.58265.peg.4389	ID4389	information storage and processing	Translation, ribosomal structure and biogenesis	Ribosomal proteins: synthesis and modification	Ribosomal protein S17	-	0.10403	0.078482	0.12349	0.102001	0.11235	0.1012	0.076983	0.0968443	1.05324	0.074839		3	3
fig|6666666.58265.peg.3450	ID3450	poorly characterized	General function prediction only	General function prediction only	Esterase/lipase	-	0.0132	0.0099584		0.0115792	0.010368	0.011415	0.011164	0.0109823	1.05435	0.076351		2	3
fig|6666666.58265.peg.4121	ID4121	poorly characterized	Function unknown	Uncharacterized protein	Uncharacterized protein	-	0.15373	0.12208	0.098185	0.124665	0.092148	0.10845	0.15397	0.118189	1.05479	0.0769566		3	3
fig|6666666.58265.peg.4259	ID4259	metabolism	Lipid transport and metabolism	Lipid metabolism	Dehydrogenases with different specificities (related to short-chain alcohol dehydrogenases)	-	0.012603	0.012678	0.017732	0.0143377	0.016499		0.010659	0.013579	1.05587	0.078433		3	2
fig|6666666.58265.peg.563	ID563	poorly characterized	Function unknown	Uncharacterized protein	Uncharacterized protein	-	0.023745	0.019109	0.020045	0.0209663	0.014921	0.020534	0.024099	0.0198513	1.05617	0.0788387		3	3
fig|6666666.58265.peg.3056	ID3056	poorly characterized	General function prediction only	General function prediction only	Predicted Zn-dependent peptidases	-	0.024019	0.031064	0.033794	0.0296257	0.033239	0.027694	0.023216	0.0280497	1.05619	0.078864		3	3
fig|6666666.58265.peg.3787	ID3787	poorly characterized	Function unknown	Uncharacterized protein	Uncharacterized protein	-	0.010605		0.01119	0.0108975	0.0083294	0.0091706	0.013453	0.0103177	1.0562	0.0788805		2	3
fig|6666666.58265.peg.455	ID455	poorly characterized	Function unknown	Uncharacterized protein	Uncharacterized protein	-		0.014457	0.022749	0.018603	0.028221	0.012429	0.012155	0.0176017	1.05689	0.0798233		2	3
fig|6666666.58265.peg.5324	ID5324	metabolism	Carbohydrate transport and metabolism	Degradation of polysaccharides	Alpha-galactosidase	GH36	0.01515	0.012191	0.01119	0.0128437	0.013089	0.011791	0.011531	0.012137	1.05822	0.0816453		3	3
fig|6666666.58265.peg.4459	ID4459	cellular processes and signaling	Cell wall/membrane/envelope biogenesis	Outer membrane proteins	Outer membrane protein and related peptidoglycan-associated (lipo)proteins	-	0.046742	0.044544	0.044131	0.045139	0.050239	0.031911	0.045774	0.0426413	1.05857	0.0821219		3	3
fig|6666666.58265.peg.14	ID14	cellular processes and signaling	Cell wall/membrane/envelope biogenesis	Periplasmic proteins	Periplasmic protein involved in polysaccharide export	-	0.03948	0.039714	0.041661	0.040285	0.024119	0.045522	0.04452	0.0380537	1.05864	0.0822073		3	3
fig|6666666.58265.peg.4216	ID4216	information storage and processing	Translation, ribosomal structure and biogenesis	Ribosomal proteins: synthesis and modification	Ribosomal protein L31	-	0.17317	0.093796		0.133483	0.10463	0.12671	0.14646	0.125933	1.05995	0.0839958		2	3
fig|6666666.58265.peg.2039	ID2039	metabolism	Inorganic ion transport and metabolism	Ton and Tol transport systems	Outer membrane receptor proteins, mostly Fe transport	-	0.090834	0.11993	0.11981	0.110191	0.095425	0.10506	0.11139	0.103958	1.05996	0.0840053		3	3
fig|6666666.58265.peg.3994	ID3994	poorly characterized	General function prediction only	General function prediction only	Predicted aminopeptidases	-	0.0096877	0.0073087	0.0051114	0.00736927	0.0057069		0.0081933	0.0069501	1.06031	0.0844873		3	2
fig|6666666.58265.peg.634	ID634	information storage and processing	Translation, ribosomal structure and biogenesis	Translation factors	Ribosome recycling factor	-	0.093457	0.052881	0.098619	0.0816523	0.096345	0.055563	0.079041	0.076983	1.06065	0.0849542		3	3
fig|6666666.58265.peg.621	ID621	poorly characterized	Function unknown	Uncharacterized conserved protein	Uncharacterized conserved protein	-	0.029521	0.023757	0.024921	0.0260663	0.023187	0.025529	0.024967	0.024561	1.06129	0.0858184		3	3
fig|6666666.58265.peg.435	ID435	cellular processes and signaling	Cell wall/membrane/envelope biogenesis	Unknown substrate	Membrane-fusion protein	-	0.019706	0.019823	0.017824	0.0191177	0.015478	0.017041	0.021428	0.0179823	1.06314	0.0883262		3	3
fig|6666666.58265.peg.5010	ID5010	cellular processes and signaling	Posttranslational modification, protein turnover, chaperones	Degradation of proteins, peptides, and glycopeptides	Membrane protease subunits, stomatin/prohibitin homologs	-	0.01057	0.0070887		0.00882935	0.0083026			0.0083026	1.06344	0.088744		2	1
fig|6666666.58265.peg.2658	ID2658	metabolism	Energy production and conversion	Electron transport	NADH:ubiquinone oxidoreductase 20 kD subunit and related Fe-S oxidoreductases	-	0.0256	0.017168		0.021384	0.020108			0.020108	1.06346	0.0887621		2	1
fig|6666666.58265.peg.4741	ID4741	information storage and processing	Replication, recombination and repair	DNA replication, recombination, and repair	Formamidopyrimidine-DNA glycosylase	-	0.033739	0.029696	0.017801	0.0270787	0.036437	0.025529	0.014267	0.025411	1.06563	0.0917036		3	3
fig|6666666.58265.peg.4694	ID4694	poorly characterized	Function unknown	Uncharacterized protein	Uncharacterized protein	-	0.44881	0.75607	0.98143	0.72877	0.72202	0.65933	0.66312	0.68149	1.06938	0.0967711		3	3
fig|6666666.58265.peg.1155	ID1155	cellular processes and signaling	Cell wall/membrane/envelope biogenesis	Cell envelope	FOG: LysM repeat	CBM50	0.016592	0.025035	0.01459	0.018739	0.023892	0.014348	0.014032	0.017424	1.07547	0.104968		3	3
fig|6666666.58265.peg.3063	ID3063	poorly characterized	Function unknown	Uncharacterized protein	Uncharacterized protein	-	0.029278	0.058902	0.038024	0.042068	0.045992	0.038951	0.03238	0.0391077	1.0757	0.105272		3	3
fig|6666666.58265.peg.2925	ID2925	cellular processes and signaling	Defense mechanisms	Unknown substrate	Negative regulator of beta-lactamase expression	-	0.019716	0.019833	0.016644	0.018731	0.018583	0.01364	0.02001	0.017411	1.07581	0.105429		3	3
fig|6666666.58265.peg.5303	ID5303	poorly characterized	Function unknown	Uncharacterized protein	Uncharacterized protein	-	0.013353	0.018805	0.0084544	0.0135375	0.012586	0.013857	0.011293	0.0125787	1.07622	0.105979		3	3
fig|6666666.58265.peg.2110	ID2110	cellular processes and signaling	Posttranslational modification, protein turnover, chaperones	Detoxification	Thiol-disulfide isomerase and thioredoxins	-	0.029667	0.035268	0.031305	0.03208	0.031775	0.027987	0.029653	0.029805	1.07633	0.10612		3	3
fig|6666666.58265.peg.3267	ID3267	poorly characterized	Function unknown	Uncharacterized protein	Uncharacterized protein	-	0.14847	0.069338	0.061547	0.0931183	0.095788	0.082536	0.08072	0.086348	1.07841	0.108902		3	3
fig|6666666.58265.peg.1619	ID1619	information storage and processing	Translation, ribosomal structure and biogenesis	Translation factors	Translation initiation factor 3 (IF-3)	-	0.034676	0.034881	0.030492	0.0333497	0.031775	0.029986		0.0308805	1.07996	0.110976		3	2
fig|6666666.58265.peg.5100	ID5100	cellular processes and signaling	Posttranslational modification, protein turnover, chaperones	Protein folding and stabilization	Molecular chaperone GrpE (heat shock protein)	-	0.10978	0.071778	0.11005	0.0972027	0.077602	0.090185	0.10213	0.0899723	1.08036	0.111514		3	3
fig|6666666.58265.peg.718	ID718	poorly characterized	Function unknown	Uncharacterized protein	Uncharacterized protein	-	0.04181	0.010514	0.02206	0.0247947	0.032839	0.022597	0.01326	0.0228987	1.0828	0.114766		3	3
fig|6666666.58265.peg.1634	ID1634	metabolism	Lipid transport and metabolism	Lipid metabolism	3-hydroxyacyl-CoA dehydrogenase	-	0.0073803	0.007424	0.011682	0.00882877	0.0086952	0.0063823	0.0093628	0.00814677	1.08371	0.115984		3	3
fig|6666666.58265.peg.3670	ID3670	information storage and processing	Translation, ribosomal structure and biogenesis	Ribosomal proteins: synthesis and modification	Ribosomal protein L7/L12	-	0.14975	0.21266	0.22309	0.195167	0.11762	0.23614	0.18625	0.180003	1.08424	0.116683		3	3
fig|6666666.58265.peg.44	ID44	cellular processes and signaling	Cell wall/membrane/envelope biogenesis	Protein and peptide secretion and trafficking	Outer membrane protein/protective antigen OMA87	-	0.0025822	0.02078	0.023161	0.0155077	0.015212	0.015631	0.012012	0.014285	1.0856	0.118487		3	3
fig|6666666.58265.peg.4286	ID4286	metabolism	Amino acid transport and metabolism	Degradation of proteins, peptides, and glycopeptides	Dipeptidyl aminopeptidases/acylaminoacyl-peptidases	CE10	0.012136	0.010682	0.0096051	0.0108077	0.01549	0.011807	0.0025661	0.00995437	1.08572	0.118658		3	3
fig|6666666.58265.peg.3539	ID3539	poorly characterized	Function unknown	Uncharacterized protein	Uncharacterized protein	-	0.021141			0.021141	0.02214	0.018282	0.01788	0.019434	1.08784	0.121461		1	3
fig|6666666.58265.peg.4393	ID4393	information storage and processing	Translation, ribosomal structure and biogenesis	Ribosomal proteins: synthesis and modification	Ribosomal protein S14	-		0.037036	0.025901	0.0314685	0.028919			0.028919	1.08816	0.121891		2	1
fig|6666666.58265.peg.38	ID38	information storage and processing	Transcription	DNA-dependent RNA polymerase	DNA-directed RNA polymerase, sigma subunit (sigma70/sigma32)	-	0.064926	0.049943	0.092692	0.069187	0.062995	0.079265	0.048451	0.0635703	1.08835	0.122147		3	3
fig|6666666.58265.peg.3222	ID3222	cellular processes and signaling	Posttranslational modification, protein turnover, chaperones	Protein folding and stabilization	FKBP-type peptidyl-prolyl cis-trans isomerases 1	-	0.022292	0.017939	0.014114	0.018115	0.014007	0.019277		0.016642	1.08851	0.122356		3	2
fig|6666666.58265.peg.4979	ID4979	metabolism	Carbohydrate transport and metabolism	Carbohydrate metabolism	Glucose/sorbosone dehydrogenases	CBM44	0.018064	0.06057	0.04829	0.042308	0.044457	0.037491	0.03463	0.0388593	1.08875	0.122669		3	3
fig|6666666.58265.peg.5245	ID5245	metabolism	Carbohydrate transport and metabolism	Degradation of polysaccharides-Mannose	Putative alpha-1,2-mannosidase	GH92	0.010021	0.021601	0.021149	0.0175903	0.02024	0.017332	0.010897	0.0161563	1.08876	0.122683		3	3
fig|6666666.58265.peg.4204	ID4204	information storage and processing	Transcription	Transcription factors	Transcriptional regulators	-	0.014004	0.014087	0.029554	0.019215	0.010999	0.02422		0.0176095	1.09117	0.125879		3	2
fig|6666666.58265.peg.1682	ID1682	poorly characterized	Function unknown	Uncharacterized protein	Uncharacterized protein	-	0.085168	0.10709	0.085379	0.0925457	0.091981	0.077334	0.084636	0.0846503	1.09327	0.12865		3	3
fig|6666666.58265.peg.4564	ID4564	metabolism	Amino acid transport and metabolism	Aromatic amino acid family	Tryptophan synthase alpha chain	-	0.01285	0.012926	0.0090401	0.0116054	0.010093	0.011113		0.010603	1.09454	0.13032		3	2
fig|6666666.58265.peg.3074	ID3074	poorly characterized	Function unknown	Uncharacterized protein	Uncharacterized protein	-	0.01037	0.010431	0.007295	0.00936533	0.0081449	0.0089675		0.0085562	1.09457	0.13036		3	2
fig|6666666.58265.peg.565	ID565	cellular processes and signaling	Cell wall/membrane/envelope biogenesis	Periplasmic proteins	Periplasmic protein involved in polysaccharide export	-	0.0077012	0.036152	0.04605	0.0299677	0.02722	0.027749	0.027139	0.0273693	1.09494	0.13085		3	3
fig|6666666.58265.peg.4926	ID4926	poorly characterized	Function unknown	Uncharacterized protein conserved in bacteria	Uncharacterized protein conserved in bacteria	-	0.18038	0.21169	0.23264	0.208237	0.13381	0.19931	0.23731	0.190143	1.09516	0.131137		3	3
fig|6666666.58265.peg.1230	ID1230	metabolism	Carbohydrate transport and metabolism	Entner-Doudoroff Pathway	2-keto-3-deoxy-6-phosphogluconate aldolase	-	0.03166		0.016704	0.024182	0.016578	0.022816	0.026777	0.022057	1.09634	0.132697		2	3
fig|6666666.58265.peg.4405	ID4405	information storage and processing	Translation, ribosomal structure and biogenesis	Ribosomal proteins: synthesis and modification	Ribosomal protein S11	-		0.051105		0.051105	0.046554			0.046554	1.09776	0.134559		1	1
fig|6666666.58265.peg.3532	ID3532	metabolism	Energy production and conversion	ATP-proton motive force interconversion	F0F1-type ATP synthase, beta subunit	-	0.25123	0.30325	0.25357	0.26935	0.27454	0.21536	0.24573	0.24521	1.09845	0.135464		3	3
fig|6666666.58265.peg.4544	ID4544	poorly characterized	Function unknown	Uncharacterized protein	Uncharacterized protein	-	0.10855	0.027298	0.057273	0.0643737	0.04263	0.052802	0.08033	0.0585873	1.09876	0.135882		3	3
fig|6666666.58265.peg.4381	ID4381	information storage and processing	Translation, ribosomal structure and biogenesis	Ribosomal proteins: synthesis and modification	Ribosomal protein L4	-	0.094072	0.11566	0.14339	0.117707	0.10262	0.094909	0.12376	0.107096	1.09908	0.136295		3	3
fig|6666666.58265.peg.3356	ID3356	metabolism	Carbohydrate transport and metabolism	Carbohydrate metabolism	Mannose-6-phosphate isomerase	-	0.20522	0.086568	0.076841	0.122876	0.12479	0.14884	0.061586	0.111739	1.09968	0.137079		3	3
fig|6666666.58265.peg.1159	ID1159	metabolism	Carbohydrate transport and metabolism	Carbohydrate metabolism	Glucose/sorbosone dehydrogenases	-	0.062416	0.050229	0.052691	0.055112	0.051476	0.053976	0.04487	0.0501073	1.09988	0.137345		3	3
fig|6666666.58265.peg.4120	ID4120	poorly characterized	Function unknown	Uncharacterized conserved protein	Uncharacterized conserved protein	-	0.0046185	0.0069688	0.0073104	0.00629923	0.0072552	0.003994	0.0058592	0.0057028	1.10459	0.143506		3	3
fig|6666666.58265.peg.3347	ID3347	cellular processes and signaling	Cell wall/membrane/envelope biogenesis	Outer membrane proteins	Outer membrane protein/protective antigen OMA87	-		0.014572	0.015287	0.0149295	0.018205	0.012528	0.0098015	0.0135115	1.10495	0.143978		2	3
fig|6666666.58265.peg.1951	ID1951	cellular processes and signaling	Cell wall/membrane/envelope biogenesis	Cell envelope	Membrane carboxypeptidase (penicillin-binding protein)	GT51	0.0060514	0.010653	0.0079821	0.00822883	0.010694	0.0052331	0.0063975	0.00744153	1.1058	0.145088		3	3
fig|6666666.58265.peg.4390	ID4390	information storage and processing	Translation, ribosomal structure and biogenesis	Ribosomal proteins: synthesis and modification	Ribosomal protein L14	-	0.1343	0.1531	0.13227	0.13989	0.13361	0.13162	0.11358	0.12627	1.10786	0.147781		3	3
fig|6666666.58265.peg.4762	ID4762	poorly characterized	Function unknown	Uncharacterized protein	Uncharacterized protein	-	0.3593	0.36143	0.29574	0.338823	0.26528	0.41636	0.23095	0.304197	1.11383	0.155529		3	3
fig|6666666.58265.peg.617	ID617	information storage and processing	Replication, recombination and repair	DNA replication, recombination, and repair	Bacterial nucleoid DNA-binding protein	-	0.20753	0.28567	0.19594	0.229713	0.18874	0.2267	0.20324	0.206227	1.11389	0.155604		3	3
fig|6666666.58265.peg.4911	ID4911	poorly characterized	General function prediction only	General function prediction only	Putative NADH-flavin reductase	-	0.21239	0.21365	0.16542	0.197153	0.17874	0.17929	0.17107	0.176367	1.11786	0.16074		3	3
fig|6666666.58265.peg.5266	ID5266	poorly characterized	Function unknown	Uncharacterized protein	Uncharacterized protein	-	0.082484	0.051543	0.072533	0.0688533	0.064787	0.054037	0.065532	0.061452	1.12044	0.164067		3	3
fig|6666666.58265.peg.2038	ID2038	poorly characterized	General function prediction only	General function prediction only	Protein related to penicillin acylase	-	0.0067259	0.010825	0.012775	0.0101086	0.007396	0.011633	0.0079638	0.0089976	1.12348	0.167976		3	3
fig|6666666.58265.peg.4406	ID4406	information storage and processing	Translation, ribosomal structure and biogenesis	Ribosomal proteins: synthesis and modification	Ribosomal protein S4 and related proteins	-	0.31363	0.14686	0.20542	0.22197	0.20386	0.20107	0.1875	0.197477	1.12403	0.168683		3	3
fig|6666666.58265.peg.2064	ID2064	cellular processes and signaling	Posttranslational modification, protein turnover, chaperones	Degradation of proteins, peptides, and glycopeptides	Protease subunit of ATP-dependent Clp proteases	-	0.25534	0.15221	0.20957	0.205707	0.19684	0.16765	0.18396	0.182817	1.12521	0.170191		3	3
fig|6666666.58265.peg.1940	ID1940	information storage and processing	Translation, ribosomal structure and biogenesis	Ribosomal proteins: synthesis and modification	Ribosomal protein S16	-	0.2472	0.16192	0.17592	0.195013	0.15352	0.17897	0.18476	0.172417	1.13106	0.177674		3	3
fig|6666666.58265.peg.5352	ID5352	cellular processes and signaling	Posttranslational modification, protein turnover, chaperones	Detoxification	Predicted redox protein, regulator of disulfide bond formation	-	0.36945	0.41203	0.38985	0.390443	0.35957	0.31254	0.36001	0.34404	1.13488	0.182537	X	3	3
fig|6666666.58265.peg.1697	ID1697	metabolism	Nucleotide transport and metabolism	pyrimidine conversions	Pyrimidine operon attenuation protein/uracil phosphoribosyltransferase	-	0.051706		0.034101	0.0429035	0.035536	0.055892	0.021865	0.0377643	1.13609	0.184071		2	3
fig|6666666.58265.peg.4753	ID4753	poorly characterized	Function unknown	Uncharacterized protein conserved in bacteria	Uncharacterized protein conserved in bacteria	-	0.49272	0.28066	0.42596	0.39978	0.41498	0.32855	0.31128	0.351603	1.13702	0.185258		3	3
fig|6666666.58265.peg.2067	ID2067	metabolism	Amino acid transport and metabolism	Degradation of proteins, peptides, and glycopeptides	Aminopeptidase N	-		0.010733	0.008444	0.0095885	0.010475	0.00692	0.0078957	0.00843023	1.13739	0.185733		2	3
fig|6666666.58265.peg.2159	ID2159	cellular processes and signaling	Signal transduction mechanisms	Signal transduction	Signal transduction histidine kinase	-	0.015213	0.012242	0.0096318	0.0123623	0.014339	0.0078934	0.010293	0.0108418	1.14024	0.189339		3	3
fig|6666666.58265.peg.4937	ID4937	poorly characterized	Function unknown	Uncharacterized protein	Uncharacterized protein	-	0.030682	0.024691	0.025901	0.0270913	0.024099	0.021226	0.025949	0.023758	1.1403	0.189418		3	3
fig|6666666.58265.peg.2530	ID2530	information storage and processing	Replication, recombination and repair	DNA replication, recombination, and repair	Formamidopyrimidine-DNA glycosylase	-	0.016869	0.025454	0.017801	0.0200413	0.016562	0.018235	0.017834	0.0175437	1.14237	0.192028		3	3
fig|6666666.58265.peg.737	ID737	poorly characterized	Function unknown	Uncharacterized protein conserved in bacteria	Uncharacterized protein conserved in bacteria	-	0.017228	0.020797	0.014544	0.017523	0.013532	0.014899	0.017485	0.0153053	1.1449	0.195215		3	3
fig|6666666.58265.peg.4365	ID4365	poorly characterized	Function unknown	Uncharacterized protein	Uncharacterized protein	-	0.024454	0.024599	0.051609	0.033554	0.032012	0.028196	0.027576	0.0292613	1.1467	0.197489		3	3
fig|6666666.58265.peg.3121	ID3121	metabolism	Inorganic ion transport and metabolism	Ton and Tol transport systems	Outer membrane receptor proteins, mostly Fe transport	-	0.047172	0.07803	0.085174	0.0701253	0.063398	0.05439	0.065605	0.061131	1.14713	0.198032		3	3
fig|6666666.58265.peg.4435	ID4435	information storage and processing	Transcription	Transcription factors	Predicted transcriptional regulators	-	0.032508	0.01308	0.027443	0.0243437	0.020427		0.021995	0.021211	1.14769	0.198734		3	2
fig|6666666.58265.peg.1489	ID1489	metabolism	Energy production and conversion	Electron transport	Electron transfer flavoprotein, alpha subunit	-	0.31788	0.29935	0.32116	0.312797	0.2603	0.27489	0.28028	0.271823	1.15074	0.202556	X	3	3
fig|6666666.58265.peg.1584	ID1584	poorly characterized	Function unknown	Uncharacterized protein	Uncharacterized protein	-		0.031393	0.054886	0.0431395	0.032683	0.026988	0.052788	0.0374863	1.15081	0.202645		2	3
fig|6666666.58265.peg.45	ID45	cellular processes and signaling	Cell wall/membrane/envelope biogenesis	Outer membrane proteins	Outer membrane protein	-	0.10316	0.091562	0.10245	0.0990573	0.081027	0.094457	0.082115	0.0858663	1.15362	0.206171		3	3
fig|6666666.58265.peg.176	ID176	poorly characterized	Function unknown	Uncharacterized protein	Uncharacterized protein	GH78	0.0075504		0.0053116	0.006431	0.0059304	0.0065293	0.0042571	0.00557227	1.15411	0.206779		2	3
fig|6666666.58265.peg.4070	ID4070	metabolism	Energy production and conversion	Other	Fe-S-cluster-containing hydrogenase components 1	-	0.010667	0.016095	0.0090048	0.0119223	0.01173	0.0092244	0.0099236	0.0102927	1.15833	0.212042		3	3
fig|6666666.58265.peg.667	ID667	poorly characterized	General function prediction only	General function prediction only	Predicted aminopeptidases	-	0.004999	0.0075429	0.0052751	0.005939	0.0058897	0.004323		0.00510635	1.16306	0.217928		3	2
fig|6666666.58265.peg.2395	ID2395	information storage and processing	Translation, ribosomal structure and biogenesis	Translation factors	Translation elongation factor P (EF-P)/translation initiation factor 5A (eIF-5A)	-	0.041107	0.017722	0.043378	0.034069	0.032288	0.040627	0.0149	0.0292717	1.16389	0.218955		3	3
fig|6666666.58265.peg.4427	ID4427	metabolism	Inorganic ion transport and metabolism	Other	Alkaline phosphatase	-	0.013783	0.013864	0.010908	0.0128517	0.0081192	0.010429	0.014571	0.0110397	1.16413	0.21925		3	3
fig|6666666.58265.peg.3322	ID3322	cellular processes and signaling	Posttranslational modification, protein turnover, chaperones	Degradation of proteins, peptides, and glycopeptides	Peptidyl-prolyl cis-trans isomerase (rotamase) - cyclophilin family	-	0.1285	0.12926	0.14313	0.13363	0.11215	0.12347	0.10868	0.114767	1.16436	0.21954	X	3	3
fig|6666666.58265.peg.1367	ID1367	poorly characterized	Function unknown	Uncharacterized conserved protein	Uncharacterized conserved protein	-	0.023745	0.020474	0.021477	0.0218987	0.021315	0.023468	0.011476	0.018753	1.16774	0.223722		3	3
fig|6666666.58265.peg.5289	ID5289	metabolism	Coenzyme transport and metabolism	Riboflavin, FMN, and FAD	FAD synthase	-	0.0070243			0.0070243		0.0060744	0.0059408	0.0060076	1.16924	0.225566		1	2
fig|6666666.58265.peg.3697	ID3697	metabolism	Carbohydrate transport and metabolism	Pentose phosphate pathway	Transketolase, N-terminal subunit	-	0.12439	0.14076	0.12716	0.13077	0.11602	0.094121	0.12493	0.11169	1.17083	0.227527		3	3
fig|6666666.58265.peg.1635	ID1635	information storage and processing	Replication, recombination and repair	DNA replication, recombination, and repair	Holliday junction resolvasome, helicase subunit	-	0.01285	0.012926	0.02034	0.015372	0.01514	0.011113		0.0131265	1.17107	0.227823		3	2
fig|6666666.58265.peg.5150	ID5150	poorly characterized	General function prediction only	General function prediction only	Putative intracellular protease/amidase	-	0.24166	0.27226	0.1887	0.234207	0.1936	0.20898	0.1962	0.199593	1.17342	0.230719		3	3
fig|6666666.58265.peg.5214	ID5214	cellular processes and signaling	Posttranslational modification, protein turnover, chaperones	Degradation of proteins, peptides, and glycopeptides	Parvulin-like peptidyl-prolyl isomerase	-	0.10954	0.10389	0.10238	0.10527	0.088497	0.085255	0.095291	0.089681	1.17383	0.23122	X	3	3
fig|6666666.58265.peg.722	ID722	metabolism	Carbohydrate transport and metabolism	Glycolysis/gluconeogenesis	Glyceraldehyde-3-phosphate dehydrogenase/erythrose-4-phosphate dehydrogenase	-	0.91462	0.92666	1.1839	1.00839	0.80108	0.82223	0.95162	0.85831	1.17486	0.232488		3	3
fig|6666666.58265.peg.2689	ID2689	metabolism	Inorganic ion transport and metabolism	Other	Enterochelin esterase and related enzymes	CE1		0.012074		0.012074		0.01038	0.010152	0.010266	1.17612	0.23403		1	2
fig|6666666.58265.peg.2457	ID2457	cellular processes and signaling	Cell wall/membrane/envelope biogenesis	Cell envelope	Secreted and surface protein containing fasciclin-like repeats	-	0.033268		0.017552	0.02541	0.01742	0.019179	0.028136	0.0215783	1.17757	0.235813		2	3
fig|6666666.58265.peg.1687	ID1687	poorly characterized	Function unknown	Uncharacterized protein	Uncharacterized protein	-	0.0067011	0.0094371	0.011314	0.00915073	0.0094741	0.0081129	0.0056675	0.0077515	1.18051	0.239412		3	3
fig|6666666.58265.peg.3334	ID3334	cellular processes and signaling	Cell wall/membrane/envelope biogenesis	Outer membrane proteins	Outer membrane protein	-	0.021558	0.019276	0.020221	0.0203517	0.018814	0.020714	0.012155	0.0172277	1.18134	0.24042		3	3
fig|6666666.58265.peg.916	ID916	poorly characterized	General function prediction only	General function prediction only	Predicted oxidoreductase	-	0.061486	0.050935	0.057249	0.0565567	0.059657	0.059427	0.024471	0.0478517	1.18192	0.241128		3	3
fig|6666666.58265.peg.3553	ID3553	poorly characterized	Function unknown	Uncharacterized conserved protein	Uncharacterized conserved protein	-	0.005689	0.0057226	0.0090048	0.00680547	0.0067026		0.0048114	0.005757	1.18212	0.241377		3	2
fig|6666666.58265.peg.959	ID959	metabolism	Carbohydrate transport and metabolism	Degradation of polysaccharides	Endoglucanase	GH5-CBM6	0.020399	0.016789	0.013698	0.016962	0.016022	0.016037	0.010979	0.014346	1.18235	0.241658		3	3
fig|6666666.58265.peg.4914	ID4914	poorly characterized	Function unknown	Uncharacterized protein	Uncharacterized protein	-	0.019276			0.019276			0.016302	0.016302	1.18243	0.241757		1	1
fig|6666666.58265.peg.5022	ID5022	metabolism	Coenzyme transport and metabolism	Pyridoxine	Phosphoglycerate dehydrogenase and related dehydrogenases	-	0.23159	0.27816	0.21885	0.242867	0.16833	0.23017	0.21633	0.204943	1.18504	0.244939		3	3
fig|6666666.58265.peg.2178	ID2178	poorly characterized	General function prediction only	General function prediction only	Predicted hydrolases or acyltransferases (alpha/beta hydrolase superfamily)	-	0.018768	0.0075515	0.0079217	0.0114137		0.0097379	0.0095237	0.0096308	1.18513	0.245043		3	2
fig|6666666.58265.peg.4006	ID4006	metabolism	Inorganic ion transport and metabolism	Inorganic ion transport	Outer membrane receptor proteins, mostly Fe transport	-		0.023351	0.020628	0.0219895	0.020153	0.016905	0.0186	0.0185527	1.18525	0.245188		2	3
fig|6666666.58265.peg.989	ID989	metabolism	Amino acid transport and metabolism	Other	Lysophospholipase L1 and related esterases	CE3	0.014247			0.014247	0.0074603	0.020534	0.008033	0.0120091	1.18635	0.24653		1	3
fig|6666666.58265.peg.4528	ID4528	metabolism	Coenzyme transport and metabolism	Pyridoxine	Pyridoxal phosphate biosynthesis protein	-	0.045702	0.036778	0.043404	0.0419613	0.039486	0.03557	0.030922	0.035326	1.18783	0.24833		3	3
fig|6666666.58265.peg.3055	ID3055	poorly characterized	Function unknown	Uncharacterized protein conserved in bacteria	Uncharacterized protein conserved in bacteria	-	0.0042419		0.0044762	0.00435905		0.0036682		0.0036682	1.18833	0.248941		2	1
fig|6666666.58265.peg.2654	ID2654	metabolism	Inorganic ion transport and metabolism	Inorganic ion transport	ABC-type phosphate transport system, periplasmic component	-		0.0073007		0.0073007			0.0061382	0.0061382	1.18939	0.250219		1	1
fig|6666666.58265.peg.4711	ID4711	metabolism	Inorganic ion transport and metabolism	Ton and Tol transport systems	Outer membrane receptor proteins, mostly Fe transport	-		0.0018977		0.0018977			0.0015955	0.0015955	1.18941	0.250243		1	1
fig|6666666.58265.peg.2230	ID2230	metabolism	Lipid transport and metabolism	Lipid metabolism	Acyl dehydratase	-	0.021558	0.021686	0.030332	0.0245253	0.022577	0.018643		0.02061	1.18997	0.250928		3	2
fig|6666666.58265.peg.3949	ID3949	poorly characterized	Function unknown	Uncharacterized protein	Uncharacterized protein	-	0.099684	0.12588	0.10967	0.111745	0.086626	0.089872	0.10404	0.0935127	1.19497	0.256972		3	3
fig|6666666.58265.peg.4361	ID4361	cellular processes and signaling	Posttranslational modification, protein turnover, chaperones	Detoxification	Glutathione peroxidase	-	0.019276	0.01939	0.0339	0.0241887	0.020187			0.020187	1.19823	0.260905		3	1
fig|6666666.58265.peg.3110	ID3110	metabolism	Inorganic ion transport and metabolism	Ton and Tol transport systems	Outer membrane receptor proteins, mostly Fe transport	-	0.0041797	0.018219	0.022052	0.0148169	0.012037	0.013253	0.011783	0.0123577	1.199	0.261837		3	3
fig|6666666.58265.peg.613	ID613	poorly characterized	Function unknown	Uncharacterized protein	Uncharacterized protein	-	0.038605	0.022843	0.035944	0.032464	0.024971	0.023565	0.03265	0.027062	1.19962	0.262572		3	3
fig|6666666.58265.peg.1360	ID1360	metabolism	Carbohydrate transport and metabolism	Carbohydrate metabolism	Sugar phosphate isomerases/epimerases	-	0.046404	0.043088	0.037667	0.0423863	0.044859	0.033955	0.02717	0.035328	1.19979	0.262787		3	3
fig|6666666.58265.peg.3312	ID3312	poorly characterized	Function unknown	Uncharacterized protein	Uncharacterized protein	-	0.0053153			0.0053153	0.0041748	0.0045965	0.0044954	0.00442223	1.20195	0.265376		1	3
fig|6666666.58265.peg.4386	ID4386	information storage and processing	Translation, ribosomal structure and biogenesis	Ribosomal proteins: synthesis and modification	Ribosomal protein S3	-	0.15493	0.16754	0.13897	0.153813	0.11865	0.12728	0.13759	0.12784	1.20317	0.266841	X	3	3
fig|6666666.58265.peg.1816	ID1816	information storage and processing	Translation, ribosomal structure and biogenesis	tRNA and rRNA base modification	S-adenosylmethionine:tRNA-ribosyltransferase-isomerase (queuine synthetase)	-	0.11267	0.11334	0.11229	0.112767	0.093414	0.10285	0.084703	0.0936557	1.20406	0.267902	X	3	3
fig|6666666.58265.peg.1600	ID1600	poorly characterized	Function unknown	Uncharacterized conserved protein	Uncharacterized conserved protein	-	0.038586	0.050757	0.050113	0.0464853	0.041964	0.035935	0.037655	0.038518	1.20685	0.271243		3	3
fig|6666666.58265.peg.1152	ID1152	metabolism	Lipid transport and metabolism	Lipid metabolism	Long-chain fatty acid transport protein	-	0.072966	0.10899	0.097995	0.093317	0.092045	0.065011	0.074801	0.0772857	1.20743	0.271939		3	3
fig|6666666.58265.peg.1196	ID1196	poorly characterized	Function unknown	Uncharacterized protein	Uncharacterized protein	-	0.013826			0.013826	0.01086	0.011957		0.0114085	1.2119	0.277275		1	2
fig|6666666.58265.peg.4961	ID4961	information storage and processing	Replication, recombination and repair	Other	N6-adenine-specific methylase	-	0.012136			0.012136	0.0095326	0.010495		0.0100138	1.21193	0.277303		1	2
fig|6666666.58265.peg.3062	ID3062	metabolism	Inorganic ion transport and metabolism	Ton and Tol transport systems	Outer membrane receptor proteins, mostly Fe transport	-		0.029228	0.028389	0.0288085	0.026203	0.022335	0.022754	0.023764	1.21227	0.277717		2	3
fig|6666666.58265.peg.1612	ID1612	cellular processes and signaling	Intracellular trafficking, secretion, and vesicular transport	Ton and Tol transport systems	Periplasmic component of the Tol biopolymer transport system	-	0.036374	0.061341	0.049672	0.049129	0.045375	0.039781	0.036192	0.0404493	1.21458	0.280459		3	3
fig|6666666.58265.peg.3696	ID3696	metabolism	Carbohydrate transport and metabolism	Pentose phosphate pathway	Transketolase, C-terminal subunit	-	0.089026	0.10333	0.097556	0.0966373	0.083373	0.082909	0.072398	0.07956	1.21465	0.280537	X	3	3
fig|6666666.58265.peg.4521	ID4521	poorly characterized	General function prediction only	Biosynthesis and degradation of surface polysaccharides and lipopolysaccharides	ABC-type (unclassified) transport system, ATPase component	-	0.035813	0.036025	0.018895	0.0302443	0.021097	0.027098	0.026502	0.024899	1.21468	0.280577		3	3
fig|6666666.58265.peg.3319	ID3319	metabolism	Nucleotide transport and metabolism	Salvage of nucleosides and nucleotides	Purine nucleoside phosphorylase	-	0.0080611		0.0085063	0.0082837			0.0068177	0.0068177	1.21503	0.28099		2	1
fig|6666666.58265.peg.95	ID95	poorly characterized	Function unknown	Uncharacterized protein	Uncharacterized protein	-	0.026257	0.02113	0.03879	0.0287257	0.012374	0.03633	0.022207	0.023637	1.21528	0.281293		3	3
fig|6666666.58265.peg.1969	ID1969	cellular processes and signaling	Intracellular trafficking, secretion, and vesicular transport	Protein and peptide secretion and trafficking	Signal recognition particle GTPase	-	0.066125	0.054198	0.067193	0.0625053	0.053861	0.042358	0.057996	0.051405	1.21594	0.282071		3	3
fig|6666666.58265.peg.195	ID195	cellular processes and signaling	Cell wall/membrane/envelope biogenesis	Cell envelope	Membrane proteins related to metalloendopeptidases	-	0.0057188	0.0057526	0.012069	0.0078468	0.0029945	0.0098908	0.0064488	0.0064447	1.21756	0.283991		3	3
fig|6666666.58265.peg.3953	ID3953	poorly characterized	Function unknown	Uncharacterized protein	Uncharacterized protein	-	0.19767	0.20499	0.19138	0.198013	0.17767	0.15508	0.15511	0.16262	1.21764	0.284093	X	3	3
fig|6666666.58265.peg.669	ID669	poorly characterized	Function unknown	Uncharacterized protein	Uncharacterized protein	-	0.035235		0.012394	0.0238145	0.01845	0.020313	0.019867	0.0195433	1.21855	0.285164		2	3
fig|6666666.58265.peg.4096	ID4096	metabolism	Coenzyme transport and metabolism	Coenzyme metabolism	Mg-chelatase subunit ChlI	-	0.03948	0.035301	0.032403	0.035728	0.024119	0.034141	0.02968	0.0293133	1.21883	0.285498		3	3
fig|6666666.58265.peg.3860	ID3860	metabolism	Inorganic ion transport and metabolism	Inorganic ion transport	Phosphate-selective porin	-	0.011745			0.011745	0.013838	0.0076175	0.00745	0.00963517	1.21897	0.285665		1	3
fig|6666666.58265.peg.2000	ID2000	metabolism	Amino acid transport and metabolism	Other	Lactoylglutathione lyase and related lyases	-	0.035813	0.027018	0.028343	0.0303913	0.021097	0.03097	0.022716	0.0249277	1.21918	0.285912		3	3
fig|6666666.58265.peg.4475	ID4475	poorly characterized	General function prediction only	Enzymes of unknown specificity	Predicted acyl esterases	-	0.040196	0.031644	0.036884	0.0362413	0.021963	0.028715	0.03843	0.0297027	1.22014	0.287044		3	3
fig|6666666.58265.peg.4069	ID4069	metabolism	Energy production and conversion	Electron transport	Cytochrome c, mono- and diheme variants	-	0.0052767	0.0079619	0.01392	0.00905287	0.010361		0.0044628	0.0074119	1.2214	0.288531		3	2
fig|6666666.58265.peg.3475	ID3475	metabolism	Nucleotide transport and metabolism	Nucleotide and nucleoside interconversions	Adenylate kinase and related kinases	-	0.040455	0.034881	0.030492	0.035276	0.031775	0.04498	0.0097756	0.0288435	1.22301	0.290439		3	3
fig|6666666.58265.peg.4778	ID4778	metabolism	Carbohydrate transport and metabolism	Glycolysis/gluconeogenesis	Glyceraldehyde-3-phosphate dehydrogenase/erythrose-4-phosphate dehydrogenase	-	0.020165	0.037188	0.028372	0.028575	0.021118	0.029064	0.019897	0.0233597	1.22326	0.290734		3	3
fig|6666666.58265.peg.3675	ID3675	poorly characterized	Function unknown	Uncharacterized protein	Uncharacterized protein	-	0.045302	0.04557	0.053116	0.047996	0.031629	0.039176	0.046828	0.039211	1.22404	0.291656		3	3
fig|6666666.58265.peg.1352	ID1352	poorly characterized	Function unknown	Uncharacterized protein	Uncharacterized protein	-	0.062255		0.017916	0.0400855	0.040007	0.034259	0.023933	0.032733	1.22462	0.292335		2	3
fig|6666666.58265.peg.4093	ID4093	cellular processes and signaling	Signal transduction mechanisms	DNA interactions	Response regulators consisting of a CheY-like receiver domain and a winged-helix DNA-binding domain	-	0.052468	0.062374	0.045299	0.0533803	0.044957	0.049497	0.036306	0.0435867	1.22469	0.292421		3	3
fig|6666666.58265.peg.1276	ID1276	poorly characterized	Function unknown	Uncharacterized protein	Uncharacterized protein	-	0.08554	0.052952	0.062491	0.0669943	0.056851	0.062592	0.04452	0.0546543	1.22578	0.293703		3	3
fig|6666666.58265.peg.2364	ID2364	poorly characterized	Function unknown	Uncharacterized protein	Uncharacterized protein	-	0.016935	0.017035	0.01787	0.01728	0.013301	0.014645	0.014322	0.0140893	1.22646	0.2945	X	3	3
fig|6666666.58265.peg.173	ID173	information storage and processing	Transcription	Transcription factors	Transcriptional regulators	-	0.026859	0.054037	0.023619	0.0348383	0.031645	0.023227	0.030288	0.0283867	1.22728	0.295462		3	3
fig|6666666.58265.peg.3812	ID3812	poorly characterized	Function unknown	Uncharacterized protein	Uncharacterized protein	-	0.014694	0.024636	0.015506	0.0182787	0.015389	0.012707	0.01657	0.0148887	1.22769	0.295946		3	3
fig|6666666.58265.peg.314	ID314	metabolism	Energy production and conversion	Other	Acylphosphatases	-	0.047491	0.023886		0.0356885	0.027976		0.030124	0.02905	1.22852	0.296921		2	2
fig|6666666.58265.peg.3716	ID3716	poorly characterized	Function unknown	Uncharacterized protein conserved in bacteria	Uncharacterized protein conserved in bacteria	-	0.054342	0.053571	0.075694	0.0612023	0.056342	0.051693	0.041364	0.0497997	1.22897	0.297451		3	3
fig|6666666.58265.peg.280	ID280	metabolism	Amino acid transport and metabolism	Degradation of proteins, peptides, and glycopeptides	Aminopeptidase N	-	0.012234	0.010548	0.014753	0.0125117	0.0096088	0.010579	0.010347	0.0101783	1.22925	0.297782		3	3
fig|6666666.58265.peg.1154	ID1154	metabolism	Inorganic ion transport and metabolism	Other	DNA-binding ferritin-like protein (oxidative damage protectant)	-	0.96863	1.2784	1.4063	1.21778	0.88491	1.3426	0.74368	0.990397	1.22958	0.298171		3	3
fig|6666666.58265.peg.4942	ID4942	poorly characterized	Function unknown	Uncharacterized protein	Uncharacterized protein	-	0.071236	0.023886	0.050113	0.0484117	0.043518	0.041068	0.033471	0.0393523	1.23021	0.298906		3	3
fig|6666666.58265.peg.3269	ID3269	metabolism	Amino acid transport and metabolism	Degradation of proteins, peptides, and glycopeptides	Aminopeptidase N	-		0.0034936		0.0034936	0.0027279		0.0029373	0.0028326	1.23335	0.302588		1	2
fig|6666666.58265.peg.3962	ID3962	metabolism	Amino acid transport and metabolism	Other	Lactoylglutathione lyase and related lyases	-	0.017561	0.021198	0.029649	0.0228027	0.01931	0.018223	0.017822	0.0184517	1.23581	0.305451		3	3
fig|6666666.58265.peg.2125	ID2125	poorly characterized	General function prediction only	Electron transport	Predicted flavoprotein	AA6	0.018941	0.019053	0.019987	0.019327	0.019837	0.01638	0.01068	0.0156323	1.23635	0.306085		3	3
fig|6666666.58265.peg.2882	ID2882	information storage and processing	Translation, ribosomal structure and biogenesis	Translation factors	Translation elongation factor P (EF-P)/translation initiation factor 5A (eIF-5A)	-	0.017617	0.017722	0.01859	0.0179763	0.01845	0.015235	0.0099333	0.0145394	1.23638	0.306128		3	3
fig|6666666.58265.peg.4312	ID4312	poorly characterized	Function unknown	Uncharacterized protein	Uncharacterized protein	-	0.018513	0.018623	0.019536	0.0188907	0.014541	0.01601		0.0152755	1.23666	0.306454	X	3	2
fig|6666666.58265.peg.3007	ID3007	metabolism	Secondary metabolites biosynthesis, transport and catabolism	Secondary metabolites	Imidazolonepropionase and related amidohydrolases	-	0.010067	0.010127	0.0079674	0.00938713	0.011861	0.0065293	0.0042571	0.00754913	1.24347	0.314374		3	3
fig|6666666.58265.peg.3137	ID3137	metabolism	Energy production and conversion	ATP-proton motive force interconversion	F0F1-type ATP synthase, gamma subunit	-	0.08947	0.06375	0.078676	0.0772987	0.058562	0.070924	0.056752	0.0620793	1.24516	0.31633		3	3
fig|6666666.58265.peg.5017	ID5017	information storage and processing	Translation, ribosomal structure and biogenesis	Ribosomal proteins: synthesis and modification	Ribosomal protein S15P/S13E	-	0.071236	0.10749	0.12528	0.101335		0.092404	0.070289	0.0813465	1.24572	0.316985		3	2
fig|6666666.58265.peg.2047	ID2047	metabolism	Nucleotide transport and metabolism	Pyrimidine ribonucleotide biosynthesis	Orotidine-5'-phosphate decarboxylase	-			0.0083522	0.0083522			0.0066942	0.0066942	1.24768	0.319245		1	1
fig|6666666.58265.peg.4397	ID4397	information storage and processing	Translation, ribosomal structure and biogenesis	Ribosomal proteins: synthesis and modification	Ribosomal protein S5	-	0.10796	0.12137	0.14073	0.123353	0.094771	0.10983	0.091305	0.0986353	1.2506	0.32262		3	3
fig|6666666.58265.peg.1906	ID1906	poorly characterized	General function prediction only	General function prediction only	Predicted enzyme related to lactoylglutathione lyase	-	0.036409	0.036625	0.046104	0.0397127	0.051476	0.025189	0.018476	0.0317137	1.25223	0.324495		3	3
fig|6666666.58265.peg.2928	ID2928	metabolism	Lipid transport and metabolism	Lipid metabolism	Enoyl-CoA hydratase/carnithine racemase	-	0.021005	0.025356	0.017732	0.0213643	0.032997	0.010899	0.0071061	0.0170007	1.25667	0.32961		3	3
fig|6666666.58265.peg.4922	ID4922	metabolism	Carbohydrate transport and metabolism	Glycolysis/gluconeogenesis	Enolase	-	0.32439	0.32886	0.30219	0.31848	0.24882	0.25422	0.25721	0.253417	1.25674	0.329691	X	3	3
fig|6666666.58265.peg.1016	ID1016	poorly characterized	General function prediction only	General function prediction only	Metal-dependent hydrolase	-	0.01183	0.0119	0.012483	0.012071	0.012389	0.00682		0.0096045	1.25681	0.329763		3	2
fig|6666666.58265.peg.2781	ID2781	metabolism	Coenzyme transport and metabolism	Coenzyme metabolism	Methylase involved in ubiquinone/menaquinone biosynthesis	-	0.013003	0.0087202	0.018295	0.0133394	0.010213		0.010998	0.0106055	1.25778	0.330881		3	2
fig|6666666.58265.peg.240	ID240	information storage and processing	Translation, ribosomal structure and biogenesis	Ribosomal proteins: synthesis and modification	Ribosomal protein S18	-	0.037665	0.075776	0.11924	0.0775603	0.069029	0.054286		0.0616575	1.25792	0.331043		3	2
fig|6666666.58265.peg.2677	ID2677	poorly characterized	Function unknown	Uncharacterized conserved protein	Uncharacterized conserved protein	-	0.0041296		0.0065365	0.00533305	0.0048654	0.0035712		0.0042183	1.26427	0.338299		2	2
fig|6666666.58265.peg.3566	ID3566	cellular processes and signaling	Signal transduction mechanisms	DNA interactions	Response regulators consisting of a CheY-like receiver domain and a winged-helix DNA-binding domain	-	0.14937	0.18312	0.16747	0.166653	0.13566	0.14128	0.11844	0.131793	1.26451	0.338573	X	3	3
fig|6666666.58265.peg.303	ID303	information storage and processing	Replication, recombination and repair	DNA replication, recombination, and repair	Holliday junction resolvasome, DNA-binding subunit	-			0.011883	0.011883	0.0088446	0.0097379	0.0095237	0.00936873	1.26837	0.342973		1	3
fig|6666666.58265.peg.4545	ID4545	poorly characterized	Function unknown	Uncharacterized protein	Uncharacterized protein	-	0.018618			0.018618	0.014624			0.014624	1.27311	0.34836		1	1
fig|6666666.58265.peg.2722	ID2722	metabolism	Carbohydrate transport and metabolism	Degradation of polysaccharides	Alpha-glucosidases, family 31 of glycosyl hydrolases	GH31	0.0030596			0.0030596	0.0024032			0.0024032	1.27314	0.348386		1	1
fig|6666666.58265.peg.5013	ID5013	cellular processes and signaling	Signal transduction mechanisms	Signal transduction	cAMP-binding proteins - catabolite gene activator and regulatory subunit of cAMP-dependent protein kinases	-	0.011319			0.011319	0.0088905			0.0088905	1.27316	0.34841		1	1
fig|6666666.58265.peg.4082	ID4082	poorly characterized	General function prediction only	Uncharacterized protein SCO1/SenC/PrrC, involved in biogenesis of respiratory and photosynthetic systems	Uncharacterized protein SCO1/SenC/PrrC, involved in biogenesis of respiratory and photosynthetic systems	-	0.009296			0.009296	0.0073015			0.0073015	1.27316	0.348417		1	1
fig|6666666.58265.peg.107	ID107	poorly characterized	Function unknown	Uncharacterized protein	Uncharacterized protein	-	0.0034676			0.0034676	0.0027236			0.0027236	1.27317	0.348423		1	1
fig|6666666.58265.peg.4145	ID4145	poorly characterized	Function unknown	Uncharacterized protein	Uncharacterized protein	-	0.020707			0.020707	0.016264			0.016264	1.27318	0.348436		1	1
fig|6666666.58265.peg.308	ID308	cellular processes and signaling	Intracellular trafficking, secretion, and vesicular transport	Protein and peptide secretion and trafficking	Sec-independent protein secretion pathway components	-	0.018358			0.018358	0.014419			0.014419	1.27318	0.348438		1	1
fig|6666666.58265.peg.1278	ID1278	metabolism	Amino acid transport and metabolism	Other	Lactoylglutathione lyase and related lyases	-	0.037027			0.037027	0.029082			0.029082	1.27319	0.348451		1	1
fig|6666666.58265.peg.3335	ID3335	cellular processes and signaling	Defense mechanisms	Multidrug Resistance Efflux Pumps	Multidrug resistance efflux pump	-	0.046532	0.044344	0.036181	0.0423523	0.032701	0.031768	0.035212	0.033227	1.27464	0.350085	X	3	3
fig|6666666.58265.peg.3103	ID3103	information storage and processing	Translation, ribosomal structure and biogenesis	tRNA and rRNA base modification	rRNA methylases	-	0.0087734	0.0088253		0.00879935	0.006891			0.006891	1.27693	0.352684		2	1
fig|6666666.58265.peg.3454	ID3454	cellular processes and signaling	Posttranslational modification, protein turnover, chaperones	Protein folding and stabilization	FKBP-type peptidyl-prolyl cis-trans isomerases 1	-	0.0264	0.043153	0.034822	0.0347917	0.033695	0.025683	0.022327	0.027235	1.27746	0.35328		3	3
fig|6666666.58265.peg.3289	ID3289	metabolism	Carbohydrate transport and metabolism	Degradation of polysaccharides	Chitinase	GH18			0.0060504	0.0060504	0.0045036	0.0049584		0.004731	1.27888	0.354885		1	2
fig|6666666.58265.peg.472	ID472	poorly characterized	General function prediction only	Uncharacterized proteins of the AP superfamily	Uncharacterized proteins of the AP superfamily	-			0.0073415	0.0073415	0.0054645	0.0060164		0.00574045	1.27891	0.354911		1	2
fig|6666666.58265.peg.4519	ID4519	poorly characterized	General function prediction only	Purine ribonucleotide biosynthesis	FOG: CBS domain	-		0.015475		0.015475	0.012084			0.012084	1.28062	0.356841		1	1
fig|6666666.58265.peg.166	ID166	cellular processes and signaling	Cell wall/membrane/envelope biogenesis	Unknown substrate	Membrane-fusion protein	-		0.0055774		0.0055774	0.004355			0.004355	1.28069	0.35692		1	1
fig|6666666.58265.peg.4646	ID4646	metabolism	Amino acid transport and metabolism	Aspartate family	O-acetylhomoserine sulfhydrylase	-	0.26175	0.26836	0.27089	0.267	0.18187	0.17629	0.26607	0.208077	1.28318	0.359725		3	3
fig|6666666.58265.peg.2875	ID2875	information storage and processing	Translation, ribosomal structure and biogenesis	tRNA and rRNA base modification	Predicted ATPase or kinase	-	0.071236	0.023886	0.041761	0.0456277	0.024868	0.047913	0.033471	0.0354173	1.28829	0.365453		3	3
fig|6666666.58265.peg.3956	ID3956	poorly characterized	Function unknown	Uncharacterized protein	Uncharacterized protein	-	0.11609	0.16985	0.13735	0.141097	0.10223	0.10952	0.11603	0.10926	1.29138	0.368919	X	3	3
fig|6666666.58265.peg.1614	ID1614	information storage and processing	Transcription	Transcription factors	Predicted transcriptional regulators	-	0.025402	0.038328	0.022337	0.028689	0.023277	0.018306	0.025064	0.0222157	1.29139	0.36892		3	3
fig|6666666.58265.peg.2032	ID2032	metabolism	Amino acid transport and metabolism	Aspartate family	Dihydrodipicolinate synthase/N-acetylneuraminate lyase	-	0.014912	0.02625	0.015735	0.0189657	0.01464			0.01464	1.29547	0.373475		3	1
fig|6666666.58265.peg.4024	ID4024	poorly characterized	Function unknown	Uncharacterized protein	Uncharacterized protein	-	0.016979	0.017079	0.011944	0.015334	0.0088905	0.012235	0.01436	0.0118285	1.29636	0.374467		3	3
fig|6666666.58265.peg.4674	ID4674	poorly characterized	Function unknown	Uncharacterized protein	Uncharacterized protein	-	0.030162	0.023839	0.029554	0.0278517	0.021998	0.022357	0.020043	0.021466	1.29748	0.37571	X	3	3
fig|6666666.58265.peg.4205	ID4205	information storage and processing	Replication, recombination and repair	DNA replication, recombination, and repair	Uracil DNA glycosylase	-	0.0097092	0.0097667	0.010245	0.00990697	0.007626			0.007626	1.2991	0.377517		3	1
fig|6666666.58265.peg.910	ID910	poorly characterized	Function unknown	Uncharacterized protein	Uncharacterized protein	-	0.022171	0.014868	0.017157	0.0180653	0.013931	0.012782	0.015001	0.0139047	1.29923	0.377655		3	3
fig|6666666.58265.peg.3991	ID3991	metabolism	Energy production and conversion	TCA cycle	Succinate dehydrogenase/fumarate reductase, Fe-S protein subunit	-	0.0256	0.04292	0.036019	0.0348463	0.040215	0.022138	0.018043	0.0267987	1.3003	0.378846		3	3
fig|6666666.58265.peg.1265	ID1265	cellular processes and signaling	Signal transduction mechanisms	DNA interactions	Response regulators consisting of a CheY-like receiver domain and a winged-helix DNA-binding domain	-	0.013944	0.014027	0.0098094	0.0125935	0.0073015	0.012058		0.00967975	1.30101	0.379634		3	2
fig|6666666.58265.peg.3337	ID3337	poorly characterized	Function unknown	Uncharacterized protein	Uncharacterized protein	-	0.13533	0.068064	0.091801	0.0983983	0.053146	0.066872	0.10628	0.0754327	1.30445	0.383444		3	3
fig|6666666.58265.peg.3635	ID3635	metabolism	Nucleotide transport and metabolism	Nucleotide metabolism	Exopolyphosphatase	-	0.0074814		0.0078946	0.007688	0.0058762			0.0058762	1.30833	0.387725		2	1
fig|6666666.58265.peg.2665	ID2665	metabolism	Energy production and conversion	Electron transport	Formate hydrogenlyase subunit 6/NADH:ubiquinone oxidoreductase 23 kD subunit (chain I)	-		0.013318	0.013971	0.0136445	0.010399			0.010399	1.3121	0.391875		2	1
fig|6666666.58265.peg.3006	ID3006	information storage and processing	Transcription	Transcription factors	Transcriptional regulators	-		0.013997	0.014683	0.01434	0.010929			0.010929	1.31211	0.391884		2	1
fig|6666666.58265.peg.2985	ID2985	metabolism	Coenzyme transport and metabolism	Pyridine nucleotides	Nicotinic acid mononucleotide adenylyltransferase	-	0.022995			0.022995	0.018062	0.019886	0.014586	0.0175113	1.31315	0.393031		1	3
fig|6666666.58265.peg.741	ID741	poorly characterized	Function unknown	Uncharacterized protein	Uncharacterized protein	-	0.010189	0.012299	0.010752	0.01108	0.0096037	0.0070491	0.0086175	0.00842343	1.31538	0.395478	X	3	3
fig|6666666.58265.peg.4052	ID4052	poorly characterized	General function prediction only	Degradation of proteins, peptides, and glycopeptides	Metal-dependent amidase/aminoacylase/carboxypeptidase	-	0.0082958		0.01459	0.0114429	0.0086879			0.0086879	1.31711	0.397373		2	1
fig|6666666.58265.peg.3714	ID3714	metabolism	Nucleotide transport and metabolism	pyrimidine conversions	Pyrimidine operon attenuation protein/uracil phosphoribosyltransferase	-	0.030008		0.044331	0.0371695	0.028283	0.02076	0.035531	0.0281913	1.31847	0.398868		2	3
fig|6666666.58265.peg.379	ID379	poorly characterized	Function unknown	Uncharacterized conserved protein	Uncharacterized conserved protein	-	0.014761		0.031152	0.0229565	0.01739			0.01739	1.3201	0.400645		2	1
fig|6666666.58265.peg.3560	ID3560	poorly characterized	Function unknown	Uncharacterized protein	Uncharacterized protein	-	0.012182	0.028592	0.021424	0.0207327	0.019136	0.017557	0.010303	0.0156653	1.32347	0.40433		3	3
fig|6666666.58265.peg.3146	ID3146	metabolism	Amino acid transport and metabolism	Amino acids and amines	Glycine cleavage system T protein (aminomethyltransferase)	-	0.042596	0.045909	0.032106	0.0402037	0.028677	0.031573	0.030879	0.0303763	1.32352	0.404379	X	3	3
fig|6666666.58265.peg.2247	ID2247	poorly characterized	Function unknown	Uncharacterized protein	Uncharacterized protein	-	0.02905	0.023378	0.018393	0.023607	0.01369	0.020097	0.019655	0.017814	1.32519	0.406203		3	3
fig|6666666.58265.peg.1825	ID1825	metabolism	Nucleotide transport and metabolism	Purine conversions	Deoxynucleoside kinases	-	0.021417	0.010772	0.0113	0.0144963	0.012617	0.0092605		0.0109388	1.32523	0.40624		3	2
fig|6666666.58265.peg.4740	ID4740	metabolism	Lipid transport and metabolism	Biosynthesis	Dehydrogenases with different specificities (related to short-chain alcohol dehydrogenases)	-	0.051315	0.070054	0.046414	0.0559277	0.060458	0.044376	0.0217	0.042178	1.32599	0.407071		3	3
fig|6666666.58265.peg.3663	ID3663	information storage and processing	Translation, ribosomal structure and biogenesis	Translation factors	Ribosome-associated protein Y (PSrp-1)	-	0.21846	0.27708	0.25057	0.248703	0.16413	0.22177	0.17673	0.187543	1.32611	0.407202		3	3
fig|6666666.58265.peg.2403	ID2403	cellular processes and signaling	Cell wall/membrane/envelope biogenesis	Cell envelope	Secreted and surface protein containing fasciclin-like repeats	-	0.022875	0.028763	0.036208	0.029282	0.026951	0.024727	0.01451	0.0220627	1.32722	0.408407		3	3
fig|6666666.58265.peg.5111	ID5111	metabolism	Amino acid transport and metabolism	Histidine family	Phosphoribosylformimino-5-aminoimidazole carboxamide ribonucleotide (ProFAR) isomerase	-	0.03948	0.030889	0.041661	0.0373433	0.024119	0.034141	0.02597	0.0280767	1.33005	0.411479		3	3
fig|6666666.58265.peg.3955	ID3955	poorly characterized	Function unknown	Uncharacterized protein	Uncharacterized protein	-	0.081362	0.092074	0.07727	0.0835687	0.057515	0.072118	0.05849	0.0627077	1.33267	0.41432	X	3	3
fig|6666666.58265.peg.1490	ID1490	metabolism	Energy production and conversion	Electron transport	Electron transfer flavoprotein, beta subunit	-	0.093624	0.098663	0.084682	0.092323	0.070035	0.084819	0.052788	0.069214	1.33388	0.415626		3	3
fig|6666666.58265.peg.1157	ID1157	metabolism	Lipid transport and metabolism	Lipid metabolism	Acyl CoA:acetate/3-ketoacid CoA transferase, beta subunit	-	0.029926	0.015051	0.010526	0.018501	0.011752	0.012939	0.016873	0.0138547	1.33536	0.417231		3	3
fig|6666666.58265.peg.4606	ID4606	poorly characterized	General function prediction only	General function prediction only	Short-chain alcohol dehydrogenase of unknown specificity	-	0.15708	0.15801	0.16191	0.159	0.10043	0.12636	0.12976	0.11885	1.33782	0.419885	X	3	3
fig|6666666.58265.peg.3632	ID3632	poorly characterized	Function unknown	Uncharacterized protein conserved in bacteria	Uncharacterized protein conserved in bacteria	-	0.026805	0.020222	0.028285	0.025104	0.01579	0.028975	0.011335	0.0187	1.34246	0.424879		3	3
fig|6666666.58265.peg.3712	ID3712	information storage and processing	Translation, ribosomal structure and biogenesis	Ribosomal proteins: synthesis and modification	Ribosomal protein S1	-	0.15604	0.3327	0.26489	0.25121	0.14921	0.21561	0.19652	0.187113	1.34256	0.424982		3	3
fig|6666666.58265.peg.2402	ID2402	poorly characterized	General function prediction only	General function prediction only	Acetyltransferases	-			0.018793	0.018793	0.013988			0.013988	1.34351	0.426006		1	1
fig|6666666.58265.peg.2720	ID2720	poorly characterized	Function unknown	Uncharacterized protein	Uncharacterized protein	-	0.021737	0.027332	0.017203	0.0220907	0.021342	0.014098	0.013788	0.0164093	1.34623	0.42892		3	3
fig|6666666.58265.peg.241	ID241	information storage and processing	Translation, ribosomal structure and biogenesis	Ribosomal proteins: synthesis and modification	Ribosomal protein S6	-	0.18375	0.20537	0.23699	0.208703	0.16838	0.12359	0.17267	0.15488	1.34752	0.430303	X	3	3
fig|6666666.58265.peg.3136	ID3136	metabolism	Energy production and conversion	ATP-proton motive force interconversion	F0F1-type ATP synthase, alpha subunit	-	0.18135	0.21807	0.18257	0.193997	0.15554	0.14241	0.13222	0.14339	1.35293	0.436087	X	3	3
fig|6666666.58265.peg.3581	ID3581	poorly characterized	General function prediction only	General function prediction only	Predicted dehydrogenases and related proteins	GH109	0.022851	0.025285	0.024113	0.024083	0.016153	0.021737	0.015461	0.0177837	1.35422	0.437462	X	3	3
fig|6666666.58265.peg.2962	ID2962	metabolism	Amino acid transport and metabolism	Glutamate family	Argininosuccinate synthase	-	0.10455	0.096867	0.10452	0.101979	0.08428	0.06662	0.074462	0.0751207	1.35754	0.44099	X	3	3
fig|6666666.58265.peg.1660	ID1660	metabolism	Amino acid transport and metabolism	Aspartate family	Aspartate-semialdehyde dehydrogenase	-	0.10923	0.12319	0.15019	0.127537	0.088393	0.10591	0.086781	0.0936947	1.36119	0.444873	X	3	3
fig|6666666.58265.peg.3153	ID3153	poorly characterized	Function unknown	Uncharacterized protein	Uncharacterized protein	-	0.030063	0.050401	0.026436	0.0356333	0.035419	0.021665	0.021188	0.0260907	1.36575	0.449694		3	3
fig|6666666.58265.peg.2990	ID2990	metabolism	Lipid transport and metabolism	Biosynthesis	3-oxoacyl-(acyl-carrier-protein) synthase	-	0.094298	0.1054	0.096742	0.0988133	0.084353	0.067955	0.064245	0.0721843	1.3689	0.45302	X	3	3
fig|6666666.58265.peg.2066	ID2066	metabolism	Amino acid transport and metabolism	Degradation of proteins, peptides, and glycopeptides	Serine proteases of the peptidase family S9A	CE10	0.010954	0.0078707	0.0082565	0.00902707	0.0036874	0.0081195	0.0079409	0.0065826	1.37135	0.4556		3	3
fig|6666666.58265.peg.3666	ID3666	information storage and processing	Transcription	Transcription factors	Transcription antiterminator	-	0.13957	0.042729	0.11526	0.0991863	0.07626	0.08921	0.051322	0.072264	1.37256	0.456864		3	3
fig|6666666.58265.peg.3299	ID3299	poorly characterized	Function unknown	Uncharacterized protein	Uncharacterized protein	-	0.061168	0.074715	0.073767	0.0698833	0.058339	0.052896	0.040647	0.0506273	1.38035	0.465032	X	3	3
fig|6666666.58265.peg.3545	ID3545	metabolism	Amino acid transport and metabolism	Other	Isopropylmalate/homocitrate/citramalate synthases	-	0.015141	0.023933	0.011412	0.0168287	0.016989		0.0073172	0.0121531	1.38472	0.469597		3	2
fig|6666666.58265.peg.4309	ID4309	metabolism	Secondary metabolites biosynthesis, transport and catabolism	Secondary metabolites	Imidazolonepropionase and related amidohydrolases	-	0.0069869	0.0046855	0.0049152	0.0055292		0.004028	0.0039394	0.0039837	1.38796	0.472962	X	3	2
fig|6666666.58265.peg.4761	ID4761	poorly characterized	Function unknown	Uncharacterized protein	Uncharacterized protein	-	0.015101	0.040507	0.031869	0.029159	0.019768	0.03047	0.012771	0.021003	1.38833	0.473346		3	3
fig|6666666.58265.peg.99	ID99	metabolism	Lipid transport and metabolism	Biosynthesis	3-oxoacyl-(acyl-carrier-protein) synthase	-	0.021005	0.026412	0.022166	0.0231943	0.018561	0.013624	0.017765	0.01665	1.39305	0.47825	X	3	3
fig|6666666.58265.peg.1537	ID1537	poorly characterized	General function prediction only	General function prediction only	Predicted metal-dependent hydrolase with the TIM-barrel fold	-	0.0055166	0.014798	0.0077617	0.00935877	0.0028887	0.0063608	0.010886	0.00671183	1.39437	0.479612		3	3
fig|6666666.58265.peg.4689	ID4689	information storage and processing	Transcription	Transcription factors	Transcription elongation factor	-	0.080101	0.07325	0.084525	0.079292	0.051476	0.050377	0.067745	0.0565327	1.40259	0.488091	X	3	3
fig|6666666.58265.peg.5389	ID5389	poorly characterized	General function prediction only	Electron transport	Predicted flavoprotein	-	0.01743			0.01743		0.010049	0.014741	0.012395	1.40621	0.491814		1	2
fig|6666666.58265.peg.4060	ID4060	poorly characterized	Function unknown	Uncharacterized protein	Uncharacterized protein	-	0.13735	0.11843	0.15184	0.135873	0.07706	0.10747	0.1051	0.0965433	1.40738	0.493014	X	3	3
fig|6666666.58265.peg.4643	ID4643	metabolism	Energy production and conversion	Pyruvate dehydrogenase	Pyruvate/2-oxoglutarate dehydrogenase complex, dihydrolipoamide acyltransferase (E2) component, and related enzymes	-	0.05261	0.052921	0.047585	0.0510387	0.035419	0.03033	0.042376	0.0360417	1.4161	0.501925	X	3	3
fig|6666666.58265.peg.1674	ID1674	poorly characterized	Function unknown	DNA interactions	Uncharacterized conserved protein	-	0.031726	0.045591	0.023913	0.0337433	0.024919	0.023516	0.022999	0.0238113	1.41711	0.502954		3	3
fig|6666666.58265.peg.4506	ID4506	poorly characterized	General function prediction only	General function prediction only	Pirin-related protein	-	0.014761			0.014761	0.0057968	0.015956	0.0093628	0.0103719	1.42318	0.509115		1	3
fig|6666666.58265.peg.1149	ID1149	poorly characterized	Function unknown	Uncharacterized protein	Uncharacterized protein	-	0.009457	0.009513	0.019959	0.0129763	0.011142	0.0081781	0.0079982	0.0091061	1.42502	0.510978		3	3
fig|6666666.58265.peg.2924	ID2924	poorly characterized	Function unknown	Uncharacterized protein	Uncharacterized protein	-	0.0090271	0.0090806	0.0038103	0.007306	0.0056723		0.0045808	0.00512655	1.42513	0.511093		3	2
fig|6666666.58265.peg.2856	ID2856	cellular processes and signaling	Cell cycle control, cell division, chromosome partitioning	Cell division	Actin-like ATPase involved in cell morphogenesis	-	0.032126	0.01939	0.01695	0.022822	0.017663	0.019447	0.010868	0.0159927	1.42703	0.513015		3	3
fig|6666666.58265.peg.402	ID402	metabolism	Lipid transport and metabolism	Biosynthesis	Dehydrogenases with different specificities (related to short-chain alcohol dehydrogenases)	-	0.075177	0.084519	0.055997	0.0718977	0.048628	0.049714	0.052361	0.0502343	1.43125	0.517271	X	3	3
fig|6666666.58265.peg.1662	ID1662	metabolism	Carbohydrate transport and metabolism	Carbohydrate metabolism	Sugar phosphate isomerases/epimerases	-	0.096926	0.105	0.11015	0.104025	0.06149	0.074147	0.081975	0.0725373	1.43409	0.520139	X	3	3
fig|6666666.58265.peg.122	ID122	metabolism	Nucleotide transport and metabolism	Purine ribonucleotide biosynthesis	IMP dehydrogenase/GMP reductase	-	0.073712	0.08763	0.11314	0.091494	0.084214	0.052154	0.054785	0.0637177	1.43593	0.521984		3	3
fig|6666666.58265.peg.77	ID77	poorly characterized	Function unknown	Uncharacterized protein	Uncharacterized protein	-	0.036168	0.021829	0.030533	0.02951	0.022727		0.018354	0.0205405	1.43667	0.522733		3	2
fig|6666666.58265.peg.4693	ID4693	metabolism	Amino acid transport and metabolism	Degradation of proteins, peptides, and glycopeptides	Aminopeptidase C	-	0.0089045	0.0059715	0.0062642	0.00704673	0.0046627	0.0051336		0.00489815	1.43865	0.524718	X	3	2
fig|6666666.58265.peg.2661	ID2661	metabolism	Energy production and conversion	Electron transport	NADH:ubiquinone oxidoreductase 24 kD subunit	-	0.019276	0.025853	0.02034	0.021823	0.01514			0.01514	1.44141	0.527484		3	1
fig|6666666.58265.peg.4671	ID4671	cellular processes and signaling	Cell wall/membrane/envelope biogenesis	Periplasmic proteins	Periplasmic protein involved in polysaccharide export	-		0.024009	0.020741	0.022375	0.016541	0.014569	0.015436	0.0155153	1.44212	0.528193	X	2	3
fig|6666666.58265.peg.286	ID286	metabolism	Lipid transport and metabolism	Biosynthesis	Fatty acid/phospholipid biosynthesis enzyme	-	0.049974	0.064632	0.056501	0.0570357	0.039252	0.040129	0.039246	0.0395423	1.4424	0.528466	X	3	3
fig|6666666.58265.peg.578	ID578	poorly characterized	Function unknown	Uncharacterized protein	Uncharacterized protein	-		0.055492	0.034928	0.04521	0.034664		0.027994	0.031329	1.44307	0.529143	X	2	2
fig|6666666.58265.peg.3031	ID3031	information storage and processing	Translation, ribosomal structure and biogenesis	RNA processing	Ribosome-binding factor A	-	0.043691	0.04395	0.027663	0.0384347	0.027454	0.030226	0.022171	0.026617	1.44399	0.53006		3	3
fig|6666666.58265.peg.3042	ID3042	poorly characterized	Function unknown	Uncharacterized conserved protein	Uncharacterized conserved protein	-	0.034134	0.047212	0.031517	0.037621	0.02681	0.036897	0.014434	0.026047	1.44435	0.530421		3	3
fig|6666666.58265.peg.309	ID309	cellular processes and signaling	Cell cycle control, cell division, chromosome partitioning	Cell division	Membrane-bound metallopeptidase	-	0.03349	0.038871	0.032621	0.034994	0.026304	0.024505	0.021788	0.024199	1.44609	0.53216	X	3	3
fig|6666666.58265.peg.4744	ID4744	poorly characterized	Function unknown	Uncharacterized protein	Uncharacterized protein	-	0.10851	0.10915	0.099231	0.10563	0.045453	0.10009	0.073414	0.0729857	1.44728	0.533339		3	3
fig|6666666.58265.peg.1842	ID1842	cellular processes and signaling	Cell wall/membrane/envelope biogenesis	Outer membrane proteins	Outer membrane protein	-	0.0095605	0.012021	0.010088	0.0105565	0.0075092	0.0082676	0.0060643	0.00728037	1.45	0.536049	X	3	3
fig|6666666.58265.peg.637	ID637	information storage and processing	Translation, ribosomal structure and biogenesis	Translation factors	Translation elongation factor Ts	-	0.20749	0.23629	0.21482	0.219533	0.13223	0.14897	0.17218	0.151127	1.45264	0.538682	X	3	3
fig|6666666.58265.peg.3159	ID3159	cellular processes and signaling	Signal transduction mechanisms	Signal transduction	DnaK suppressor protein	-	0.077406	0.069212	0.081681	0.0760997	0.054043	0.052063	0.050918	0.0523413	1.45391	0.539939	X	3	3
fig|6666666.58265.peg.4450	ID4450	poorly characterized	General function prediction only	General function prediction only	Predicted protease with the C-terminal PDZ domain	-	0.02016	0.014748	0.011603	0.0155037	0.010076	0.0095091	0.0124	0.0106617	1.45415	0.540172		3	3
fig|6666666.58265.peg.3715	ID3715	metabolism	Nucleotide transport and metabolism	Pyrimidine ribonucleotide biosynthesis	Aspartate carbamoyltransferase, catalytic chain	-	0.01057	0.0070887	0.0074362	0.00836497	0.005535		0.00596	0.0057475	1.45541	0.541425	X	3	2
fig|6666666.58265.peg.848	ID848	cellular processes and signaling	Defense mechanisms	Beta-lactamase	Beta-lactamase class C and other penicillin binding proteins	-	0.0090571	0.0072885	0.0076458	0.00799713	0.0056911	0.0031329	0.00766	0.00549467	1.45544	0.541451		3	3
fig|6666666.58265.peg.1659	ID1659	cellular processes and signaling	Cell wall/membrane/envelope biogenesis	Biosynthesis and degradation of murein sacculus and peptidoglycan	D-alanyl-D-alanine carboxypeptidase (penicillin-binding protein 4)	-		0.014056		0.014056	0.010976	0.01007	0.0078789	0.00964163	1.45784	0.543837		1	3
fig|6666666.58265.peg.183	ID183	poorly characterized	General function prediction only	General function prediction only	PhoPQ-activated pathogenicity-related protein	-	0.0074814		0.010526	0.0090037	0.007835	0.0064697	0.0042182	0.0061743	1.45825	0.544242		2	3
fig|6666666.58265.peg.3972	ID3972	poorly characterized	Function unknown	Uncharacterized protein	Uncharacterized protein	-	0.033389	0.02399		0.0286895	0.026225	0.020624	0.012102	0.0196503	1.46	0.545969		2	3
fig|6666666.58265.peg.2996	ID2996	metabolism	Energy production and conversion	Other	Glycerol kinase	-	0.0088087	0.011076	0.011619	0.0105012	0.0086485	0.0057131		0.0071808	1.4624	0.548342		3	2
fig|6666666.58265.peg.2122	ID2122	metabolism	Inorganic ion transport and metabolism	Inorganic ion transport	Outer membrane receptor proteins, mostly Fe transport	-		0.0083344	0.0072858	0.0078101	0.0054231	0.0035825	0.0070073	0.00533763	1.46321	0.549141		2	3
fig|6666666.58265.peg.2698	ID2698	poorly characterized	Function unknown	DNA replication, recombination, and repair	Uncharacterized conserved protein	-	0.0128	0.008584		0.010692		0.0073795	0.0072172	0.00729835	1.46499	0.550889	X	2	2
fig|6666666.58265.peg.751	ID751	poorly characterized	Function unknown	Uncharacterized protein	Uncharacterized protein	-	0.014004			0.014004	0.010999	0.0080733		0.00953615	1.46852	0.55436		1	2
fig|6666666.58265.peg.1563	ID1563	metabolism	Inorganic ion transport and metabolism	Ton and Tol transport systems	Outer membrane receptor proteins, mostly Fe transport	-	0.37694	0.54257	0.50983	0.476447	0.33205	0.28454	0.35666	0.324417	1.46863	0.554467	X	3	3
fig|6666666.58265.peg.5196	ID5196	poorly characterized	General function prediction only	General function prediction only	Predicted glycosyltransferases	GT13	0.010887	0.010951		0.010919	0.0085508	0.0062762		0.0074135	1.47285	0.558614	X	2	2
fig|6666666.58265.peg.4742	ID4742	poorly characterized	General function prediction only	General function prediction only	Putative intracellular protease/amidase	-	0.093758	0.089598	0.074202	0.0858527	0.062596	0.052702	0.059472	0.0582567	1.4737	0.55944	X	3	3
fig|6666666.58265.peg.5346	ID5346	metabolism	Inorganic ion transport and metabolism	Ton and Tol transport systems	Outer membrane receptor proteins, mostly Fe transport	-	0.079656	0.10316	0.086157	0.0896577	0.063348	0.056829	0.062316	0.060831	1.47388	0.55962	X	3	3
fig|6666666.58265.peg.3308	ID3308	metabolism	Carbohydrate transport and metabolism	Degradation of polysaccharides	Cellulase M and related proteins	-	0.03533	0.023693	0.034174	0.0310657	0.02775	0.020368	0.01494	0.0210193	1.47796	0.563604		3	3
fig|6666666.58265.peg.1504	ID1504	metabolism	Coenzyme transport and metabolism	Coenzyme metabolism	5,10-methylene-tetrahydrofolate dehydrogenase/Methenyl tetrahydrofolate cyclohydrolase	-	0.011184		0.011801	0.0114925	0.0058562	0.0096714		0.0077638	1.48027	0.565858	X	2	2
fig|6666666.58265.peg.1051	ID1051	metabolism	Carbohydrate transport and metabolism	Degradation of polysaccharides	Beta-galactosidase/beta-glucuronidase	GH2	0.0053282		0.0074967	0.00641245	0.00558	0.0030718		0.0043259	1.48234	0.567875		2	2
fig|6666666.58265.peg.558	ID558	cellular processes and signaling	Signal transduction mechanisms	Signal transduction	SH3 domain protein	-	0.094298	0.12647	0.099506	0.106758	0.061722	0.061159	0.093044	0.071975	1.48327	0.568776	X	3	3
fig|6666666.58265.peg.1488	ID1488	poorly characterized	Function unknown	Uncharacterized conserved protein	Uncharacterized conserved protein	-	0.021417	0.021544	0.0226	0.0218537	0.016822	0.0092605	0.018114	0.0147322	1.4834	0.568906	X	3	3
fig|6666666.58265.peg.4647	ID4647	metabolism	Amino acid transport and metabolism	Aspartate family	Cystathionine beta-lyases/cystathionine gamma-synthases	-		0.0088848	0.012427	0.0106559	0.0092499	0.005092		0.00717095	1.48598	0.571416		2	2
fig|6666666.58265.peg.4416	ID4416	poorly characterized	General function prediction only	Other	GTPase	-	0.029926	0.037628	0.019736	0.0290967	0.023505	0.019409	0.015818	0.0195773	1.48624	0.57167		3	3
fig|6666666.58265.peg.5156	ID5156	poorly characterized	Function unknown	Uncharacterized conserved protein	Uncharacterized conserved protein	-	0.053845	0.038688	0.040585	0.0443727	0.036251	0.03326	0.019517	0.029676	1.49524	0.580375	X	3	3
fig|6666666.58265.peg.3365	ID3365	metabolism	Secondary metabolites biosynthesis, transport and catabolism	Secondary metabolites	Dienelactone hydrolase and related enzymes	CE7		0.010034	0.0052631	0.00764855	0.0058762	0.0043131		0.00509465	1.50129	0.586203		2	2
fig|6666666.58265.peg.4977	ID4977	metabolism	Energy production and conversion	Electron transport	Cytochrome c551/c552	-	0.050883	0.061421	0.055483	0.055929	0.034637	0.044002	0.032993	0.0372107	1.50304	0.58788	X	3	3
fig|6666666.58265.peg.820	ID820	cellular processes and signaling	Posttranslational modification, protein turnover, chaperones	Degradation of proteins, peptides, and glycopeptides	Subtilisin-like serine proteases	-	0.0055919	0.00375		0.00467095	0.0029281	0.0032238	0.0031529	0.0031016	1.50598	0.590703	X	2	3
fig|6666666.58265.peg.5345	ID5345	poorly characterized	Function unknown	Uncharacterized protein	Uncharacterized protein	-	0.122	0.15149	0.13276	0.135417	0.10331	0.08572	0.08061	0.08988	1.50664	0.591333	X	3	3
fig|6666666.58265.peg.1042	ID1042	poorly characterized	Function unknown	Uncharacterized protein	Uncharacterized protein	-	0.012365		0.0086989	0.0105319			0.006972	0.006972	1.51061	0.595128		2	1
fig|6666666.58265.peg.2576	ID2576	poorly characterized	Function unknown	Uncharacterized protein	Uncharacterized protein	-	0.0080512		0.0056639	0.00685755			0.0045395	0.0045395	1.51064	0.59516		2	1
fig|6666666.58265.peg.3247	ID3247	cellular processes and signaling	Posttranslational modification, protein turnover, chaperones	Degradation of proteins, peptides, and glycopeptides	Parvulin-like peptidyl-prolyl isomerase	-	0.01203	0.031462	0.02031	0.0212673	0.011338	0.016644	0.014244	0.0140753	1.51096	0.59547		3	3
fig|6666666.58265.peg.2780	ID2780	poorly characterized	General function prediction only	General function prediction only	Metal-dependent hydrolase	-	0.011661	0.01173	0.020509	0.0146333	0.0091594	0.0067229	0.01315	0.00967743	1.51211	0.596562		3	3
fig|6666666.58265.peg.2015	ID2015	metabolism	Carbohydrate transport and metabolism	Glycolysis and Gluconeogenesis	3-phosphoglycerate kinase	-	0.18984	0.19683	0.23114	0.205937	0.14222	0.13386	0.13091	0.135663	1.518	0.60217	X	3	3
fig|6666666.58265.peg.3358	ID3358	poorly characterized	Function unknown	Uncharacterized protein	Uncharacterized protein	-	0.015312	0.020537	0.016158	0.0173357	0.008018	0.013242	0.01295	0.0114033	1.52023	0.604288	X	3	3
fig|6666666.58265.peg.671	ID671	metabolism	Carbohydrate transport and metabolism	Carbohydrate metabolism	Glucose/sorbosone dehydrogenases	CBM6-CBM44	0.036667	0.033972	0.023419	0.0313527	0.019705	0.024198	0.017954	0.020619	1.52057	0.604614		3	3
fig|6666666.58265.peg.2828	ID2828	poorly characterized	Function unknown	Uncharacterized protein	Uncharacterized protein	-	0.020609	0.013821	0.028996	0.021142	0.016187		0.01162	0.0139035	1.52062	0.604664		3	2
fig|6666666.58265.peg.3585	ID3585	metabolism	Inorganic ion transport and metabolism	Ton and Tol transport systems	Outer membrane receptor proteins, mostly Fe transport	-	0.0020865	0.027285	0.030824	0.0200652	0.017208	0.011728	0.010588	0.0131747	1.52301	0.606927		3	3
fig|6666666.58265.peg.1181	ID1181	poorly characterized	Function unknown	Uncharacterized protein	Uncharacterized protein	-	0.027307		0.043223	0.035265			0.023095	0.023095	1.52695	0.610656		2	1
fig|6666666.58265.peg.1162	ID1162	poorly characterized	General function prediction only	Enzymes of unknown specificity	Predicted enzyme with a TIM-barrel fold	-	0.028619		0.0151	0.0218595		0.016499	0.012102	0.0143005	1.52858	0.612195		2	2
fig|6666666.58265.peg.5124	ID5124	metabolism	Nucleotide transport and metabolism	Pyrimidine ribonucleotide biosynthesis	Dihydroorotase and related cyclic amidohydrolases	-	0.033809	0.034009	0.030187	0.0326683	0.03064	0.020241	0.013197	0.0213593	1.52946	0.613026		3	3
fig|6666666.58265.peg.2418	ID2418	information storage and processing	Transcription	Transcription factors	Transcriptional regulator	-	0.031969		0.02249	0.0272295	0.01674	0.018431	0.018025	0.017732	1.53561	0.618815	X	2	3
fig|6666666.58265.peg.3664	ID3664	information storage and processing	Translation, ribosomal structure and biogenesis	Translation factors	GTPases - translation elongation factors	-	1.9357	1.7691	1.8413	1.8487	1.212	1.222	1.1764	1.20347	1.53615	0.619315	X	3	3
fig|6666666.58265.peg.1997	ID1997	metabolism	Energy production and conversion	Other	Protein involved in meta-pathway of phenol degradation	-	0.017617	0.017722		0.0176695	0.019373	0.009141	0.00596	0.0114913	1.53764	0.620715		2	3
fig|6666666.58265.peg.4954	ID4954	poorly characterized	General function prediction only	General function prediction only	MoxR-like ATPases	-	0.054295	0.019276	0.043813	0.039128	0.032611	0.019333	0.02431	0.025418	1.53938	0.622351		3	3
fig|6666666.58265.peg.3580	ID3580	poorly characterized	General function prediction only	General function prediction only	Predicted dehydrogenases and related proteins	-	0.010682	0.026864	0.016909	0.0181517	0.014683	0.0092379	0.011293	0.011738	1.54641	0.62892		3	3
fig|6666666.58265.peg.4284	ID4284	cellular processes and signaling	Posttranslational modification, protein turnover, chaperones	Degradation of proteins, peptides, and glycopeptides	Predicted metalloendopeptidase	-	0.012888	0.012965	0.0136	0.013151	0.0075923	0.0083591	0.0095377	0.00849637	1.54784	0.630255	X	3	3
fig|6666666.58265.peg.1658	ID1658	metabolism	Carbohydrate transport and metabolism	Degradation of polysaccharides	N-acetyl-beta-hexosaminidase	GH20			0.0052953	0.0052953	0.0039415	0.002893		0.00341725	1.54958	0.631877		1	2
fig|6666666.58265.peg.4434	ID4434	cellular processes and signaling	Signal transduction mechanisms	DNA interactions	Response regulator containing CheY-like receiver, AAA-type ATPase, and DNA-binding domains	-	0.0098849	0.0074576	0.0078231	0.00838853	0.0077641	0.0042741	0.0041801	0.0054061	1.55168	0.63383		3	3
fig|6666666.58265.peg.27	ID27	metabolism	Energy production and conversion	TCA cycle	Succinyl-CoA synthetase, beta subunit	-	0.27307	0.31353	0.3289	0.305167	0.22315	0.19559	0.1703	0.196347	1.55422	0.636194	X	3	3
fig|6666666.58265.peg.530	ID530	poorly characterized	Function unknown	Uncharacterized protein	Uncharacterized protein	-	0.063835	0.035674	0.037422	0.0456437	0.033426	0.024534	0.029993	0.0293177	1.55687	0.638644	X	3	3
fig|6666666.58265.peg.293	ID293	poorly characterized	General function prediction only	General function prediction only	Predicted aminopeptidases	-	0.016425	0.016523	0.017332	0.01676	0.012901	0.010653	0.0086823	0.0107454	1.55973	0.641298	X	3	3
fig|6666666.58265.peg.4952	ID4952	poorly characterized	Function unknown	Uncharacterized protein	Uncharacterized protein	-	0.010145	0.023812	0.0071369	0.013698		0.0087731		0.0087731	1.56136	0.642803		3	1
fig|6666666.58265.peg.4021	ID4021	cellular processes and signaling	Posttranslational modification, protein turnover, chaperones	Protein folding and stabilization	Chaperonin GroEL (HSP60 family)	-	1.3584	1.9037	1.4608	1.5743	1.2288	0.92381	0.86796	1.00686	1.56358	0.644852	X	3	3
fig|6666666.58265.peg.1417	ID1417	poorly characterized	Function unknown	Uncharacterized conserved protein	Uncharacterized conserved protein	-	0.020609	0.013821	0.021747	0.0187257		0.011881		0.011881	1.5761	0.656361		3	1
fig|6666666.58265.peg.1169	ID1169	cellular processes and signaling	Posttranslational modification, protein turnover, chaperones	Detoxification	Peroxiredoxin	-	0.21742	0.22392	0.24035	0.22723	0.13418	0.14773	0.14886	0.14359	1.58249	0.662198	X	3	3
fig|6666666.58265.peg.5061	ID5061	poorly characterized	Function unknown	Uncharacterized protein	Uncharacterized protein	-	0.014278	0.032316	0.018834	0.0218093	0.016822	0.015434	0.0090568	0.0137709	1.58372	0.663319		3	3
fig|6666666.58265.peg.3844	ID3844	metabolism	Secondary metabolites biosynthesis, transport and catabolism	Salicylate and gentisate catabolism	2-keto-4-pentenoate hydratase/2-oxohepta-3-ene-1,7-dioic acid hydratase (catechol pathway)	-	0.00658	0.019857	0.010415	0.012284	0.0077524			0.0077524	1.58454	0.664066		3	1
fig|6666666.58265.peg.1388	ID1388	poorly characterized	Function unknown	Uncharacterized protein	Uncharacterized protein	-	0.0069795	0.014042	0.0073649	0.00946213		0.0060356	0.0059028	0.0059692	1.58516	0.664628	X	3	2
fig|6666666.58265.peg.548	ID548	metabolism	Energy production and conversion	TCA cycle	Fumarase	-	0.011745	0.023629	0.032224	0.0225327	0.020295	0.014219	0.0079466	0.0141535	1.59202	0.670856		3	3
fig|6666666.58265.peg.3702	ID3702	cellular processes and signaling	Signal transduction mechanisms	DNA interactions	Response regulators consisting of a CheY-like receiver domain and a winged-helix DNA-binding domain	-	0.014564	0.0097667		0.0121654	0.007626			0.007626	1.59525	0.673779		2	1
fig|6666666.58265.peg.5357	ID5357	metabolism	Amino acid transport and metabolism	Aspartate family	Aspartokinases	-	0.042492	0.042743	0.036926	0.0407203	0.025522			0.025522	1.5955	0.674008		3	1
fig|6666666.58265.peg.2093	ID2093	poorly characterized	Function unknown	Uncharacterized protein	Uncharacterized protein	-	0.053023	0.096007	0.078333	0.0757877	0.049977		0.044844	0.0474105	1.59854	0.676756		3	2
fig|6666666.58265.peg.5332	ID5332	metabolism	Amino acid transport and metabolism	Degradation of proteins, peptides, and glycopeptides	Aminopeptidase N	-	0.028907	0.016616	0.017431	0.0209847	0.014596	0.014285	0.010478	0.0131197	1.59948	0.677604	X	3	3
fig|6666666.58265.peg.1812	ID1812	metabolism	Amino acid transport and metabolism	Glutamate family	Aspartate/tyrosine/aromatic aminotransferase	-	0.17869	0.17974	0.22201	0.19348	0.14035	0.12461	0.097498	0.120819	1.6014	0.679333	X	3	3
fig|6666666.58265.peg.1392	ID1392	metabolism	Lipid transport and metabolism	Biosynthesis	Enoyl-[acyl-carrier-protein] reductase (NADH)	-	0.07255	0.068925	0.046785	0.0627533	0.034824	0.034855	0.047724	0.0391343	1.60354	0.681257		3	3
fig|6666666.58265.peg.3918	ID3918	metabolism	Energy production and conversion	Other	FOG: HEAT repeat	-	0.027473	0.026683	0.024992	0.0263827	0.02009	0.015565	0.013621	0.0164253	1.60622	0.683668	X	3	3
fig|6666666.58265.peg.250	ID250	metabolism	Energy production and conversion	TCA cycle	Succinyl-CoA synthetase, alpha subunit	-	0.079096	0.09472	0.087439	0.087085	0.059168	0.048857	0.054154	0.0540597	1.61091	0.687872	X	3	3
fig|6666666.58265.peg.4058	ID4058	poorly characterized	Function unknown	Uncharacterized protein	Uncharacterized protein	-	1.4302	0.24889	0.9552	0.878097	0.50243	0.65233	0.46445	0.539737	1.6269	0.702124		3	3
fig|6666666.58265.peg.4777	ID4777	poorly characterized	Function unknown	Uncharacterized conserved protein	Uncharacterized conserved protein	-	0.089253	0.085506	0.085212	0.086657	0.046736	0.062482	0.050323	0.0531803	1.62949	0.704423	X	3	3
fig|6666666.58265.peg.3346	ID3346	poorly characterized	Function unknown	Uncharacterized protein conserved in bacteria	Uncharacterized protein conserved in bacteria	-	0.018322	0.022684	0.02677	0.022592	0.013284	0.010969	0.017284	0.0138457	1.6317	0.706377	X	3	3
fig|6666666.58265.peg.3391	ID3391	poorly characterized	General function prediction only	Uncharacterized protein related to plant photosystem II stability/assembly factor	Uncharacterized protein related to plant photosystem II stability/assembly factor	GH74		0.016158		0.016158	0.00757	0.013891	0.0081511	0.0098707	1.63697	0.711024		1	3
fig|6666666.58265.peg.5273	ID5273	information storage and processing	Replication, recombination and repair	DNA replication, recombination, and repair	ATPase involved in DNA repair	-	0.013055	0.008755	0.013776	0.011862	0.0068361	0.0075265	0.0073609	0.00724117	1.63813	0.712053	X	3	3
fig|6666666.58265.peg.4004	ID4004	metabolism	Lipid transport and metabolism	Lipid metabolism	Dehydrogenases with different specificities (related to short-chain alcohol dehydrogenases)	-	0.011261	0.022655		0.016958	0.011793	0.0097379	0.0095237	0.0103515	1.63821	0.712122		2	3
fig|6666666.58265.peg.965	ID965	poorly characterized	Function unknown	Uncharacterized protein	Uncharacterized protein	-		0.01526	0.012006	0.013633	0.011916	0.0065595	0.0064152	0.0082969	1.64314	0.716459		2	3
fig|6666666.58265.peg.4640	ID4640	cellular processes and signaling	Cell wall/membrane/envelope biogenesis	Cell envelope	N-acetylmuramoyl-L-alanine amidase	-	0.0072577		0.011488	0.00937285	0.0057005			0.0057005	1.64422	0.717399		2	1
fig|6666666.58265.peg.3843	ID3843	metabolism	Secondary metabolites biosynthesis, transport and catabolism	Secondary metabolites	Homogentisate 1,2-dioxygenase	-		0.011327	0.017824	0.0145755	0.0088446			0.0088446	1.64795	0.720677		2	1
fig|6666666.58265.peg.3421	ID3421	metabolism	Secondary metabolites biosynthesis, transport and catabolism	Secondary metabolites	Arylamine N-acetyltransferase	-		0.0083555	0.013148	0.0107518	0.0065242			0.0065242	1.64798	0.720699		2	1
fig|6666666.58265.peg.4407	ID4407	information storage and processing	Transcription	DNA-dependent RNA polymerase	DNA-directed RNA polymerase, alpha subunit/40 kD subunit	-	0.34754	0.37624	0.52042	0.414733	0.26778	0.22899	0.25754	0.251437	1.64945	0.721989	X	3	3
fig|6666666.58265.peg.5179	ID5179	information storage and processing	Replication, recombination and repair	DNA replication, recombination, and repair	RecA/RadA recombinase	-	0.16433	0.14909	0.2006	0.17134	0.12907	0.10588	0.076302	0.103751	1.65146	0.723741	X	3	3
fig|6666666.58265.peg.2155	ID2155	cellular processes and signaling	Signal transduction mechanisms	DNA interactions	Response regulator containing CheY-like receiver, AAA-type ATPase, and DNA-binding domains	-	0.042282	0.035443	0.029745	0.0358233	0.016605	0.03047	0.01788	0.0216517	1.65453	0.726422		3	3
fig|6666666.58265.peg.1075	ID1075	metabolism	Inorganic ion transport and metabolism	Detoxification	Catalase	-	0.018645	0.021881	0.014756	0.0184273	0.012204	0.0080618	0.013141	0.0111356	1.65481	0.726668	X	3	3
fig|6666666.58265.peg.5212	ID5212	metabolism	Lipid transport and metabolism	Lipid metabolism	Long-chain fatty acid transport protein	-	0.0075157	0.01008	0.013218	0.0102712	0.0059032	0.0064994		0.0062013	1.6563	0.727967		3	2
fig|6666666.58265.peg.3686	ID3686	metabolism	Energy production and conversion	TCA cycle	Malate/lactate dehydrogenases	-	0.22406	0.25708	0.25121	0.244117	0.15674	0.14835	0.1362	0.147097	1.65957	0.730806	X	3	3
fig|6666666.58265.peg.4472	ID4472	metabolism	Energy production and conversion	TCA cycle	Pyruvate/2-oxoglutarate dehydrogenase complex, dihydrolipoamide acyltransferase (E2) component, and related enzymes	-	0.090801	0.10208	0.095816	0.0962323	0.056636	0.060046	0.056467	0.0577163	1.66733	0.737542	X	3	3
fig|6666666.58265.peg.3885	ID3885	metabolism	Lipid transport and metabolism	Biosynthesis	Dehydrogenases with different specificities (related to short-chain alcohol dehydrogenases)	-	0.016869	0.0084845	0.017801	0.0143848	0.0099374	0.007294		0.0086157	1.66961	0.739509		3	2
fig|6666666.58265.peg.2440	ID2440	metabolism	Amino acid transport and metabolism	Aromatic amino acid family	3-dehydroquinate dehydratase II	-	0.047149	0.031619	0.049753	0.0428403	0.024689		0.026584	0.0256365	1.67107	0.74077		3	2
fig|6666666.58265.peg.635	ID635	metabolism	Nucleotide transport and metabolism	Nucleotide and nucleoside interconversions	Uridylate kinase	-	0.01986	0.029966	0.010478	0.0201013	0.015599		0.0083981	0.0119986	1.67531	0.744431		3	2
fig|6666666.58265.peg.4477	ID4477	poorly characterized	Function unknown	Uncharacterized protein	Uncharacterized protein	-	0.0080021	0.020124	0.012666	0.0135974	0.0094278		0.0067677	0.00809775	1.67915	0.747734		3	2
fig|6666666.58265.peg.146	ID146	metabolism	Amino acid transport and metabolism	Other	Selenocysteine lyase	-	0.008111		0.011412	0.0097615		0.0070142	0.0045732	0.0057937	1.68485	0.752618	X	2	2
fig|6666666.58265.peg.3546	ID3546	metabolism	Energy production and conversion	Pyruvate family	Isocitrate/isopropylmalate dehydrogenase	-	0.16757	0.16232	0.21611	0.182	0.1243	0.1127	0.086606	0.107869	1.68724	0.754663	X	3	3
fig|6666666.58265.peg.5005	ID5005	metabolism	Energy production and conversion	Pyruvate dehydrogenase	Pyruvate/2-oxoglutarate dehydrogenase complex, dihydrolipoamide acyltransferase (E2) component, and related enzymes	-	0.14968	0.15464	0.16222	0.155513	0.093737	0.090959	0.090669	0.0917883	1.69426	0.760656	X	3	3
fig|6666666.58265.peg.279	ID279	information storage and processing	Transcription	Transcription factors	Transcription elongation factor	-		0.020995	0.036707	0.028851	0.016394		0.017652	0.017023	1.69482	0.761136	X	2	2
fig|6666666.58265.peg.2139	ID2139	cellular processes and signaling	Intracellular trafficking, secretion, and vesicular transport	Protein and peptide secretion and trafficking	Signal recognition particle GTPase	-	0.037547	0.017168	0.032417	0.029044	0.018767	0.023614	0.0086606	0.0170139	1.70708	0.771529		3	3
fig|6666666.58265.peg.4366	ID4366	poorly characterized	General function prediction only	General function prediction only	Large extracellular alpha-helical protein	-	0.01939	0.02246	0.019841	0.0205637	0.012922	0.010162	0.01292	0.0120013	1.71345	0.776903	X	3	3
fig|6666666.58265.peg.1175	ID1175	cellular processes and signaling	Posttranslational modification, protein turnover, chaperones	Detoxification	Thioredoxin-like proteins and domains	-	0.071625	0.012008	0.018895	0.034176	0.014064	0.010323	0.035336	0.0199077	1.71673	0.779659		3	3
fig|6666666.58265.peg.5068	ID5068	information storage and processing	Replication, recombination and repair	DNA replication, recombination, and repair	DNA polymerase sliding clamp subunit (PCNA homolog)	-	0.048411	0.073047	0.089399	0.0702857	0.049907	0.036632	0.035826	0.0407883	1.72318	0.785074		3	3
fig|6666666.58265.peg.1725	ID1725	poorly characterized	Function unknown	Uncharacterized protein	Uncharacterized protein	-	0.0093758	0.0047157	0.0049468	0.0063461	0.0036821			0.0036821	1.7235	0.785341		3	1
fig|6666666.58265.peg.684	ID684	information storage and processing	Transcription	Transcription factors	Predicted transcriptional regulators	-	0.034134	0.017168	0.01801	0.023104	0.013405			0.013405	1.72354	0.785371		3	1
fig|6666666.58265.peg.4940	ID4940	poorly characterized	General function prediction only	General function prediction only	Predicted Zn-dependent peptidases	-	0.0051161	0.010293	0.0053986	0.0069359	0.0040184			0.0040184	1.72604	0.787462		3	1
fig|6666666.58265.peg.1937	ID1937	metabolism	Carbohydrate transport and metabolism	Glycolysis/gluconeogenesis	6-phosphofructokinase	-	0.023382	0.023521	0.024674	0.023859	0.015742	0.011554	0.014125	0.013807	1.72804	0.789134	X	3	3
fig|6666666.58265.peg.3050	ID3050	metabolism	Coenzyme transport and metabolism	Coenzyme metabolism	6-pyruvoyl-tetrahydropterin synthase	-	0.040158	0.016158		0.028158	0.018925		0.013585	0.016255	1.73227	0.792661		2	2
fig|6666666.58265.peg.2127	ID2127	information storage and processing	Transcription	Transcription factors	Predicted transcriptional regulators	-	0.010709			0.010709		0.0061737		0.0061737	1.73462	0.794616		1	1
fig|6666666.58265.peg.144	ID144	cellular processes and signaling	Posttranslational modification, protein turnover, chaperones	Other	ABC-type transport system involved in Fe-S cluster assembly, ATPase component	-	0.098908	0.11247	0.13614	0.115839	0.064176	0.066938	0.069103	0.066739	1.73571	0.795523	X	3	3
fig|6666666.58265.peg.3303	ID3303	metabolism	Carbohydrate transport and metabolism	Entner-Doudoroff Pathway	Gluconolactonase	-	0.032552	0.018191	0.01145	0.020731	0.014204	0.0093832	0.012236	0.0119411	1.73611	0.795858		3	3
fig|6666666.58265.peg.3029	ID3029	metabolism	Amino acid transport and metabolism	Pyruvate family	Indole-3-glycerol phosphate synthase	-	0.0083063	0.012533	0.013148	0.0113291	0.0065242			0.0065242	1.73647	0.79616		3	1
fig|6666666.58265.peg.3981	ID3981	poorly characterized	Function unknown	Uncharacterized protein	Uncharacterized protein	-	0.027081	0.027242	0.057154	0.037159	0.021271			0.021271	1.74693	0.804824		3	1
fig|6666666.58265.peg.1148	ID1148	metabolism	Amino acid transport and metabolism	Aspartate family	Cystathionine beta-lyases/cystathionine gamma-synthases	-	0.023056	0.014495	0.030412	0.0226543	0.015846	0.0099691		0.0129076	1.75512	0.811572		3	2
fig|6666666.58265.peg.5359	ID5359	poorly characterized	Function unknown	Uncharacterized conserved protein	Uncharacterized conserved protein	-	0.043345			0.043345	0.027236		0.021995	0.0246155	1.76088	0.816299		1	2
fig|6666666.58265.peg.2048	ID2048	information storage and processing	Transcription	Transcription factors	Transcription termination factor	-	0.048331	0.064175	0.05304	0.055182	0.040998	0.026749	0.026161	0.0313027	1.76285	0.817912	X	3	3
fig|6666666.58265.peg.5338	ID5338	poorly characterized	Function unknown	Uncharacterized protein	Uncharacterized protein	-	0.053282	0.040198	0.063253	0.0522443	0.036619		0.022532	0.0295755	1.76647	0.820872		3	2
fig|6666666.58265.peg.2878	ID2878	cellular processes and signaling	Cell wall/membrane/envelope biogenesis	Biosynthesis and degradation of surface polysaccharides and lipopolysaccharides	UDP-3-O-[3-hydroxymyristoyl] glucosamine N-acyltransferase	-	0.0090772		0.012771	0.0109241	0.0071296	0.0052331		0.00618135	1.76727	0.821521	X	2	2
fig|6666666.58265.peg.2957	ID2957	poorly characterized	Function unknown	Uncharacterized protein conserved in bacteria	Uncharacterized protein conserved in bacteria	-		0.043515	0.034236	0.0388755	0.025483		0.018293	0.021888	1.77611	0.828721	X	2	2
fig|6666666.58265.peg.4978	ID4978	poorly characterized	Function unknown	Uncharacterized protein	Uncharacterized protein	-	0.045702	0.075855	0.062694	0.061417	0.044871	0.025689	0.032855	0.0344717	1.78167	0.833227	X	3	3
fig|6666666.58265.peg.490	ID490	poorly characterized	General function prediction only	Uncharacterized stress protein (general stress protein 26)	Uncharacterized stress protein (general stress protein 26)	-	0.11046		0.058278	0.084369	0.057838	0.042453	0.041519	0.04727	1.78483	0.835788		2	3
fig|6666666.58265.peg.5258	ID5258	metabolism	Carbohydrate transport and metabolism	Glycolysis/gluconeogenesis	Fructose/tagatose bisphosphate aldolase	-	0.11562	0.1316	0.16374	0.136987	0.074083	0.073671	0.082344	0.0766993	1.78602	0.83675	X	3	3
fig|6666666.58265.peg.2065	ID2065	cellular processes and signaling	Posttranslational modification, protein turnover, chaperones	Protein folding and stabilization	FKBP-type peptidyl-prolyl cis-trans isomerase (trigger factor)	-	0.099964	0.12018	0.10034	0.106828	0.051706	0.059036	0.068047	0.0595963	1.79253	0.841994	X	3	3
fig|6666666.58265.peg.4256	ID4256	metabolism	Lipid transport and metabolism	Lipid metabolism	Dehydrogenases with different specificities (related to short-chain alcohol dehydrogenases)	-	0.034403	0.012977	0.027227	0.024869	0.020266	0.0074376		0.0138518	1.79536	0.844275		3	2
fig|6666666.58265.peg.3943	ID3943	metabolism	Carbohydrate transport and metabolism	Pentose phosphate pathway	6-phosphogluconolactonase/Glucosamine-6-phosphate isomerase/deaminase	-	0.072517	0.036473	0.047826	0.052272	0.021359	0.035275	0.030665	0.0290997	1.79631	0.845036	X	3	3
fig|6666666.58265.peg.3679	ID3679	metabolism	Amino acid transport and metabolism	Aspartate family	Tetrahydrodipicolinate N-succinyltransferase	-	0.044173	0.056553	0.046613	0.049113	0.044158	0.017363	0.020378	0.0272997	1.79903	0.847222	X	3	3
fig|6666666.58265.peg.2030	ID2030	metabolism	Coenzyme transport and metabolism	Amino acids and amines	7-keto-8-aminopelargonate synthetase and related enzymes	-	0.023803	0.021283	0.03349	0.026192	0.014541			0.014541	1.80125	0.849		3	1
fig|6666666.58265.peg.2749	ID2749	metabolism	Inorganic ion transport and metabolism	Other	ABC-type metal ion transport system, periplasmic component/surface antigen	-	0.048189	0.048474	0.029663	0.0421087	0.025233	0.027782	0.016982	0.0233323	1.80473	0.851787	X	3	3
fig|6666666.58265.peg.4001	ID4001	cellular processes and signaling	Posttranslational modification, protein turnover, chaperones	Detoxification	Thiol-disulfide isomerase and thioredoxins	-	0.060378	0.016564	0.046336	0.0410927	0.025867	0.023733	0.018569	0.022723	1.80842	0.854728		3	3
fig|6666666.58265.peg.2680	ID2680	poorly characterized	General function prediction only	General function prediction only	Pirin-related protein	-	0.030028	0.037758	0.023765	0.030517	0.0088446	0.022722	0.019047	0.0168712	1.80882	0.855051	X	3	3
fig|6666666.58265.peg.1514	ID1514	poorly characterized	Function unknown	Uncharacterized conserved protein	Uncharacterized conserved protein	-	0.021278	0.021404	0.022453	0.0217117			0.011997	0.011997	1.80976	0.855797		3	1
fig|6666666.58265.peg.80	ID80	poorly characterized	General function prediction only	General function prediction only	Predicted membrane protein	-	0.044583	0.014949		0.029766	0.017509	0.012851	0.018853	0.0164043	1.81452	0.859588		2	3
fig|6666666.58265.peg.1749	ID1749	information storage and processing	Transcription	Transcription factors	Predicted transcriptional regulator	-	0.01779	0.014316	0.0075089	0.013205	0.0083837	0.0061536		0.00726865	1.8167	0.861321		3	2
fig|6666666.58265.peg.5367	ID5367	metabolism	Amino acid transport and metabolism	Glutamate family	Arginase/agmatinase/formimionoglutamate hydrolase, arginase family	-	0.0069132		0.01459	0.0107516		0.0059783	0.0058468	0.00591255	1.81844	0.862699	X	2	2
fig|6666666.58265.peg.5016	ID5016	poorly characterized	General function prediction only	General function prediction only	Predicted thioesterase	-			0.024876	0.024876		0.013591		0.013591	1.83033	0.872103		1	1
fig|6666666.58265.peg.1516	ID1516	poorly characterized	Function unknown	Uncharacterized protein	Uncharacterized protein	-		0.15155	0.11924	0.135395	0.07396			0.07396	1.83065	0.872357		2	1
fig|6666666.58265.peg.1966	ID1966	poorly characterized	Function unknown	Uncharacterized protein conserved in bacteria	Uncharacterized protein conserved in bacteria	-	0.01145	0.013821	0.0096655	0.0116455	0.0053958	0.0059407	0.0077467	0.00636107	1.83075	0.872432	X	3	3
fig|6666666.58265.peg.5021	ID5021	metabolism	Coenzyme transport and metabolism	Pyridoxine	Phosphoserine aminotransferase	-	0.052307	0.040236	0.058442	0.0503283	0.036251	0.018625		0.027438	1.83426	0.875195		3	2
fig|6666666.58265.peg.604	ID604	poorly characterized	Function unknown	Uncharacterized protein conserved in bacteria	Uncharacterized protein conserved in bacteria	-	0.042557		0.022453	0.032505	0.016713	0.018401	0.017996	0.0177033	1.83609	0.876641	X	2	3
fig|6666666.58265.peg.3344	ID3344	metabolism	Secondary metabolites biosynthesis, transport and catabolism	Secondary metabolites	Predicted dithiol-disulfide isomerase involved in polyketide biosynthesis	-	0.024825	0.0099886	0.010478	0.0150972	0.0077994	0.008587		0.0081932	1.84265	0.881782	X	3	2
fig|6666666.58265.peg.3248	ID3248	poorly characterized	General function prediction only	General function prediction only	MoxR-like ATPases	-	0.027307	0.027469	0.014408	0.0230613	0.016086	0.0088554		0.0124707	1.84924	0.886933		3	2
fig|6666666.58265.peg.1914	ID1914	metabolism	Coenzyme transport and metabolism	Thiamine	Thiamine monophosphate kinase	-	0.04104	0.060336	0.049969	0.0504483	0.027275			0.027275	1.84962	0.887227		3	1
fig|6666666.58265.peg.271	ID271	cellular processes and signaling	Posttranslational modification, protein turnover, chaperones	Other	Heat shock protein	-	0.030341	0.038151	0.048025	0.038839	0.023831	0.019679	0.019246	0.0209187	1.85667	0.892715	X	3	3
fig|6666666.58265.peg.2056	ID2056	cellular processes and signaling	Cell wall/membrane/envelope biogenesis	Biosynthesis and degradation of surface polysaccharides and lipopolysaccharides	ADP-heptose synthase, bifunctional sugar kinase/adenylyltransferase	-	0.010052		0.010607	0.0103295	0.0052634	0.0057949		0.00552915	1.86819	0.901641	X	2	2
fig|6666666.58265.peg.3257	ID3257	poorly characterized	General function prediction only	General function prediction only	Isopenicillin N synthase and related dioxygenases	-	0.040961	0.034336	0.050427	0.041908	0.032172	0.020663	0.014434	0.022423	1.86897	0.902246	X	3	3
fig|6666666.58265.peg.1669	ID1669	poorly characterized	General function prediction only	General function prediction only	Predicted dehydrogenases and related proteins	GH109	0.2144	0.17778	0.27516	0.222447	0.15475	0.12778	0.073512	0.118681	1.87433	0.906375	X	3	3
fig|6666666.58265.peg.3540	ID3540	metabolism	Amino acid transport and metabolism	Pyruvate family	Ketol-acid reductoisomerase	-	0.022156	0.026744	0.02338	0.0240933	0.015662	0.017244	0.0056215	0.0128425	1.87606	0.907708	X	3	3
fig|6666666.58265.peg.1158	ID1158	metabolism	Lipid transport and metabolism	Lipid metabolism	Acyl CoA:acetate/3-ketoacid CoA transferase, alpha subunit	-	0.014064	0.014147	0.01484	0.0143503	0.0073642		0.0079296	0.0076469	1.87662	0.908137	X	3	2
fig|6666666.58265.peg.100	ID100	metabolism	Carbohydrate transport and metabolism	Degradation of polysaccharides	Endo-beta-mannanase	GH5	0.027692	0.030951	0.0097404	0.0227945	0.012084			0.012084	1.88633	0.915586		3	1
fig|6666666.58265.peg.1840	ID1840	cellular processes and signaling	Cell wall/membrane/envelope biogenesis	Unknown substrate	Membrane-fusion protein	-	0.0060682	0.0091562	0.012807	0.0093438	0.0047663		0.0051322	0.00494925	1.88792	0.916799		3	2
fig|6666666.58265.peg.1431	ID1431	poorly characterized	Function unknown	Uncharacterized protein	Uncharacterized protein	-	0.010709		0.018834	0.0147715	0.011215	0.0061737	0.0060379	0.00780887	1.89163	0.919631		2	3
fig|6666666.58265.peg.4441	ID4441	cellular processes and signaling	Cell wall/membrane/envelope biogenesis	Ton and Tol transport systems	Outer membrane protein and related peptidoglycan-associated (lipo)proteins	-	0.04935	0.038059	0.041661	0.0430233	0.024549	0.021338	0.02226	0.0227157	1.89399	0.921432	X	3	3
fig|6666666.58265.peg.1705	ID1705	cellular processes and signaling	Cell wall/membrane/envelope biogenesis	Sugars	UDP-glucose 4-epimerase	-	0.067465	0.064632	0.05424	0.0621123	0.04542	0.027782	0.024453	0.0325517	1.90812	0.932148	X	3	3
fig|6666666.58265.peg.3256	ID3256	cellular processes and signaling	Defense mechanisms	Beta-lactamase	Beta-lactamase class C and other penicillin binding proteins	-	0.0072217	0.014529	0.0095257	0.0104255	0.0070903	0.0062451	0.0030539	0.0054631	1.90834	0.93232	X	3	3
fig|6666666.58265.peg.2933	ID2933	poorly characterized	Function unknown	Uncharacterized protein	Uncharacterized protein	-	0.074474	0.12486	0.091685	0.0970063	0.048746		0.052488	0.050617	1.91648	0.938457	X	3	2
fig|6666666.58265.peg.3155	ID3155	information storage and processing	Translation, ribosomal structure and biogenesis	tRNA aminoacylation	Seryl-tRNA synthetase	-	0.012911	0.015585	0.016349	0.0149483	0.010141	0.0066991	0.0065517	0.00779727	1.91712	0.938944	X	3	3
fig|6666666.58265.peg.1970	ID1970	poorly characterized	Function unknown	Uncharacterized protein	Uncharacterized protein	-			0.010415	0.010415	0.0051683	0.0056902		0.00542925	1.91831	0.939838		1	2
fig|6666666.58265.peg.4468	ID4468	poorly characterized	General function prediction only	Conserved	Predicted nucleoside-diphosphate sugar epimerase	-		0.010987		0.010987	0.0057195			0.0057195	1.92097	0.941837		1	1
fig|6666666.58265.peg.1671	ID1671	poorly characterized	Function unknown	Uncharacterized protein	Uncharacterized protein	-	0.014499	0.019447	0.0357	0.0232153	0.011388	0.012539	0.012263	0.0120633	1.92445	0.944449	X	3	3
fig|6666666.58265.peg.752	ID752	poorly characterized	Function unknown	Uncharacterized protein	Uncharacterized protein	-	0.013944	0.014027	0.014714	0.0142283	0.0073015			0.0073015	1.94869	0.962502		3	1
fig|6666666.58265.peg.17	ID17	cellular processes and signaling	Cell motility	Surface structures	Type II secretory pathway, pseudopilin PulG	-	0.023574	0.023714	0.024876	0.0240547	0.012344			0.012344	1.94869	0.962507		3	1
fig|6666666.58265.peg.2232	ID2232	metabolism	Lipid transport and metabolism	Lipid metabolism	Dehydrogenases with different specificities (related to short-chain alcohol dehydrogenases)	-	0.0086007	0.017303	0.013614	0.0131726	0.0067554			0.0067554	1.94993	0.963423		3	1
fig|6666666.58265.peg.720	ID720	metabolism	Carbohydrate transport and metabolism	Glycolysis/gluconeogenesis	6-phosphofructokinase	-	0.053282	0.080396	0.098394	0.0773573	0.044466	0.037437	0.036614	0.0395057	1.95813	0.969478	X	3	3
fig|6666666.58265.peg.1370	ID1370	metabolism	Carbohydrate transport and metabolism	Glycerate metabolism	Hydroxypyruvate isomerase	-	0.087523	0.070433	0.066497	0.0748177	0.035747	0.045412	0.03257	0.0379097	1.97358	0.980813	X	3	3
fig|6666666.58265.peg.2816	ID2816	cellular processes and signaling	Cell wall/membrane/envelope biogenesis	Outer membrane proteins	Outer membrane protein/protective antigen OMA87	-		0.0025493	0.0053485	0.0039489	0.0019906			0.0019906	1.98377	0.988247		2	1
fig|6666666.58265.peg.138	ID138	poorly characterized	General function prediction only	General function prediction only	Large extracellular alpha-helical protein	-	0.0023797	0.0035907	0.0062778	0.00408273		0.0020579		0.0020579	1.98393	0.988362		3	1
fig|6666666.58265.peg.1182	ID1182	poorly characterized	Function unknown	Uncharacterized protein	Uncharacterized protein	-	0.052514	0.02113	0.033248	0.0356307			0.017765	0.017765	2.00567	1.00408		3	1
fig|6666666.58265.peg.5341	ID5341	poorly characterized	General function prediction only	General function prediction only	Zn-dependent alcohol dehydrogenases	-	0.034526	0.031573	0.043057	0.0363853	0.017257	0.019		0.0181285	2.00708	1.0051	X	3	2
fig|6666666.58265.peg.1273	ID1273	poorly characterized	Function unknown	Uncharacterized protein	Uncharacterized protein	-			0.013614	0.013614	0.0067554			0.0067554	2.01528	1.01098		1	1
fig|6666666.58265.peg.2836	ID2836	metabolism	Coenzyme transport and metabolism	Coenzyme metabolism	Outer membrane cobalamin receptor protein	-	0.066946	0.04076	0.055771	0.0544923	0.020756	0.027423	0.03278	0.0269863	2.01926	1.01382	X	3	3
fig|6666666.58265.peg.2905	ID2905	poorly characterized	Function unknown	Uncharacterized protein	Uncharacterized protein	-	0.10744	0.072049	0.088178	0.0892223	0.065634	0.036131	0.030288	0.0440177	2.02697	1.01932	X	3	3
fig|6666666.58265.peg.4964	ID4964	metabolism	Nucleotide transport and metabolism	Pyrimidine ribonucleotide biosynthesis	Orotate phosphoribosyltransferase	-	0.029926	0.010034	0.031578	0.023846	0.011752			0.011752	2.0291	1.02084		3	1
fig|6666666.58265.peg.5110	ID5110	metabolism	Amino acid transport and metabolism	Histidine family	Imidazoleglycerol-phosphate synthase	-	0.02611	0.026265	0.02296	0.0251117	0.01709	0.0075265		0.0123082	2.04023	1.02873	X	3	2
fig|6666666.58265.peg.319	ID319	poorly characterized	Function unknown	Uncharacterized protein conserved in bacteria	Uncharacterized protein conserved in bacteria	-	0.0331	0.019977	0.048899	0.033992	0.015599	0.017174	0.016796	0.016523	2.05725	1.04072	X	3	3
fig|6666666.58265.peg.830	ID830	poorly characterized	Function unknown	Uncharacterized conserved protein	Uncharacterized conserved protein	-	0.070147	0.040321	0.042298	0.050922	0.031484	0.017332	0.025426	0.0247473	2.05768	1.04102	X	3	3
fig|6666666.58265.peg.2416	ID2416	cellular processes and signaling	Defense mechanisms	Multidrug Resistance Efflux Pumps	Multidrug resistance efflux pump	-	0.025487	0.0293	0.01921	0.0246657	0.017159	0.0094457	0.009238	0.0119476	2.06449	1.04579	X	3	3
fig|6666666.58265.peg.4547	ID4547	metabolism	Energy production and conversion	TCA cycle	Citrate synthase	-	0.076384	0.071713	0.10747	0.085189	0.055995	0.035229	0.032301	0.041175	2.06895	1.0489	X	3	3
fig|6666666.58265.peg.1038	ID1038	metabolism	Amino acid transport and metabolism	Aspartate family	Cysteine synthase	-	0.011299	0.018944	0.007949	0.0127307	0.0059168		0.006371	0.0061439	2.07208	1.05108		3	2
fig|6666666.58265.peg.2817	ID2817	poorly characterized	Function unknown	Uncharacterized protein conserved in bacteria	Uncharacterized protein conserved in bacteria	-		0.015641	0.012305	0.013973		0.0067229		0.0067229	2.07842	1.05549		2	1
fig|6666666.58265.peg.3988	ID3988	cellular processes and signaling	Posttranslational modification, protein turnover, chaperones	Degradation of proteins, peptides, and glycopeptides	Trypsin-like serine proteases, typically periplasmic, contain C-terminal PDZ domain	-	0.027952	0.038932	0.034034	0.0336393	0.016888	0.014875	0.016366	0.016043	2.09682	1.06821	X	3	3
fig|6666666.58265.peg.3332	ID3332	metabolism	Energy production and conversion	TCA cycle	Aconitase A	-	0.064845	0.075376	0.07755	0.0725903	0.038482	0.033646	0.031687	0.034605	2.09768	1.0688	X	3	3
fig|6666666.58265.peg.2687	ID2687	metabolism	Coenzyme transport and metabolism	Coenzyme metabolism	Glutathione synthase/Ribosomal protein S6 modification enzyme (glutaminyl transferase)	-	0.0231	0.019917	0.020893	0.0213033	0.010368	0.0085611	0.011164	0.010031	2.12374	1.08661	X	3	3
fig|6666666.58265.peg.151	ID151	metabolism	Carbohydrate transport and metabolism	Carbohydrate metabolism	Glucose/sorbosone dehydrogenases	CBM6		0.015959	0.015454	0.0157065	0.0095858	0.0052769	0.0072252	0.00736263	2.13327	1.09307	X	2	3
fig|6666666.58265.peg.3718	ID3718	poorly characterized	Function unknown	Uncharacterized protein	Uncharacterized protein	-	0.016268	0.014027	0.014714	0.015003	0.0091269	0.0080389	0.003931	0.00703227	2.13345	1.09319	X	3	3
fig|6666666.58265.peg.3603	ID3603	poorly characterized	General function prediction only	General function prediction only	Short-chain dehydrogenases of various substrate specificities	-	0.042928	0.014394		0.028661	0.018732		0.0080681	0.0134001	2.13887	1.09685		2	2
fig|6666666.58265.peg.1045	ID1045	poorly characterized	Function unknown	Uncharacterized paraquat-inducible protein B	Uncharacterized paraquat-inducible protein B	-	0.068784	0.041514	0.069679	0.0599923	0.038899	0.028551	0.016289	0.027913	2.14926	1.10384	X	3	3
fig|6666666.58265.peg.4017	ID4017	poorly characterized	General function prediction only	General function prediction only	MoxR-like ATPases	-	0.020165	0.010142	0.017732	0.016013	0.0079194	0.0087191	0.0056849	0.00744113	2.15196	1.10565	X	3	3
fig|6666666.58265.peg.4364	ID4364	information storage and processing	Replication, recombination and repair	DNA replication, recombination, and repair	Topoisomerase IA	-	0.0039864	0.013367	0.014022	0.0104585	0.0062623	0.0034473		0.0048548	2.15425	1.10719		3	2
fig|6666666.58265.peg.1008	ID1008	poorly characterized	General function prediction only	General function prediction only	Predicted integral membrane protein	-	0.032398	0.041901	0.02442	0.0329063	0.010906		0.019572	0.015239	2.15935	1.1106		3	2
fig|6666666.58265.peg.1209	ID1209	metabolism	Amino acid transport and metabolism	Aspartate family	Cysteine synthase	-	0.028935	0.033957	0.027988	0.0302933	0.015151	0.014596	0.012236	0.0139943	2.16469	1.11416	X	3	3
fig|6666666.58265.peg.2129	ID2129	metabolism	Amino acid transport and metabolism	Aspartate family	Dihydrodipicolinate reductase	-	0.044402	0.040198	0.028112	0.0375707	0.01395	0.023038	0.015021	0.0173363	2.16716	1.11581	X	3	3
fig|6666666.58265.peg.3842	ID3842	metabolism	Amino acid transport and metabolism	Amino acids and amines	4-hydroxyphenylpyruvate dioxygenase and related hemolysins	-	0.065211	0.043731	0.043008	0.05065	0.02561	0.023497	0.020682	0.023263	2.17728	1.12253	X	3	3
fig|6666666.58265.peg.5242	ID5242	metabolism	Carbohydrate transport and metabolism	Amino sugars	Phosphomannomutase	-	0.052014	0.073726	0.062371	0.0627037	0.03714	0.028623	0.019996	0.0285863	2.19348	1.13322	X	3	3
fig|6666666.58265.peg.3529	ID3529	cellular processes and signaling	Posttranslational modification, protein turnover, chaperones	Detoxification	Peroxiredoxin	-	0.092206	0.17123	0.16466	0.142699	0.066852	0.06747	0.059987	0.0647697	2.20317	1.13958	X	3	3
fig|6666666.58265.peg.821	ID821	cellular processes and signaling	Cell wall/membrane/envelope biogenesis	Biosynthesis and degradation of surface polysaccharides and lipopolysaccharides	UDP-N-acetylglucosamine 2-epimerase	-	0.12959	0.13346	0.18559	0.149547	0.089671	0.053366	0.057411	0.066816	2.23819	1.16233	X	3	3
fig|6666666.58265.peg.20	ID20	cellular processes and signaling	Cell motility	Surface structures	Type II secretory pathway, component PulD	-	0.010145		0.0089211	0.00953305	0.0026561	0.0043866	0.0057201	0.00425427	2.24082	1.16403	X	2	3
fig|6666666.58265.peg.1030	ID1030	metabolism	Nucleotide transport and metabolism	Purine ribonucleotide biosynthesis	Phosphoribosylaminoimidazolesuccinocarboxamide (SAICAR) synthase	-	0.065468	0.10052	0.07272	0.0795693	0.02977	0.041716	0.03497	0.0354853	2.24232	1.16499	X	3	3
fig|6666666.58265.peg.3232	ID3232	poorly characterized	Function unknown	Uncharacterized protein conserved in bacteria	Uncharacterized protein conserved in bacteria	-	0.029926	0.018814	0.027631	0.025457	0.014691	0.0097045	0.009491	0.0112955	2.25373	1.17231	X	3	3
fig|6666666.58265.peg.2400	ID2400	poorly characterized	Function unknown	Uncharacterized protein	Uncharacterized protein	-	0.13936	0.10609	0.099363	0.114938	0.056209	0.0456	0.050968	0.0509257	2.25697	1.17439	X	3	3
fig|6666666.58265.peg.876	ID876	poorly characterized	Function unknown	Uncharacterized protein	Uncharacterized protein	CBM8	0.048331	0.042135	0.0442	0.0448887	0.010123	0.022291	0.027251	0.0198883	2.25704	1.17443	X	3	3
fig|6666666.58265.peg.5218	ID5218	cellular processes and signaling	Cell wall/membrane/envelope biogenesis	Biosynthesis and degradation of surface polysaccharides and lipopolysaccharides	dTDP-glucose pyrophosphorylase	-	0.04517	0.045437	0.043331	0.044646	0.022577	0.017755	0.017365	0.0192323	2.3214	1.215	X	3	3
fig|6666666.58265.peg.4260	ID4260	metabolism	Amino acid transport and metabolism	Degradation of proteins, peptides, and glycopeptides	Xaa-Pro aminopeptidase	-	0.029571	0.013014	0.029254	0.0239463	0.010162			0.010162	2.35646	1.23662		3	1
fig|6666666.58265.peg.4410	ID4410	cellular processes and signaling	Posttranslational modification, protein turnover, chaperones	Protein folding and stabilization	Molecular chaperone	-	0.24615	0.29059	0.32288	0.28654	0.13292	0.12713	0.10409	0.12138	2.36069	1.23921	X	3	3
fig|6666666.58265.peg.3172	ID3172	metabolism	Carbohydrate transport and metabolism	Degradation of polysaccharides-Xylose	Sugar (pentulose and hexulose) kinases	-	0.015446	0.022197	0.011643	0.0164287	0.0069328			0.0069328	2.3697	1.24471		3	1
fig|6666666.58265.peg.3004	ID3004	metabolism	Energy production and conversion	Pyruvate dehydrogenase	Pyruvate/2-oxoglutarate dehydrogenase complex, dehydrogenase (E1) component, eukaryotic type, beta subunit	-	0.23977	0.24119	0.17922	0.22006	0.10986	0.089274	0.078861	0.092665	2.37479	1.2478	X	3	3
fig|6666666.58265.peg.602	ID602	information storage and processing	Translation, ribosomal structure and biogenesis	Translation factors	Translation initiation factor 2 (IF-2	-	0.055849	0.047537	0.057801	0.053729	0.026151	0.024148	0.017259	0.0225193	2.38591	1.25454	X	3	3
fig|6666666.58265.peg.4488	ID4488	metabolism	Carbohydrate transport and metabolism	Degradation of polysaccharides	Sugar kinases, ribokinase family	-	0.023745	0.017061	0.025057	0.0219543	0.015986	0.0058669	0.0057379	0.00919693	2.38714	1.25528	X	3	3
fig|6666666.58265.peg.1630	ID1630	metabolism	Nucleotide transport and metabolism	Purine ribonucleotide biosynthesis	Phosphoribosylaminoimidazole carboxylase (NCAIR synthetase)	-	0.025938	0.017394	0.030412	0.0245813	0.013582	0.0099691	0.0073124	0.0102878	2.38936	1.25662	X	3	3
fig|6666666.58265.peg.5116	ID5116	metabolism	Amino acid transport and metabolism	Histidine family	ATP phosphoribosyltransferase	-	0.069474	0.089298	0.081457	0.0800763	0.060631	0.030039	0.0097929	0.0334876	2.39122	1.25775	X	3	3
fig|6666666.58265.peg.4059	ID4059	metabolism	Carbohydrate transport and metabolism	Glycolysis and Gluconeogenesis	Glucose-6-phosphate isomerase	-	0.027854	0.020014	0.023094	0.023654	0.010939	0.0086027	0.010096	0.00987923	2.39432	1.25961	X	3	3
fig|6666666.58265.peg.2967	ID2967	metabolism	Amino acid transport and metabolism	Glutamate family	Pyrroline-5-carboxylate reductase	-	0.02811	0.032316	0.021188	0.0272047	0.015771		0.0067926	0.0112818	2.41138	1.26986		3	2
fig|6666666.58265.peg.922	ID922	poorly characterized	General function prediction only	General function prediction only	Predicted esterase of the alpha/beta hydrolase fold	-	0.023875			0.023875	0.0093763	0.010323		0.00984965	2.42394	1.27736		1	2
fig|6666666.58265.peg.913	ID913	metabolism	Inorganic ion transport and metabolism	Other	Carbonic anhydrase	-	0.036937	0.015924	0.011136	0.0213323	0.0082892	0.0091263	0.0089256	0.00878037	2.42955	1.28069	X	3	3
fig|6666666.58265.peg.1017	ID1017	poorly characterized	Function unknown	Uncharacterized protein	Uncharacterized protein	CE6	0.014004	0.011739	0.014777	0.0135067	0.0054996			0.0054996	2.45594	1.29627		3	1
fig|6666666.58265.peg.1959	ID1959	cellular processes and signaling	Posttranslational modification, protein turnover, chaperones	Protein folding and stabilization	Molecular chaperone, HSP90 family	-	0.0903	0.080354	0.10628	0.0923113	0.035463	0.043549	0.032311	0.0371077	2.48766	1.31479	X	3	3
fig|6666666.58265.peg.4990	ID4990	metabolism	Nucleotide transport and metabolism	Purine ribonucleotide biosynthesis	Adenylosuccinate synthase	-	0.089953	0.082729	0.097633	0.090105	0.052485	0.02667	0.028257	0.035804	2.51662	1.33149	X	3	3
fig|6666666.58265.peg.1500	ID1500	cellular processes and signaling	Cell wall/membrane/envelope biogenesis	Biosynthesis and degradation of surface polysaccharides and lipopolysaccharides	3-deoxy-D-manno-octulosonic acid (KDO) 8-phosphate synthase	-	0.040306	0.040544	0.059544	0.046798	0.031658	0.010457	0.013635	0.0185833	2.51828	1.33244	X	3	3
fig|6666666.58265.peg.4247	ID4247	metabolism	Inorganic ion transport and metabolism	Inorganic ion transport	Outer membrane receptor proteins, mostly Fe transport	-	0.0057946	0.011658	0.009172	0.00887487	0.0045514		0.0024504	0.0035009	2.53502	1.342		3	2
fig|6666666.58265.peg.4907	ID4907	metabolism	Energy production and conversion	TCA cycle	Monomeric isocitrate dehydrogenase	-	0.11381	0.15017	0.13257	0.132183	0.060369	0.046014	0.050002	0.0521283	2.53573	1.3424	X	3	3
fig|6666666.58265.peg.2401	ID2401	metabolism	Carbohydrate transport and metabolism	Degradation of polysaccharides	Alpha-galactosidase	GH27	0.011468	0.011535	0.015126	0.0127097		0.0049584	0.0048493	0.00490385	2.59177	1.37394	X	3	2
fig|6666666.58265.peg.1262	ID1262	cellular processes and signaling	Posttranslational modification, protein turnover, chaperones	Protein modification and repair	Peptide methionine sulfoxide reductase	-	0.053609	0.047186	0.05657	0.052455	0.026317	0.017385	0.017002	0.0202347	2.59233	1.37425	X	3	3
fig|6666666.58265.peg.2660	ID2660	metabolism	Energy production and conversion	Electron transport	NADH:ubiquinone oxidoreductase 49 kD subunit 7	-	0.010868	0.019132	0.028672	0.0195573	0.0085366	0.0070491	0.006894	0.00749323	2.61	1.38405	X	3	3
fig|6666666.58265.peg.3052	ID3052	metabolism	Lipid transport and metabolism	Biosynthesis	(acyl-carrier-protein) S-malonyltransferase	-	0.070831	0.09375	0.08261	0.082397	0.055634	0.02579	0.012612	0.0313453	2.62868	1.39434	X	3	3
fig|6666666.58265.peg.4996	ID4996	metabolism	Carbohydrate transport and metabolism	Glycolysis/gluconeogenesis	Phosphoglyceromutase	-	0.060443	0.082515	0.084282	0.0757467	0.040692	0.028001	0.016431	0.0283747	2.66952	1.41658	X	3	3
fig|6666666.58265.peg.2645	ID2645	metabolism	Coenzyme transport and metabolism	Other	S-adenosylmethionine synthetase	-	0.076145	0.076595	0.10806	0.0869333	0.039184	0.031789	0.026648	0.0325403	2.67156	1.41768	X	3	3
fig|6666666.58265.peg.5151	ID5151	metabolism	Energy production and conversion	Other	NAD-dependent aldehyde dehydrogenases	-	0.037237	0.044949	0.055011	0.0457323	0.025348	0.010734	0.014697	0.0169263	2.70185	1.43395	X	3	3
fig|6666666.58265.peg.1703	ID1703	cellular processes and signaling	Cell wall/membrane/envelope biogenesis	Cell envelope	Predicted UDP-glucose 6-dehydrogenase	-	0.062631	0.060482	0.074021	0.0657113	0.033451	0.017332	0.021188	0.0239903	2.73908	1.45369	X	3	3
fig|6666666.58265.peg.2554	ID2554	poorly characterized	Function unknown	Uncharacterized conserved protein	Uncharacterized conserved protein	-	0.12412	0.11237	0.11133	0.11594	0.06337	0.026834	0.036742	0.0423153	2.73991	1.45413	X	3	3
fig|6666666.58265.peg.1928	ID1928	poorly characterized	General function prediction only	General function prediction only	Zn-ribbon protein, possibly nucleic acid-binding	-	0.097288	0.048932	0.074663	0.0736277	0.034734	0.030593	0.01496	0.0267623	2.75117	1.46004	X	3	3
fig|6666666.58265.peg.3317	ID3317	metabolism	Energy production and conversion	Amino acids and amines	NAD-dependent aldehyde dehydrogenases	-	0.022168	0.01419	0.029772	0.0220433	0.0079145			0.0079145	2.78518	1.47777		3	1
fig|6666666.58265.peg.4541	ID4541	poorly characterized	Function unknown	Uncharacterized protein	Uncharacterized protein	-	0.096896	0.09747	0.11154	0.101969	0.041513	0.045705	0.02235	0.0365227	2.79193	1.48126	X	3	3
fig|6666666.58265.peg.13	ID13	cellular processes and signaling	Cell cycle control, cell division, chromosome partitioning	Cell division	ATPases involved in chromosome partitioning	-	0.0055096	0.016627	0.010174	0.0107702	0.0032456	0.0047646	0.0034948	0.003835	2.8084	1.48975	X	3	3
fig|6666666.58265.peg.2941	ID2941	poorly characterized	Function unknown	Uncharacterized protein	Uncharacterized protein	-	0.024895	0.012521	0.016419	0.017945	0.0073327		0.0052638	0.00629825	2.8492	1.51056	X	3	2
fig|6666666.58265.peg.3068	ID3068	cellular processes and signaling	Posttranslational modification, protein turnover, chaperones	Detoxification	Thioredoxin reductase	-	0.052014	0.042511	0.048025	0.0475167	0.033194	0.011245	0.0054988	0.0166459	2.85455	1.51326	X	3	3
fig|6666666.58265.peg.1218	ID1218	metabolism	Amino acid transport and metabolism	Amino acid transport	Acetylornithine deacetylase/Succinyl-diaminopimelate desuccinylase and related deacylases	-	0.040632	0.048085	0.050442	0.0463863	0.030037	0.0082676	0.010107	0.0161372	2.8745	1.52331	X	3	3
fig|6666666.58265.peg.2452	ID2452	information storage and processing	Replication, recombination and repair	DNA replication, recombination, and repair	Type IIA topoisomerase (DNA gyrase/topo II, topoisomerase IV), A subunit	-	0.021442	0.035525	0.023957	0.0269747	0.01387	0.0087259	0.0053337	0.00930987	2.89743	1.53477	X	3	3
fig|6666666.58265.peg.3111	ID3111	metabolism	Carbohydrate transport and metabolism	Carbohydrate metabolism	Glucose/sorbosone dehydrogenases	-	0.027685	0.035443	0.027886	0.030338	0.010872	0.009794	0.010643	0.0104363	2.90696	1.53951	X	3	3
fig|6666666.58265.peg.2966	ID2966	metabolism	Amino acid transport and metabolism	Glutamate family	Acetylglutamate kinase	-	0.037521	0.03355	0.030795	0.0339553	0.0098236	0.010816	0.014104	0.0115812	2.93194	1.55185	X	3	3
fig|6666666.58265.peg.3306	ID3306	cellular processes and signaling	Cell wall/membrane/envelope biogenesis	Cell envelope	dTDP-glucose pyrophosphorylase	-	0.07206	0.11064	0.07604	0.0862467	0.035747	0.029518	0.022453	0.0292393	2.94968	1.56056	X	3	3
fig|6666666.58265.peg.4057	ID4057	cellular processes and signaling	Posttranslational modification, protein turnover, chaperones	Protein folding and stabilization	Glutamine cyclotransferase	-	0.033009	0.036222	0.025332	0.031521	0.014142	0.00519	0.01269	0.010674	2.95306	1.56221	X	3	3
fig|6666666.58265.peg.2472	ID2472	poorly characterized	General function prediction only	General function prediction only	Predicted hydrolases or acyltransferases (alpha/beta hydrolase superfamily)	-	0.067523	0.071918	0.046104	0.0618483	0.028078	0.020609	0.013437	0.020708	2.98669	1.57855	X	3	3
fig|6666666.58265.peg.5229	ID5229	cellular processes and signaling	Cell wall/membrane/envelope biogenesis	Uncharacterized protein involved in exopolysaccharide biosynthesis	Uncharacterized protein involved in exopolysaccharide biosynthesis	-	0.0076705	0.012345	0.01457	0.0115285	0.0024099	0.0053066		0.00385825	2.98801	1.57919		3	2
fig|6666666.58265.peg.2618	ID2618	cellular processes and signaling	Defense mechanisms	Beta-lactamase	Beta-lactamase class C and other penicillin binding proteins	-	0.0077743	0.013685	0.0061527	0.009204	0.0030531			0.0030531	3.01464	1.59199		3	1
fig|6666666.58265.peg.12	ID12	cellular processes and signaling	Cell wall/membrane/envelope biogenesis	Cell envelope	UDP-N-acetyl-D-mannosaminuronate dehydrogenase	-	0.080537	0.088609	0.10092	0.090022	0.035582	0.028294	0.025543	0.0298063	3.02023	1.59466	X	3	3
fig|6666666.58265.peg.404	ID404	poorly characterized	General function prediction only	General function prediction only	Predicted amidohydrolase	-	0.011261	0.022655	0.019804	0.0179067	0.0058964			0.0058964	3.03688	1.60259		3	1
fig|6666666.58265.peg.484	ID484	poorly characterized	Function unknown	Uncharacterized conserved protein	Uncharacterized conserved protein	-	0.023076	0.038688	0.048702	0.036822	0.012084			0.012084	3.04717	1.60747		3	1
fig|6666666.58265.peg.214	ID214	metabolism	Inorganic ion transport and metabolism	Cations and iron carrying compounds	Outer membrane receptor proteins, mostly Fe transport	-	0.012197	0.053165	0.070072	0.0451447	0.015966	0.015235	0.012608	0.014603	3.09147	1.62829		3	3
fig|6666666.58265.peg.2463	ID2463	metabolism	Carbohydrate transport and metabolism	Lactose and Galactose Uptake and Utilization	Galactose mutarotase and related enzymes	-	0.060155	0.035033	0.056795	0.050661	0.027354	0.013689	0.008033	0.0163587	3.09689	1.63082	X	3	3
fig|6666666.58265.peg.5018	ID5018	information storage and processing	Translation, ribosomal structure and biogenesis	Degradation of RNA	Polyribonucleotide nucleotidyltransferase (polynucleotide phosphorylase)	-	0.036613	0.039899	0.051513	0.042675	0.02037	0.010554	0.010322	0.0137487	3.10394	1.6341	X	3	3
fig|6666666.58265.peg.3000	ID3000	metabolism	Carbohydrate transport and metabolism	Degradation of polysaccharides	Beta-glucosidase-related glycosidases	GH3	0.0076921	0.015475	0.012175	0.0117807	0.0030209	0.003326	0.0048792	0.00374203	3.14821	1.65453	X	3	3
fig|6666666.58265.peg.1532	ID1532	metabolism	Carbohydrate transport and metabolism	Carbohydrate metabolism	Sugar phosphate isomerases/epimerases	-	0.030028	0.030206	0.031687	0.0306403		0.012984	0.0063491	0.00966655	3.16973	1.66436	X	3	2
fig|6666666.58265.peg.5368	ID5368	information storage and processing	Translation, ribosomal structure and biogenesis	tRNA aminoacylation	Arginyl-tRNA synthetase	-	0.031366	0.025984	0.040887	0.0327457	0.007246	0.012765	0.010923	0.0103113	3.1757	1.66707	X	3	3
fig|6666666.58265.peg.2857	ID2857	metabolism	Nucleotide transport and metabolism	Purine ribonucleotide biosynthesis	AICAR transformylase/IMP cyclohydrolase PurH (only IMP cyclohydrolase domain in Aful)	-	0.068805	0.056235	0.061261	0.0621003	0.025333	0.016735	0.016366	0.019478	3.18823	1.67276	X	3	3
fig|6666666.58265.peg.5006	ID5006	metabolism	Energy production and conversion	Pyruvate dehydrogenase	Pyruvate/2-oxoglutarate dehydrogenase complex, dehydrogenase (E1) component, eukaryotic type, alpha subunit	-	0.095699	0.06307	0.11143	0.0900663	0.033695	0.031391	0.019536	0.0282073	3.19301	1.67492	X	3	3
fig|6666666.58265.peg.4048	ID4048	metabolism	Nucleotide transport and metabolism	Purine ribonucleotide biosynthesis	Phosphoribosylamine-glycine ligase	-	0.054227	0.06234	0.038148	0.0515717	0.020282	0.011165		0.0157235	3.27991	1.71366	X	3	2
fig|6666666.58265.peg.283	ID283	metabolism	Coenzyme transport and metabolism	Pyridoxine	Pyridoxal phosphate biosynthesis protein	-	0.01217		0.019264	0.015717	0.0047796			0.0047796	3.28835	1.71736		2	1
fig|6666666.58265.peg.3307	ID3307	poorly characterized	General function prediction only	General function prediction only	Predicted ATPase	-	0.034001	0.034202	0.017939	0.028714	0.011684	0.0055131	0.0089863	0.0087278	3.28995	1.71806	X	3	3
fig|6666666.58265.peg.4635	ID4635	poorly characterized	General function prediction only	Uncharacterized protein related to glutamine synthetase	Uncharacterized protein related to glutamine synthetase	-	0.094525	0.12527	0.11874	0.112845	0.044782	0.029842	0.026648	0.0337573	3.34283	1.74107	X	3	3
fig|6666666.58265.peg.3945	ID3945	metabolism	Carbohydrate transport and metabolism	Pentose phosphate pathway	6-phosphogluconate dehydrogenase	-	0.072044	0.088835	0.103	0.0879597	0.029206	0.022107	0.025552	0.0256217	3.43302	1.77948	X	3	3
fig|6666666.58265.peg.1748	ID1748	cellular processes and signaling	Cell wall/membrane/envelope biogenesis	Ton and Tol transport systems	Outer membrane protein and related peptidoglycan-associated (lipo)proteins	-	0.016979	0.011386	0.011944	0.0134363	0.0044452	0.0032628		0.003854	3.48633	1.80171	X	3	2
fig|6666666.58265.peg.2876	ID2876	cellular processes and signaling	Signal transduction mechanisms	DNA interactions	Response regulator containing CheY-like receiver, AAA-type ATPase, and DNA-binding domains	-	0.027466	0.025503	0.033441	0.0288033	0.0066378	0.0073081	0.010721	0.0082223	3.50307	1.80862	X	3	3
fig|6666666.58265.peg.880	ID880	metabolism	Carbohydrate transport and metabolism	Degradation of polysaccharides	Beta-mannanase	GH26	0.023427	0.011783	0.018541	0.017917			0.0049533	0.0049533	3.61718	1.85487		3	1
fig|6666666.58265.peg.4464	ID4464	metabolism	Lipid transport and metabolism	Lipid metabolism	Acyl-CoA dehydrogenases	-	0.076973	0.071898	0.081224	0.0766983	0.034548	0.017433	0.0093	0.020427	3.75475	1.90872	X	3	3
fig|6666666.58265.peg.4401	ID4401	information storage and processing	Translation, ribosomal structure and biogenesis	Translation factors	Methionine aminopeptidase	-	0.02511	0.033678	0.039745	0.0328443	0.0098613	0.0072381		0.0085497	3.84158	1.9417	X	3	2
fig|6666666.58265.peg.2087	ID2087	metabolism	Inorganic ion transport and metabolism	Sulfur metabolism	GTPases - Sulfate adenylate transferase subunit 1	-	0.021005	0.013206	0.027707	0.0206393	0.006187	0.0045412		0.0053641	3.84768	1.94399		3	2
fig|6666666.58265.peg.2085	ID2085	metabolism	Carbohydrate transport and metabolism	Glycogen metabolism	ADP-glucose pyrophosphorylase	-	0.049062	0.038963	0.054497	0.0475073	0.012169			0.012169	3.90396	1.96494		3	1
fig|6666666.58265.peg.3929	ID3929	metabolism	Amino acid transport and metabolism	Pyruvate family	Glycine/serine hydroxymethyltransferase	-	0.051041	0.061612	0.094256	0.0689697	0.024054	0.019863	0.0086336	0.0175169	3.93733	1.97722	X	3	3
fig|6666666.58265.peg.1688	ID1688	metabolism	Coenzyme transport and metabolism	Amino acids and amines	7-keto-8-aminopelargonate synthetase and related enzymes	-	0.013826		0.020426	0.017126	0.004344			0.004344	3.94245	1.97909		2	1
fig|6666666.58265.peg.4218	ID4218	metabolism	Carbohydrate transport and metabolism	Glycolysis/gluconeogenesis	Triosephosphate isomerase	-	0.060443	0.0608	0.045558	0.0556003	0.013564		0.014605	0.0140845	3.94763	1.98099	X	3	2
fig|6666666.58265.peg.4316	ID4316	poorly characterized	Function unknown	Uncharacterized protein	Uncharacterized protein	-	0.03804	0.016399	0.022938	0.0257923	0.0064025			0.0064025	4.02848	2.01024		3	1
fig|6666666.58265.peg.1668	ID1668	metabolism	Carbohydrate transport and metabolism	Inositol catabolism	Sugar phosphate isomerases/epimerases	-	0.046546	0.034336	0.042568	0.04115	0.017061	0.0053669	0.0078733	0.0101004	4.0741	2.02648	X	3	3
fig|6666666.58265.peg.5072	ID5072	cellular processes and signaling	Posttranslational modification, protein turnover, chaperones	Protein folding and stabilization	Molecular chaperone	-	0.012352	0.012425	0.011172	0.011983	0.002772	0.0030519	0.0029848	0.00293623	4.08108	2.02895	X	3	3
fig|6666666.58265.peg.3173	ID3173	metabolism	Carbohydrate transport and metabolism	Degradation of polysaccharides-Xylose	Xylose isomerase	-	0.11368	0.10441	0.11474	0.110943	0.027174	0.029919	0.02299	0.0266943	4.15606	2.05522	X	3	3
fig|6666666.58265.peg.3570	ID3570	metabolism	Coenzyme transport and metabolism	Heme, porphyrin, and cobalamin	Porphobilinogen deaminase	-	0.026996	0.029244	0.021913	0.026051	0.0097863	0.0053873	0.0035125	0.0062287	4.18241	2.06434	X	3	3
fig|6666666.58265.peg.5183	ID5183	metabolism	Coenzyme transport and metabolism	Riboflavin, FMN, and FAD	3,4-dihydroxy-2-butanone 4-phosphate synthase	-	0.029814	0.027264	0.028601	0.0285597	0.0085154		0.0045846	0.00655	4.36025	2.12441	X	3	2
fig|6666666.58265.peg.145	ID145	cellular processes and signaling	Posttranslational modification, protein turnover, chaperones	Other	ABC-type transport system involved in Fe-S cluster assembly, permease component	-	0.050452	0.055826	0.0559	0.0540593	0.01387	0.010907	0.010667	0.0118147	4.57561	2.19396	X	3	3
fig|6666666.58265.peg.3944	ID3944	metabolism	Carbohydrate transport and metabolism	Pentose phosphate pathway	Glucose-6-phosphate 1-dehydrogenase	-	0.037584	0.047258	0.052053	0.0456317	0.005535	0.012188	0.01192	0.009881	4.61812	2.20731	X	3	3
fig|6666666.58265.peg.2993	ID2993	metabolism	Carbohydrate transport and metabolism	Glycolysis/gluconeogenesis	Pyruvate kinase	-	0.096378	0.083099	0.10412	0.0945323	0.041455	0.013891	0.0058222	0.0203894	4.63635	2.21299	X	3	3
fig|6666666.58265.peg.4439	ID4439	poorly characterized	Function unknown	Uncharacterized protein	Uncharacterized protein	CBM37	0.0026337	0.0024085	0.00075796	0.00193339		0.00041411		0.00041411	4.66878	2.22304		3	1
fig|6666666.58265.peg.864	ID864	metabolism	Inorganic ion transport and metabolism	Ton and Tol transport systems	Outer membrane receptor proteins, mostly Fe transport	-	0.01653	0.047327	0.064407	0.0427547	0.011985	0.0065977	0.007528	0.00870357	4.91232	2.2964	X	3	3
fig|6666666.58265.peg.3584	ID3584	poorly characterized	Function unknown	Uncharacterized protein	Uncharacterized protein	-	0.036168	0.038202	0.034349	0.0362397	0.011363		0.0030589	0.00721095	5.02564	2.32931	X	3	2
fig|6666666.58265.peg.4375	ID4375	information storage and processing	Translation, ribosomal structure and biogenesis	Translation factors	Translation elongation factors (GTPases)	-	0.1505	0.23879	0.21939	0.202893	0.060933	0.029518	0.024932	0.038461	5.2753	2.39925	X	3	3
fig|6666666.58265.peg.3671	ID3671	information storage and processing	Transcription	DNA-dependent RNA polymerase	DNA-directed RNA polymerase, beta subunit/140 kD subunit	-	0.02605	0.027107	0.029384	0.0275137	0.0049387			0.0049387	5.57103	2.47795		3	1
fig|6666666.58265.peg.97	ID97	cellular processes and signaling	Posttranslational modification, protein turnover, chaperones	Detoxification	Thioredoxin reductase	-	0.023894	0.037769	0.028815	0.0301593	0.0053621			0.0053621	5.62454	2.49173		3	1
fig|6666666.58265.peg.3708	ID3708	metabolism	Inorganic ion transport and metabolism	Cations and iron carrying compounds	Outer membrane receptor for ferric coprogen and ferric-rhodotorulic acid	-	0.029712	0.039851	0.055242	0.0416017	0.0044452	0.0085648	0.0071798	0.00672993	6.18159	2.62798	X	3	3
fig|6666666.58265.peg.4050	ID4050	cellular processes and signaling	Intracellular trafficking, secretion, and vesicular transport	Protein and peptide secretion and trafficking	Preprotein translocase subunit SecA (ATPase, RNA helicase)	-	0.026713	0.022891	0.031321	0.026975	0.0062169	0.0025668	0.0041839	0.00432253	6.24055	2.64167	X	3	3
fig|6666666.58265.peg.5356	ID5356	metabolism	Carbohydrate transport and metabolism	Carbohydrate metabolism	Phosphomannomutase	-	0.094652	0.10854	0.11786	0.107017	0.028251	0.013096	0.0080052	0.0164507	6.50532	2.70162	X	3	3
fig|6666666.58265.peg.603	ID603	information storage and processing	Transcription	Transcription factors	Transcription elongation factor	-	0.11959	0.17109	0.17387	0.15485	0.035486	0.011491	0.015734	0.0209037	7.40779	2.88904	X	3	3
fig|6666666.58265.peg.878	ID878	metabolism	Inorganic ion transport and metabolism	Ton and Tol transport systems	Outer membrane receptor proteins, mostly Fe transport	-	0.089977	0.13682	0.12696	0.117919	0.018079	0.015381	0.012388	0.0152827	7.71587	2.94783	X	3	3
fig|6666666.58265.peg.3859	ID3859	metabolism	Inorganic ion transport and metabolism	Cations and iron carrying compounds	Outer membrane receptor for ferric coprogen and ferric-rhodotorulic acid	-	0.046339	0.079909	0.095003	0.0737503	0.011439	0.0091595	0.0078383	0.00947893	7.78045	2.95985	X	3	3
fig|6666666.58265.peg.302	ID302	poorly characterized	Function unknown	Uncharacterized protein	Uncharacterized protein	-	0.007932	0.0098564	0.0088624	0.0088836	0.0010994		0.0011838	0.0011416	7.78171	2.96009	X	3	2
fig|6666666.58265.peg.290	ID290	metabolism	Lipid transport and metabolism	Biosynthesis	Biotin carboxylase	-	0.031838	0.019708	0.041349	0.030965	0.0038472			0.0038472	8.04871	3.00876		3	1
fig|6666666.58265.peg.933	ID933	metabolism	Carbohydrate transport and metabolism	Carbohydrate metabolism	Predicted N-acetylglucosamine kinase	-	0.045991	0.042408	0.064708	0.0510357	0.0060206			0.0060206	8.47684	3.08353		3	1
fig|6666666.58265.peg.4209	ID4209	information storage and processing	Translation, ribosomal structure and biogenesis	tRNA aminoacylation	Lysyl-tRNA synthetase (class II)	-	0.049563	0.046021	0.046265	0.047283	0.005989	0.0049454	0.0048366	0.005257	8.99429	3.16901	X	3	3
fig|6666666.58265.peg.877	ID877	poorly characterized	Function unknown	Uncharacterized protein	Uncharacterized protein	-	0.12935	0.16523	0.15599	0.15019	0.020964	0.014204	0.013892	0.0163533	9.18406	3.19913	X	3	3
fig|6666666.58265.peg.1361	ID1361	poorly characterized	General function prediction only	General function prediction only	ATPase components of ABC transporters with duplicated ATPase domains	-	0.033277	0.02166	0.043378	0.0327717		0.0033856		0.0033856	9.67972	3.27497		3	1
fig|6666666.58265.peg.2955	ID2955	information storage and processing	Replication, recombination and repair	DNA replication, recombination, and repair	DNA polymerase I - 3'-5' exonuclease and polymerase domains	-	0.039424	0.048989	0.053837	0.0474167	0.0081968	0.0040109	0.0019613	0.004723	10.0395	3.32762	X	3	3
fig|6666666.58265.peg.4360	ID4360	metabolism	Nucleotide transport and metabolism	pyrimidine conversions	5'-nucleotidase/2',3'-cyclic phosphodiesterase and related esterases	-					0.0067554	0.0074376	0.010911	0.008368	off PEC	off PEC		off	3
fig|6666666.58265.peg.458	ID458	cellular processes and signaling	Defense mechanisms	Multidrug Resistance Efflux Pumps	ABC-type multidrug transport system, ATPase component	-					0.0054472			0.0054472	off PEC	off PEC		off	1
fig|6666666.58265.peg.3559	ID3559	metabolism	Amino acid transport and metabolism	Amino acid transport	ABC-type spermidine/putrescine transport systems, ATPase components	-						0.0085353		0.0085353	off PEC	off PEC		off	1
fig|6666666.58265.peg.1797	ID1797	metabolism	Secondary metabolites biosynthesis, transport and catabolism	Secondary metabolites transport	ABC-type transport system involved in resistance to organic solvents, ATPase component	-					0.010015			0.010015	off PEC	off PEC		off	1
fig|6666666.58265.peg.934	ID934	metabolism	Nucleotide transport and metabolism	Nucleotide metabolism	ADP-ribose pyrophosphatase	-					0.0084111			0.0084111	off PEC	off PEC		off	1
fig|6666666.58265.peg.3616	ID3616	metabolism	Amino acid transport and metabolism	Degradation of proteins, peptides, and glycopeptides	Aminopeptidase N	-					0.0022255		0.0023964	0.00231095	off PEC	off PEC		off	2
fig|6666666.58265.peg.1180	ID1180	metabolism	Inorganic ion transport and metabolism	Other	Arylsulfatase A and related enzymes	-					0.0024235	0.0026683		0.0025459	off PEC	off PEC		off	2
fig|6666666.58265.peg.3970	ID3970	information storage and processing	Replication, recombination and repair	DNA replication, recombination, and repair	ATPase related to the helicase subunit of the Holliday junction resolvase	-					0.0040278			0.0040278	off PEC	off PEC		off	1
fig|6666666.58265.peg.1726	ID1726	metabolism	Carbohydrate transport and metabolism	Degradation of polysaccharides-Xylose	Beta-xylosidase	GH39							0.0033532	0.0033532	off PEC	off PEC		off	1
fig|6666666.58265.peg.116	ID116	metabolism	Carbohydrate transport and metabolism	Degradation of polysaccharides-Xylose	Beta-xylosidase	GH43					0.010559		0.0085273	0.00954315	off PEC	off PEC		off	2
fig|6666666.58265.peg.3535	ID3535	metabolism	Amino acid transport and metabolism	Pyruvate family	Branched-chain amino acid aminotransferase/4-amino-4-deoxychorismate lyase	-					0.020289			0.020289	off PEC	off PEC		off	1
fig|6666666.58265.peg.2983	ID2983	cellular processes and signaling	Cell cycle control, cell division, chromosome partitioning	Cell division	Cell division protein	-						0.0043529		0.0043529	off PEC	off PEC		off	1
fig|6666666.58265.peg.3465	ID3465	metabolism	Energy production and conversion	Electron transport	Cytochrome c551/c552	-					0.025049	0.027579	0.033715	0.028781	off PEC	off PEC		off	3
fig|6666666.58265.peg.4237	ID4237	metabolism	Lipid transport and metabolism	Biosynthesis	Dehydrogenases with different specificities (related to short-chain alcohol dehydrogenases)	-					0.012999	0.010734	0.010498	0.0114103	off PEC	off PEC		off	3
fig|6666666.58265.peg.4692	ID4692	metabolism	Amino acid transport and metabolism	Degradation of proteins, peptides, and glycopeptides	Dipeptidyl aminopeptidases/acylaminoacyl-peptidases	CE1					0.0030861	0.0045303		0.0038082	off PEC	off PEC		off	2
fig|6666666.58265.peg.3695	ID3695	information storage and processing	Transcription	DNA-dependent RNA polymerase	DNA-directed RNA polymerase specialized sigma subunit, sigma24 homolog	-						0.015235		0.015235	off PEC	off PEC		off	1
fig|6666666.58265.peg.2497	ID2497	metabolism	Lipid transport and metabolism	Lipid metabolism	Esterase/lipase	CE10						0.0066754	0.0065286	0.006602	off PEC	off PEC		off	2
fig|6666666.58265.peg.4465	ID4465	cellular processes and signaling	Posttranslational modification, protein turnover, chaperones	Protein folding and stabilization	FKBP-type peptidyl-prolyl cis-trans isomerases 1	-					0.010399			0.010399	off PEC	off PEC		off	1
fig|6666666.58265.peg.4466	ID4466	cellular processes and signaling	Posttranslational modification, protein turnover, chaperones	Protein folding and stabilization	FKBP-type peptidyl-prolyl cis-trans isomerases 1	-					0.0084111	0.0092605	0.0060379	0.00790317	off PEC	off PEC		off	3
fig|6666666.58265.peg.2858	ID2858	metabolism	Nucleotide transport and metabolism	Purine ribonucleotide biosynthesis	Folate-dependent phosphoribosylglycinamide formyltransferase PurN	-					0.017874	0.019679	0.014434	0.017329	off PEC	off PEC		off	3
fig|6666666.58265.peg.2763	ID2763	metabolism	Carbohydrate transport and metabolism	Carbohydrate metabolism	Glucose/sorbosone dehydrogenases	-					0.004009		0.0043168	0.0041629	off PEC	off PEC		off	2
fig|6666666.58265.peg.5353	ID5353	metabolism	Amino acid transport and metabolism	Glutamate family	Glutamate 5-kinase	-						0.0056058		0.0056058	off PEC	off PEC		off	1
fig|6666666.58265.peg.5088	ID5088	metabolism	Amino acid transport and metabolism	Glutamate family	Glutamate dehydrogenase/leucine dehydrogenase	-					0.0036276			0.0036276	off PEC	off PEC		off	1
fig|6666666.58265.peg.947	ID947	metabolism	Amino acid transport and metabolism	Glutamate family	Glutamate dehydrogenase/leucine dehydrogenase	-					0.01659	0.007828		0.012209	off PEC	off PEC		off	2
fig|6666666.58265.peg.5112	ID5112	metabolism	Amino acid transport and metabolism	Histidine family	Glutamine amidotransferase	-					0.00871	0.0095896		0.0091498	off PEC	off PEC		off	2
fig|6666666.58265.peg.3336	ID3336	metabolism	Energy production and conversion	Other	Glycerol-3-phosphate dehydrogenase	-					0.0051683			0.0051683	off PEC	off PEC		off	1
fig|6666666.58265.peg.3001	ID3001	cellular processes and signaling	Posttranslational modification, protein turnover, chaperones	Detoxification	Highly conserved protein containing a thioredoxin domain	-					0.014379			0.014379	off PEC	off PEC		off	1
fig|6666666.58265.peg.3777	ID3777	metabolism	Amino acid transport and metabolism	Other	Lysophospholipase L1 and related esterases	CE3						0.0041068		0.0041068	off PEC	off PEC		off	1
fig|6666666.58265.peg.4633	ID4633	metabolism	Amino acid transport and metabolism	Other	Lysophospholipase L1 and related esterases	CE3						0.0081781	0.0079982	0.00808815	off PEC	off PEC		off	2
fig|6666666.58265.peg.917	ID917	cellular processes and signaling	Posttranslational modification, protein turnover, chaperones	Degradation of proteins, peptides, and glycopeptides	Membrane protease subunits, stomatin/prohibitin homologs	-						0.0069968	0.0068429	0.00691985	off PEC	off PEC		off	2
fig|6666666.58265.peg.1996	ID1996	cellular processes and signaling	Cell wall/membrane/envelope biogenesis	Unknown substrate	Membrane-fusion protein	-					0.0042897			0.0042897	off PEC	off PEC		off	1
fig|6666666.58265.peg.5162	ID5162	cellular processes and signaling	Cell wall/membrane/envelope biogenesis	Unknown substrate	Membrane-fusion protein	-							0.0058654	0.0058654	off PEC	off PEC		off	1
fig|6666666.58265.peg.1348	ID1348	metabolism	Carbohydrate transport and metabolism	Degradation of polysaccharides	N-acetyl-beta-hexosaminidase	GH20					0.0022371	0.0036946		0.00296585	off PEC	off PEC		off	2
fig|6666666.58265.peg.952	ID952	metabolism	Carbohydrate transport and metabolism	Degradation of polysaccharides	N-acetyl-beta-hexosaminidase	GH20					0.0081514	0.0056091	0.0021943	0.00531827	off PEC	off PEC		off	3
fig|6666666.58265.peg.3816	ID3816	metabolism	Carbohydrate transport and metabolism	Sialic Acid Metabolism	Neuraminidase (sialidase)	GH33						0.0036052		0.0036052	off PEC	off PEC		off	1
fig|6666666.58265.peg.3243	ID3243	cellular processes and signaling	Cell wall/membrane/envelope biogenesis	Cell envelope	Organic solvent tolerance protein OstA	-					0.004625			0.004625	off PEC	off PEC		off	1
fig|6666666.58265.peg.4641	ID4641	cellular processes and signaling	Cell wall/membrane/envelope biogenesis	Cell envelope	Organic solvent tolerance protein OstA	-					0.001941	0.002137	0.0031351	0.00240437	off PEC	off PEC		off	3
fig|6666666.58265.peg.955	ID955	metabolism	Coenzyme transport and metabolism	Ton and Tol transport systems	Outer membrane cobalamin receptor protein	-					0.010962	0.0080458	0.0070819	0.00869657	off PEC	off PEC		off	3
fig|6666666.58265.peg.3806	ID3806	metabolism	Coenzyme transport and metabolism	Ton and Tol transport systems	Outer membrane cobalamin receptor protein	-					0.019677	0.014732	0.01356	0.0159897	off PEC	off PEC		off	3
fig|6666666.58265.peg.4447	ID4447	cellular processes and signaling	Cell wall/membrane/envelope biogenesis	Outer membrane proteins	Outer membrane protein	-						0.0064994	0.0063564	0.0064279	off PEC	off PEC		off	2
fig|6666666.58265.peg.338	ID338	cellular processes and signaling	Cell wall/membrane/envelope biogenesis	Outer membrane proteins	Outer membrane protein	-					0.0096614	0.021274	0.0062419	0.0123924	off PEC	off PEC		off	3
fig|6666666.58265.peg.3104	ID3104	cellular processes and signaling	Cell wall/membrane/envelope biogenesis	Outer membrane proteins	Outer membrane protein/protective antigen OMA87	-					0.0022169			0.0022169	off PEC	off PEC		off	1
fig|6666666.58265.peg.508	ID508	cellular processes and signaling	Cell wall/membrane/envelope biogenesis	Outer membrane proteins	Outer membrane protein/protective antigen OMA87	-					0.0064506		0.0046306	0.0055406	off PEC	off PEC		off	2
fig|6666666.58265.peg.1828	ID1828	metabolism	Inorganic ion transport and metabolism	Inorganic ion transport	Outer membrane receptor proteins, mostly Fe transport	-					0.001861			0.001861	off PEC	off PEC		off	1
fig|6666666.58265.peg.4000	ID4000	metabolism	Inorganic ion transport and metabolism	Inorganic ion transport	Outer membrane receptor proteins, mostly Fe transport	-					0.0020673		0.002226	0.00214665	off PEC	off PEC		off	2
fig|6666666.58265.peg.1456	ID1456	metabolism	Inorganic ion transport and metabolism	Ton and Tol transport systems	Outer membrane receptor proteins, mostly Fe transport	-					0.004428			0.004428	off PEC	off PEC		off	1
fig|6666666.58265.peg.180	ID180	metabolism	Inorganic ion transport and metabolism	Ton and Tol transport systems	Outer membrane receptor proteins, mostly Fe transport	dockerin					0.0049977	0.0018341		0.0034159	off PEC	off PEC		off	2
fig|6666666.58265.peg.4504	ID4504	metabolism	Inorganic ion transport and metabolism	Ton and Tol transport systems	Outer membrane receptor proteins, mostly Fe transport	-					0.01807	0.023355	0.021995	0.02114	off PEC	off PEC		off	3
fig|6666666.58265.peg.3576	ID3576	metabolism	Inorganic ion transport and metabolism	Ton and Tol transport systems	Outer membrane receptor proteins, mostly Fe transport	-					0.015734	0.013676	0.011592	0.0136673	off PEC	off PEC		off	3
fig|6666666.58265.peg.4429	ID4429	metabolism	Inorganic ion transport and metabolism	Ton and Tol transport systems	Outer membrane receptor proteins, mostly Fe transport	-					0.0054695	0.0043013	0.0033654	0.00437873	off PEC	off PEC		off	3
fig|6666666.58265.peg.1465	ID1465	metabolism	Inorganic ion transport and metabolism	Ton and Tol transport systems	Outer membrane receptor proteins, mostly Fe transport	-					0.0053958	0.0042434	0.00332	0.00431973	off PEC	off PEC		off	3
fig|6666666.58265.peg.486	ID486	cellular processes and signaling	Cell wall/membrane/envelope biogenesis	Pathogenesis	Phospholipase C	-					0.0038997			0.0038997	off PEC	off PEC		off	1
fig|6666666.58265.peg.3960	ID3960	poorly characterized	General function prediction only	General function prediction only	Pirin-related protein	-						0.0079376	0.011644	0.0097908	off PEC	off PEC		off	2
fig|6666666.58265.peg.5342	ID5342	metabolism	Secondary metabolites biosynthesis, transport and catabolism	Secondary metabolites	Poly(3-hydroxybutyrate) depolymerase	CE1					0.0078503	0.0049389	0.0096606	0.00748327	off PEC	off PEC		off	3
fig|6666666.58265.peg.3597	ID3597	poorly characterized	General function prediction only	General function prediction only	Predicted dehydrogenases and related proteins	GH109					0.016231	0.0076587	0.0049935	0.00962773	off PEC	off PEC		off	3
fig|6666666.58265.peg.4708	ID4708	poorly characterized	General function prediction only	Protein and peptide secretion and trafficking	Predicted dehydrogenases and related proteins	GH109							0.0040606	0.0040606	off PEC	off PEC		off	1
fig|6666666.58265.peg.2354	ID2354	poorly characterized	General function prediction only	Enzymes of unknown specificity	Predicted hydrolase (HAD superfamily)	-					0.0079072			0.0079072	off PEC	off PEC		off	1
fig|6666666.58265.peg.4507	ID4507	poorly characterized	General function prediction only	General function prediction only	Predicted hydrolases or acyltransferases (alpha/beta hydrolase superfamily)	-					0.0067821			0.0067821	off PEC	off PEC		off	1
fig|6666666.58265.peg.1905	ID1905	poorly characterized	General function prediction only	General function prediction only	Predicted lactoylglutathione lyase	-							0.013585	0.013585	off PEC	off PEC		off	1
fig|6666666.58265.peg.284	ID284	poorly characterized	General function prediction only	General function prediction only	Predicted metal-binding, possibly nucleic acid-binding protein	-					0.0094799		0.010208	0.00984395	off PEC	off PEC		off	2
fig|6666666.58265.peg.971	ID971	metabolism	Carbohydrate transport and metabolism	Carbohydrate metabolism	Predicted neuraminidase (sialidase)	GH33						0.0065368	0.006393	0.0064649	off PEC	off PEC		off	2
fig|6666666.58265.peg.2616	ID2616	cellular processes and signaling	Cell wall/membrane/envelope biogenesis	Cell envelope	Predicted nucleoside-diphosphate-sugar epimerases	-					0.0056817			0.0056817	off PEC	off PEC		off	1
fig|6666666.58265.peg.4752	ID4752	poorly characterized	General function prediction only	General function prediction only	Predicted outer membrane protein	-					0.00871	0.0095896		0.0091498	off PEC	off PEC		off	2
fig|6666666.58265.peg.4129	ID4129	poorly characterized	General function prediction only	Conserved	Predicted periplasmic solute-binding protein	-					0.0097492	0.010734	0.0078733	0.00945217	off PEC	off PEC		off	3
fig|6666666.58265.peg.3942	ID3942	poorly characterized	General function prediction only	General function prediction only	Predicted phosphohydrolases	-					0.0062929	0.011547	0.006776	0.0082053	off PEC	off PEC		off	3
fig|6666666.58265.peg.471	ID471	information storage and processing	Transcription	Transcription factors	Predicted transcriptional regulators	-							0.014586	0.014586	off PEC	off PEC		off	1
fig|6666666.58265.peg.3665	ID3665	cellular processes and signaling	Intracellular trafficking, secretion, and vesicular transport	Protein and peptide secretion and trafficking	Preprotein translocase subunit SecE	-					0.039597	0.029064		0.0343305	off PEC	off PEC		off	2
fig|6666666.58265.peg.4356	ID4356	metabolism	Carbohydrate transport and metabolism	Degradation of polysaccharides-Mannose	Putative alpha-1,2-mannosidase	GH92					0.0022939			0.0022939	off PEC	off PEC		off	1
fig|6666666.58265.peg.4631	ID4631	metabolism	Carbohydrate transport and metabolism	Degradation of polysaccharides-Mannose	Putative alpha-1,2-mannosidase	GH92						0.0024956		0.0024956	off PEC	off PEC		off	1
fig|6666666.58265.peg.2556	ID2556	metabolism	Inorganic ion transport and metabolism	Detoxification	Putative silver efflux pump	-						0.0026184		0.0026184	off PEC	off PEC		off	1
fig|6666666.58265.peg.3749	ID3749	information storage and processing	Transcription	Transcription factors	Response regulator of the LytR/AlgR family	-						0.023614	0.019246	0.02143	off PEC	off PEC		off	2
fig|6666666.58265.peg.993	ID993	metabolism	Carbohydrate transport and metabolism	Pentose phosphate pathway	Ribose 5-phosphate isomerase	-						0.0081079		0.0081079	off PEC	off PEC		off	1
fig|6666666.58265.peg.3912	ID3912	metabolism	Energy production and conversion	Other	Rieske Fe-S protein	-					0.061681	0.074084	0.078492	0.071419	off PEC	off PEC		off	3
fig|6666666.58265.peg.842	ID842	poorly characterized	General function prediction only	General function prediction only	Short-chain alcohol dehydrogenase of unknown specificity	-					0.018925	0.013891	0.016982	0.0165993	off PEC	off PEC		off	3
fig|6666666.58265.peg.4154	ID4154	cellular processes and signaling	Defense mechanisms	Unknown substrate	Streptogramin lyase	-						0.0041795		0.0041795	off PEC	off PEC		off	1
fig|6666666.58265.peg.3946	ID3946	information storage and processing	Transcription	Transcription factors	Transcriptional regulator/sugar kinase	-					0.016888		0.007274	0.012081	off PEC	off PEC		off	2
fig|6666666.58265.peg.5301	ID5301	information storage and processing	Transcription	Transcription factors	Transcriptional regulators	-						0.0054442	0.0079867	0.00671545	off PEC	off PEC		off	2
fig|6666666.58265.peg.3118	ID3118	metabolism	Carbohydrate transport and metabolism	Carbohydrate metabolism	Trehalose and maltose hydrolases (possible phosphorylases)	GH95					0.0022607		0.0036514	0.00295605	off PEC	off PEC		off	2
fig|6666666.58265.peg.2170	ID2170	poorly characterized	Function unknown	Uncharacterized conserved protein	Uncharacterized conserved protein	-						0.012188		0.012188	off PEC	off PEC		off	1
fig|6666666.58265.peg.3778	ID3778	poorly characterized	Function unknown	Uncharacterized conserved protein	Uncharacterized conserved protein	-						0.020991	0.012317	0.016654	off PEC	off PEC		off	2
fig|6666666.58265.peg.4072	ID4072	poorly characterized	Function unknown	Uncharacterized protein	Uncharacterized protein	-						0.010613		0.010613	off PEC	off PEC		off	1
fig|6666666.58265.peg.5216	ID5216	poorly characterized	Function unknown	Uncharacterized protein	Uncharacterized protein	-						0.0073223		0.0073223	off PEC	off PEC		off	1
fig|6666666.58265.peg.1550	ID1550	poorly characterized	Function unknown	Uncharacterized protein	Uncharacterized protein	-					0.0067026			0.0067026	off PEC	off PEC		off	1
fig|6666666.58265.peg.456	ID456	poorly characterized	Function unknown	Uncharacterized protein	Uncharacterized protein	-					0.014181			0.014181	off PEC	off PEC		off	1
fig|6666666.58265.peg.4197	ID4197	poorly characterized	Function unknown	Uncharacterized protein	Uncharacterized protein	-							0.0072883	0.0072883	off PEC	off PEC		off	1
fig|6666666.58265.peg.91	ID91	poorly characterized	Function unknown	Uncharacterized protein	Uncharacterized protein	-						0.016669		0.016669	off PEC	off PEC		off	1
fig|6666666.58265.peg.1321	ID1321	poorly characterized	Function unknown	Uncharacterized protein	Uncharacterized protein	-							0.0062419	0.0062419	off PEC	off PEC		off	1
fig|6666666.58265.peg.2113	ID2113	poorly characterized	Function unknown	Uncharacterized protein	Uncharacterized protein	-						0.0031226		0.0031226	off PEC	off PEC		off	1
fig|6666666.58265.peg.3417	ID3417	poorly characterized	Function unknown	Uncharacterized protein	Uncharacterized protein	-						0.0089533		0.0089533	off PEC	off PEC		off	1
fig|6666666.58265.peg.1267	ID1267	poorly characterized	Function unknown	Uncharacterized protein	Uncharacterized protein	-					0.007428			0.007428	off PEC	off PEC		off	1
fig|6666666.58265.peg.659	ID659	poorly characterized	Function unknown	Uncharacterized protein	Uncharacterized protein	-						0.0089111		0.0089111	off PEC	off PEC		off	1
fig|6666666.58265.peg.1788	ID1788	poorly characterized	Function unknown	Uncharacterized protein	Uncharacterized protein	-					0.03064			0.03064	off PEC	off PEC		off	1
fig|6666666.58265.peg.2054	ID2054	poorly characterized	Function unknown	Uncharacterized protein	Uncharacterized protein	-					0.0080557			0.0080557	off PEC	off PEC		off	1
fig|6666666.58265.peg.1464	ID1464	poorly characterized	Function unknown	Uncharacterized protein	Uncharacterized protein	-							0.0035531	0.0035531	off PEC	off PEC		off	1
fig|6666666.58265.peg.5298	ID5298	poorly characterized	Function unknown	Uncharacterized protein	Uncharacterized protein	-					0.012256			0.012256	off PEC	off PEC		off	1
fig|6666666.58265.peg.595	ID595	poorly characterized	Function unknown	Uncharacterized protein	Uncharacterized protein	GT56						0.0049454		0.0049454	off PEC	off PEC		off	1
fig|6666666.58265.peg.2988	ID2988	poorly characterized	Function unknown	Uncharacterized protein	Uncharacterized protein	-					0.01086	0.011957		0.0114085	off PEC	off PEC		off	2
fig|6666666.58265.peg.1351	ID1351	poorly characterized	Function unknown	Uncharacterized protein	Uncharacterized protein	-						0.0054917	0.0053709	0.0054313	off PEC	off PEC		off	2
fig|6666666.58265.peg.4485	ID4485	poorly characterized	Function unknown	Uncharacterized protein	Uncharacterized protein	-					0.038997	0.032201		0.035599	off PEC	off PEC		off	2
fig|6666666.58265.peg.4268	ID4268	poorly characterized	Function unknown	Uncharacterized protein	Uncharacterized protein	-						0.0032515	0.00318	0.00321575	off PEC	off PEC		off	2
fig|6666666.58265.peg.1943	ID1943	poorly characterized	Function unknown	Uncharacterized protein	Uncharacterized protein	-					0.014419	0.015875		0.015147	off PEC	off PEC		off	2
fig|6666666.58265.peg.807	ID807	poorly characterized	Function unknown	Uncharacterized protein	Uncharacterized protein	-					0.01855		0.01498	0.016765	off PEC	off PEC		off	2
fig|6666666.58265.peg.256	ID256	poorly characterized	Function unknown	Uncharacterized protein	Uncharacterized protein	-						0.0090824	0.013324	0.0112032	off PEC	off PEC		off	2
fig|6666666.58265.peg.1588	ID1588	poorly characterized	Function unknown	Uncharacterized protein	Uncharacterized protein	-					0.0048334	0.0053215		0.00507745	off PEC	off PEC		off	2
fig|6666666.58265.peg.106	ID106	poorly characterized	Function unknown	Uncharacterized protein	Uncharacterized protein	CBM32						0.0058852	0.0057557	0.00582045	off PEC	off PEC		off	2
fig|6666666.58265.peg.4938	ID4938	poorly characterized	Function unknown	Uncharacterized protein	Uncharacterized protein	-					0.066609	0.046935	0.077461	0.0636683	off PEC	off PEC		off	3
fig|6666666.58265.peg.4377	ID4377	poorly characterized	Function unknown	Uncharacterized protein	Uncharacterized protein	-					0.02973	0.037409	0.018293	0.0284773	off PEC	off PEC		off	3
fig|6666666.58265.peg.3108	ID3108	poorly characterized	Function unknown	Uncharacterized protein	Uncharacterized protein	-					0.0051787	0.0019006	0.0027881	0.00328913	off PEC	off PEC		off	3
fig|6666666.58265.peg.4505	ID4505	poorly characterized	Function unknown	Uncharacterized protein	Uncharacterized protein	-					0.017773	0.012452	0.022616	0.0176137	off PEC	off PEC		off	3
fig|6666666.58265.peg.3575	ID3575	poorly characterized	Function unknown	Uncharacterized protein	Uncharacterized protein	-					0.032375	0.021387	0.024402	0.0260547	off PEC	off PEC		off	3
fig|6666666.58265.peg.4571	ID4571	poorly characterized	Function unknown	Uncharacterized protein	Uncharacterized protein	-					0.020427	0.026988	0.026394	0.024603	off PEC	off PEC		off	3
fig|6666666.58265.peg.3574	ID3574	poorly characterized	Function unknown	Uncharacterized protein	Uncharacterized protein	-					0.010635	0.009758	0.015269	0.0118873	off PEC	off PEC		off	3
fig|6666666.58265.peg.557	ID557	poorly characterized	Function unknown	Uncharacterized protein	Uncharacterized protein	-					0.011982	0.010554	0.010322	0.0109527	off PEC	off PEC		off	3
fig|6666666.58265.peg.3808	ID3808	poorly characterized	Function unknown	Uncharacterized protein	Uncharacterized protein	-					0.015118	0.020806	0.028487	0.0214703	off PEC	off PEC		off	3
fig|6666666.58265.peg.5244	ID5244	poorly characterized	Function unknown	Uncharacterized protein	Uncharacterized protein	-					0.007626	0.0083962	0.0082115	0.0080779	off PEC	off PEC		off	3
fig|6666666.58265.peg.2458	ID2458	poorly characterized	Function unknown	Uncharacterized protein	Uncharacterized protein	-					0.033977	0.018704	0.018293	0.023658	off PEC	off PEC		off	3
fig|6666666.58265.peg.1048	ID1048	poorly characterized	Function unknown	Uncharacterized protein	Uncharacterized protein	-					0.0064749	0.010693	0.010458	0.00920863	off PEC	off PEC		off	3
fig|6666666.58265.peg.3807	ID3807	poorly characterized	Function unknown	Uncharacterized protein	Uncharacterized protein	-					0.021028	0.020064	0.015095	0.018729	off PEC	off PEC		off	3
fig|6666666.58265.peg.4428	ID4428	poorly characterized	Function unknown	Uncharacterized protein	Uncharacterized protein	-					0.0080784	0.0053366	0.0052192	0.0062114	off PEC	off PEC		off	3
fig|6666666.58265.peg.954	ID954	poorly characterized	Function unknown	Uncharacterized protein	Uncharacterized protein	-					0.0043184	0.0079243	0.00465	0.0056309	off PEC	off PEC		off	3
fig|6666666.58265.peg.1082	ID1082	poorly characterized	Function unknown	Uncharacterized protein	Uncharacterized protein	CBM67					0.0083599	0.0057526	0.005626	0.0065795	off PEC	off PEC		off	3
fig|6666666.58265.peg.2163	ID2163	poorly characterized	Function unknown	Uncharacterized protein	Uncharacterized protein	CBM67					0.0030677	0.0022517	0.0033032	0.0028742	off PEC	off PEC		off	3
fig|6666666.58265.peg.827	ID827	poorly characterized	Function unknown	Uncharacterized protein conserved in bacteria	Uncharacterized protein conserved in bacteria	-					0.010117		0.0065363	0.00832665	off PEC	off PEC		off	2
fig|6666666.58265.peg.3468	ID3468	poorly characterized	Function unknown	Uncharacterized protein conserved in bacteria	Uncharacterized protein conserved in bacteria	-					0.013631	0.013132	0.011926	0.0128963	off PEC	off PEC		off	3
fig|6666666.58265.peg.5351	ID5351	cellular processes and signaling	Cell wall/membrane/envelope biogenesis	Uncharacterized protein involved in outer membrane biogenesis	Uncharacterized protein involved in outer membrane biogenesis	-					0.0031814		0.0034257	0.00330355	off PEC	off PEC		off	2
fig|6666666.58265.peg.974	ID974	poorly characterized	Function unknown	Uncharacterized proteins, LmbE homologs	Uncharacterized proteins, LmbE homologs	CE14					0.007396	0.0034898	0.003413	0.00476627	off PEC	off PEC		off	3
fig|6666666.58265.peg.4927	ID4927	metabolism	Carbohydrate transport and metabolism	Entner-Doudoroff Pathway	2-keto-3-deoxy-6-phosphogluconate aldolase	-	0.030201		0.010623	0.020412					off PES	off PES		2	off
fig|6666666.58265.peg.4471	ID4471	metabolism	Energy production and conversion	TCA cycle	2-oxoglutarate dehydrogenase complex, dehydrogenase (E1) component, and related enzymes	-	0.004693	0.0059009	0.0049521	0.005182					off PES	off PES		3	off
fig|6666666.58265.peg.5241	ID5241	metabolism	Coenzyme transport and metabolism	Coenzyme metabolism	2-polyprenyl-3-methyl-5-hydroxy-6-metoxy-1,4-benzoquinol methylase	-		0.0090432		0.0090432					off PES	off PES		1	off
fig|6666666.58265.peg.2358	ID2358	metabolism	Amino acid transport and metabolism	Aromatic amino acid family	3-dehydroquinate synthetase	-	0.015213	0.0091817	0.025685	0.0166932					off PES	off PES		3	off
fig|6666666.58265.peg.2360	ID2360	metabolism	Amino acid transport and metabolism	Aromatic amino acid family	3-deoxy-D-arabino-heptulosonate 7-phosphate (DAHP) synthase	-	0.023056	0.023193	0.027371	0.02454					off PES	off PES		3	off
fig|6666666.58265.peg.4461	ID4461	metabolism	Lipid transport and metabolism	Lipid metabolism	3-hydroxyacyl-CoA dehydrogenase	-	0.0027688	0.0027852		0.002777					off PES	off PES		2	off
fig|6666666.58265.peg.2800	ID2800	metabolism	Lipid transport and metabolism	Biosynthesis	3-oxoacyl-[acyl-carrier-protein] synthase III	-	0.0097236	0.0065208	0.010261	0.00883513					off PES	off PES		3	off
fig|6666666.58265.peg.287	ID287	metabolism	Lipid transport and metabolism	Biosynthesis	3-oxoacyl-[acyl-carrier-protein] synthase III	-	0.01992	0.010019	0.014013	0.0146507					off PES	off PES		3	off
fig|6666666.58265.peg.2088	ID2088	metabolism	Amino acid transport and metabolism	Sulfur metabolism	3'-phosphoadenosine 5'-phosphosulfate sulfotransferase (PAPS reductase)/FAD synthetase and related enzymes	-			0.011488	0.011488					off PES	off PES		1	off
fig|6666666.58265.peg.5250	ID5250	metabolism	Lipid transport and metabolism	Lipid metabolism	4-diphosphocytidyl-2C-methyl-D-erythritol 2-phosphate synthase	-	0.0081819	0.0082303		0.0082061					off PES	off PES		2	off
fig|6666666.58265.peg.2361	ID2361	metabolism	Amino acid transport and metabolism	Aromatic amino acid family	5-enolpyruvylshikimate-3-phosphate synthase	-		0.0052698	0.0082922	0.006781					off PES	off PES		2	off
fig|6666666.58265.peg.2883	ID2883	metabolism	Coenzyme transport and metabolism	One-carbon metabolism	5-formyltetrahydrofolate cyclo-ligase	-	0.011378			0.011378					off PES	off PES		1	off
fig|6666666.58265.peg.3058	ID3058	metabolism	Carbohydrate transport and metabolism	Amino sugars	6-phosphogluconolactonase/Glucosamine-6-phosphate isomerase/deaminase	CE14	0.0068375	0.012036	0.027057	0.0153102					off PES	off PES		3	off
fig|6666666.58265.peg.32	ID32	cellular processes and signaling	Defense mechanisms	Unknown substrate	ABC-type antimicrobial peptide transport system, ATPase component	-		0.010174		0.010174					off PES	off PES		1	off
fig|6666666.58265.peg.3610	ID3610	metabolism	Inorganic ion transport and metabolism	Inorganic ion transport	ABC-type hemin transport system, periplasmic component	-	0.011339	0.015208	0.02393	0.0168257					off PES	off PES		3	off
fig|6666666.58265.peg.4919	ID4919	cellular processes and signaling	Defense mechanisms	Multidrug Resistance Efflux Pumps	ABC-type multidrug transport system, ATPase component	-		0.008584		0.008584					off PES	off PES		1	off
fig|6666666.58265.peg.143	ID143	cellular processes and signaling	Posttranslational modification, protein turnover, chaperones	Other	ABC-type transport system involved in Fe-S cluster assembly, permease component	-	0.0090834		0.01917	0.0141267					off PES	off PES		2	off
fig|6666666.58265.peg.3605	ID3605	metabolism	Secondary metabolites biosynthesis, transport and catabolism	Secondary metabolites transport	ABC-type transport system involved in resistance to organic solvents, ATPase component	-	0.017477	0.00879	0.013831	0.013366					off PES	off PES		3	off
fig|6666666.58265.peg.3437	ID3437	metabolism	Lipid transport and metabolism	Biosynthesis	Acetyl-CoA carboxylase alpha subunit	-			0.017953	0.017953					off PES	off PES		1	off
fig|6666666.58265.peg.668	ID668	poorly characterized	General function prediction only	General function prediction only	Acetyltransferases	-	0.02648	0.019977	0.027942	0.0247997					off PES	off PES		3	off
fig|6666666.58265.peg.5360	ID5360	metabolism	Lipid transport and metabolism	Lipid metabolism	Acyl-CoA dehydrogenases	-		0.0055075		0.0055075					off PES	off PES		1	off
fig|6666666.58265.peg.2874	ID2874	metabolism	Amino acid transport and metabolism	Pyruvate family	Alanine dehydrogenase	-		0.016158		0.016158					off PES	off PES		1	off
fig|6666666.58265.peg.3178	ID3178	information storage and processing	Translation, ribosomal structure and biogenesis	tRNA aminoacylation	Alanyl-tRNA synthetase	-	0.01458	0.013444	0.015385	0.0144697					off PES	off PES		3	off
fig|6666666.58265.peg.1860	ID1860	metabolism	Secondary metabolites biosynthesis, transport and catabolism	Secondary metabolites	Amidases related to nicotinamidase	-	0.011938			0.011938					off PES	off PES		1	off
fig|6666666.58265.peg.4474	ID4474	metabolism	Amino acid transport and metabolism	Degradation of proteins, peptides, and glycopeptides	Aminopeptidase N	-	0.0039647		0.0041837	0.0040742					off PES	off PES		2	off
fig|6666666.58265.peg.3424	ID3424	metabolism	Amino acid transport and metabolism	Degradation of proteins, peptides, and glycopeptides	Aminopeptidase N	-	0.0034403	0.0051909		0.0043156					off PES	off PES		2	off
fig|6666666.58265.peg.3027	ID3027	metabolism	Amino acid transport and metabolism	Other	Anthranilate/para-aminobenzoate synthases component I	-	0.0046779		0.0049362	0.00480705					off PES	off PES		2	off
fig|6666666.58265.peg.3028	ID3028	metabolism	Amino acid transport and metabolism	Other	Anthranilate/para-aminobenzoate synthases component II	-	0.022995		0.018199	0.020597					off PES	off PES		2	off
fig|6666666.58265.peg.4636	ID4636	cellular processes and signaling	Signal transduction mechanisms	Signal transduction	Anti-anti-sigma regulatory factor (antagonist of anti-sigma factor)	-		0.035443		0.035443					off PES	off PES		1	off
fig|6666666.58265.peg.1176	ID1176	metabolism	Carbohydrate transport and metabolism	Carbohydrate metabolism	Archaeal fructose-1,6-bisphosphatase and related enzymes of inositol monophosphatase family	-	0.0091405		0.0096453	0.0093929					off PES	off PES		2	off
fig|6666666.58265.peg.1507	ID1507	metabolism	Amino acid transport and metabolism	Glutamate family	Asparaginase	-	0.0063505			0.0063505					off PES	off PES		1	off
fig|6666666.58265.peg.2826	ID2826	metabolism	Amino acid transport and metabolism	Glutamate family	Asparaginase	-	0.0064064			0.0064064					off PES	off PES		1	off
fig|6666666.58265.peg.610	ID610	metabolism	Coenzyme transport and metabolism	Pantothenate and coenzyme A	Aspartate 1-decarboxylase	-			0.019873	0.019873					off PES	off PES		1	off
fig|6666666.58265.peg.4568	ID4568	information storage and processing	Translation, ribosomal structure and biogenesis	tRNA aminoacylation	Aspartyl/asparaginyl-tRNA synthetases	-	0.020395	0.013677	0.021522	0.0185313					off PES	off PES		3	off
fig|6666666.58265.peg.2936	ID2936	information storage and processing	Translation, ribosomal structure and biogenesis	tRNA aminoacylation	Aspartyl-tRNA synthetase	-	0.01316	0.0037823	0.015871	0.0109378					off PES	off PES		3	off
fig|6666666.58265.peg.306	ID306	information storage and processing	Translation, ribosomal structure and biogenesis	tRNA aminoacylation	Asp-tRNAAsn/Glu-tRNAGln amidotransferase A subunit and related amidases	-	0.0045702	0.0091945	0.0048226	0.00619577					off PES	off PES		3	off
fig|6666666.58265.peg.3202	ID3202	information storage and processing	Translation, ribosomal structure and biogenesis	tRNA aminoacylation	Asp-tRNAAsn/Glu-tRNAGln amidotransferase B subunit (PET112 homolog)	-	0.0044858	0.0045123		0.00449905					off PES	off PES		2	off
fig|6666666.58265.peg.2126	ID2126	cellular processes and signaling	Cell cycle control, cell division, chromosome partitioning	Cell division	ATPases involved in chromosome partitioning	-	0.016364	0.0082303	0.0086338	0.011076					off PES	off PES		3	off
fig|6666666.58265.peg.1400	ID1400	cellular processes and signaling	Posttranslational modification, protein turnover, chaperones	Protein folding and stabilization	ATPases with chaperone activity, ATP-binding subunit	-	0.014202	0.011689	0.027248	0.017713					off PES	off PES		3	off
fig|6666666.58265.peg.738	ID738	cellular processes and signaling	Posttranslational modification, protein turnover, chaperones	Degradation of proteins, peptides, and glycopeptides	ATP-dependent Lon protease, bacterial type	-		0.0080103	0.005602	0.00680615					off PES	off PES		2	off
fig|6666666.58265.peg.632	ID632	metabolism	Carbohydrate transport and metabolism	Degradation of polysaccharides-Xylose	Beta-xylosidase	GH43	0.0068268			0.0068268					off PES	off PES		1	off
fig|6666666.58265.peg.2116	ID2116	metabolism	Carbohydrate transport and metabolism	Degradation of polysaccharides-Xylose	Beta-xylosidase	GH43	0.010688	0.010751		0.0107195					off PES	off PES		2	off
fig|6666666.58265.peg.623	ID623	metabolism	Amino acid transport and metabolism	Glutamate family	Carbamoylphosphate synthase large subunit (split gene in MJ)	-	0.016303	0.02577	0.022118	0.021397					off PES	off PES		3	off
fig|6666666.58265.peg.71	ID71	metabolism	Secondary metabolites biosynthesis, transport and catabolism	Other	Cyanophycinase and related exopeptidases	-			0.0079217	0.0079217					off PES	off PES		1	off
fig|6666666.58265.peg.4213	ID4213	metabolism	Amino acid transport and metabolism	Other	Cysteine sulfinate desulfinase/cysteine desulfurase and related enzymes	-	0.031536	0.023071	0.036303	0.0303033					off PES	off PES		3	off
fig|6666666.58265.peg.3698	ID3698	metabolism	Nucleotide transport and metabolism	Nucleotide and nucleoside interconversions	Cytidylate kinase	-			0.0153	0.0153					off PES	off PES		1	off
fig|6666666.58265.peg.4573	ID4573	metabolism	Energy production and conversion	Electron transport	Cytochrome c, mono- and diheme variants	-	0.0043003	0.0072096		0.00575495					off PES	off PES		2	off
fig|6666666.58265.peg.4127	ID4127	cellular processes and signaling	Cell wall/membrane/envelope biogenesis	Biosynthesis and degradation of murein sacculus and peptidoglycan	D-alanine-D-alanine ligase and related ATP-grasp enzymes	-	0.0066603	0.01005	0.010542	0.0090841					off PES	off PES		3	off
fig|6666666.58265.peg.3587	ID3587	metabolism	Lipid transport and metabolism	Biosynthesis	Dehydrogenases with different specificities (related to short-chain alcohol dehydrogenases)	-	0.0087383	0.00879		0.00876415					off PES	off PES		2	off
fig|6666666.58265.peg.4068	ID4068	cellular processes and signaling	Posttranslational modification, protein turnover, chaperones	Other	Deoxyhypusine synthase	-	0.026805	0.013482	0.024749	0.0216787					off PES	off PES		3	off
fig|6666666.58265.peg.5235	ID5235	metabolism	Coenzyme transport and metabolism	Pantothenate and coenzyme A	Dephospho-CoA kinase	-	0.011033			0.011033					off PES	off PES		1	off
fig|6666666.58265.peg.4574	ID4574	metabolism	Amino acid transport and metabolism	Degradation of proteins, peptides, and glycopeptides	Di- and tripeptidases	-			0.0047433	0.0047433					off PES	off PES		1	off
fig|6666666.58265.peg.658	ID658	metabolism	Amino acid transport and metabolism	Degradation of proteins, peptides, and glycopeptides	Di- and tripeptidases	-	0.013034	0.0078669	0.0082526	0.00971783					off PES	off PES		3	off
fig|6666666.58265.peg.5358	ID5358	metabolism	Amino acid transport and metabolism	Aspartate family	Diaminopimelate decarboxylase	-		0.0057078		0.0057078					off PES	off PES		1	off
fig|6666666.58265.peg.5366	ID5366	metabolism	Amino acid transport and metabolism	Aspartate family	Diaminopimelate decarboxylase	-	0.0050804		0.0080415	0.00656095					off PES	off PES		2	off
fig|6666666.58265.peg.3987	ID3987	metabolism	Amino acid transport and metabolism	Aspartate family	Diaminopimelate epimerase	-		0.0081389		0.0081389					off PES	off PES		1	off
fig|6666666.58265.peg.1847	ID1847	metabolism	Coenzyme transport and metabolism	Folate Biosynthesis	Dihydrofolate reductase	-	0.012003	0.012074	0.025332	0.0164697					off PES	off PES		3	off
fig|6666666.58265.peg.4036	ID4036	metabolism	Amino acid transport and metabolism	Degradation of proteins, peptides, and glycopeptides	Dipeptidyl aminopeptidases/acylaminoacyl-peptidases	CE10	0.0030987		0.0032698	0.00318425					off PES	off PES		2	off
fig|6666666.58265.peg.1638	ID1638	information storage and processing	Replication, recombination and repair	DNA replication, recombination, and repair	DNA polymerase III, epsilon subunit and related 3'-5' exonucleases	-	0.0097236			0.0097236					off PES	off PES		1	off
fig|6666666.58265.peg.2154	ID2154	information storage and processing	Transcription	DNA-dependent RNA polymerase	DNA-directed RNA polymerase specialized sigma subunit, sigma54 homolog	-	0.017833	0.011212	0.018818	0.0159543					off PES	off PES		3	off
fig|6666666.58265.peg.3672	ID3672	information storage and processing	Transcription	DNA-dependent RNA polymerase	DNA-directed RNA polymerase, beta' subunit/160 kD subunit	-	0.008414	0.0092332	0.0113	0.00964907					off PES	off PES		3	off
fig|6666666.58265.peg.3530	ID3530	cellular processes and signaling	Cell wall/membrane/envelope biogenesis	Biosynthesis and degradation of surface polysaccharides and lipopolysaccharides	dTDP-4-dehydrorhamnose reductase	-	0.025487	0.01465	0.026894	0.0223437					off PES	off PES		3	off
fig|6666666.58265.peg.1707	ID1707	cellular processes and signaling	Cell wall/membrane/envelope biogenesis	Biosynthesis and degradation of surface polysaccharides and lipopolysaccharides	dTDP-D-glucose 4,6-dehydratase	-	0.0093624	0.0094178	0.023052	0.0139441					off PES	off PES		3	off
fig|6666666.58265.peg.503	ID503	metabolism	Carbohydrate transport and metabolism	Degradation of polysaccharides	Endoglucanase	GH5	0.022961	0.016498	0.017306	0.0189217					off PES	off PES		3	off
fig|6666666.58265.peg.1792	ID1792	metabolism	Lipid transport and metabolism	Lipid metabolism	Enoyl-CoA hydratase/carnithine racemase	-	0.0084346			0.0084346					off PES	off PES		1	off
fig|6666666.58265.peg.4005	ID4005	metabolism	Lipid transport and metabolism	Lipid metabolism	Enoyl-CoA hydratase/carnithine racemase	-	0.019418			0.019418					off PES	off PES		1	off
fig|6666666.58265.peg.3522	ID3522	metabolism	Inorganic ion transport and metabolism	Other	Enterochelin esterase and related enzymes	CE1		0.0078482		0.0078482					off PES	off PES		1	off
fig|6666666.58265.peg.4489	ID4489	information storage and processing	Replication, recombination and repair	DNA replication, recombination, and repair	Exonuclease III	CBM40	0.0043088	0.0043343	0.0045468	0.00439663					off PES	off PES		3	off
fig|6666666.58265.peg.2735	ID2735	information storage and processing	Replication, recombination and repair	DNA replication, recombination, and repair	Exonuclease III	-	0.0084022		0.013299	0.0108506					off PES	off PES		2	off
fig|6666666.58265.peg.3627	ID3627	information storage and processing	Transcription	Degradation of RNA	Exoribonuclease R	-	0.0030769	0.0046426		0.00385975					off PES	off PES		2	off
fig|6666666.58265.peg.4989	ID4989	metabolism	Inorganic ion transport and metabolism	Other	Fe2+/Zn2+ uptake regulation proteins	-	0.033506	0.013482	0.014142	0.0203767					off PES	off PES		3	off
fig|6666666.58265.peg.1594	ID1594	metabolism	Inorganic ion transport and metabolism	Other	Fe2+-dicitrate sensor, membrane component	-	0.0068055			0.0068055					off PES	off PES		1	off
fig|6666666.58265.peg.40	ID40	poorly characterized	General function prediction only	General function prediction only	FOG: CBS domain	-	0.014895			0.014895					off PES	off PES		1	off
fig|6666666.58265.peg.3959	ID3959	metabolism	Energy production and conversion	Other	Formylmethanofuran dehydrogenase subunit B	-	0.032769	0.032962		0.0328655					off PES	off PES		2	off
fig|6666666.58265.peg.4534	ID4534	cellular processes and signaling	Signal transduction mechanisms	Signal transduction	GAF domain-containing protein	-			0.01459	0.01459					off PES	off PES		1	off
fig|6666666.58265.peg.2464	ID2464	metabolism	Carbohydrate transport and metabolism	Carbohydrate metabolism	Galactokinase	-	0.019963	0.025819	0.030094	0.025292					off PES	off PES		3	off
fig|6666666.58265.peg.1800	ID1800	metabolism	Carbohydrate transport and metabolism	Lactose and Galactose Uptake and Utilization	Galactose mutarotase and related enzymes	-			0.0082329	0.0082329					off PES	off PES		1	off
fig|6666666.58265.peg.5354	ID5354	metabolism	Amino acid transport and metabolism	Glutamate family	Gamma-glutamyl phosphate reductase	-	0.013097	0.013174		0.0131355					off PES	off PES		2	off
fig|6666666.58265.peg.564	ID564	cellular processes and signaling	Cell wall/membrane/envelope biogenesis	Biosynthesis and degradation of surface polysaccharides and lipopolysaccharides	GDP-D-mannose dehydratase	-	0.011559	0.014534	0.015246	0.0137797					off PES	off PES		3	off
fig|6666666.58265.peg.2916	ID2916	information storage and processing	Translation, ribosomal structure and biogenesis	tRNA aminoacylation	Glutamyl- and glutaminyl-tRNA synthetases	-	0.013055	0.008755	0.016072	0.0126273					off PES	off PES		3	off
fig|6666666.58265.peg.2013	ID2013	metabolism	Carbohydrate transport and metabolism	Glycolysis/gluconeogenesis	Glyceraldehyde-3-phosphate dehydrogenase/erythrose-4-phosphate dehydrogenase	-			0.010447	0.010447					off PES	off PES		1	off
fig|6666666.58265.peg.612	ID612	metabolism	Carbohydrate transport and metabolism	Carbohydrate metabolism	Glycogen synthase	GT5	0.0079729		0.01262	0.0102964					off PES	off PES		2	off
fig|6666666.58265.peg.4697	ID4697	cellular processes and signaling	Cell wall/membrane/envelope biogenesis	Cell envelope	Glycosyltransferase	GT4	0.0057489		0.0090996	0.00742425					off PES	off PES		2	off
fig|6666666.58265.peg.5193	ID5193	cellular processes and signaling	Cell wall/membrane/envelope biogenesis	Cell envelope	Glycosyltransferases involved in cell wall biogenesis	GT2	0.0087734			0.0087734					off PES	off PES		1	off
fig|6666666.58265.peg.1481	ID1481	metabolism	Nucleotide transport and metabolism	Purine ribonucleotide biosynthesis	GMP synthase, PP-ATPase domain/subunit	-	0.0085838	0.0064759	0.0067934	0.00728437					off PES	off PES		3	off
fig|6666666.58265.peg.5115	ID5115	metabolism	Amino acid transport and metabolism	Histidine family	Histidinol dehydrogenase	-	0.033023	0.020442	0.021444	0.0249697					off PES	off PES		3	off
fig|6666666.58265.peg.2471	ID2471	metabolism	Amino acid transport and metabolism	Other	Histidinol phosphatase and related phosphatases	-	0.011745			0.011745					off PES	off PES		1	off
fig|6666666.58265.peg.5114	ID5114	metabolism	Amino acid transport and metabolism	Histidine family	Histidinol-phosphate/aromatic aminotransferase and cobyric acid decarboxylase	-	0.056824	0.038107	0.039975	0.0449687					off PES	off PES		3	off
fig|6666666.58265.peg.5004	ID5004	information storage and processing	Translation, ribosomal structure and biogenesis	tRNA aminoacylation	Histidyl-tRNA synthetase	-	0.011821	0.009513	0.019959	0.0137643					off PES	off PES		3	off
fig|6666666.58265.peg.5113	ID5113	metabolism	Amino acid transport and metabolism	Histidine family	Imidazoleglycerol-phosphate dehydratase	-	0.020281	0.017487	0.021401	0.019723					off PES	off PES		3	off
fig|6666666.58265.peg.4683	ID4683	metabolism	Amino acid transport and metabolism	Histidine family	Imidazoleglycerol-phosphate synthase	-	0.0086347			0.0086347					off PES	off PES		1	off
fig|6666666.58265.peg.2672	ID2672	metabolism	Energy production and conversion	Other	Inorganic pyrophosphatase	-	0.041554			0.041554					off PES	off PES		1	off
fig|6666666.58265.peg.3160	ID3160	information storage and processing	Translation, ribosomal structure and biogenesis	tRNA aminoacylation	Isoleucyl-tRNA synthetase	-	0.0028999	0.002917		0.00290845					off PES	off PES		2	off
fig|6666666.58265.peg.441	ID441	metabolism	Amino acid transport and metabolism	Other	Lactoylglutathione lyase and related lyases	-	0.026426	0.017722	0.037181	0.0271097					off PES	off PES		3	off
fig|6666666.58265.peg.1533	ID1533	cellular processes and signaling	Cell wall/membrane/envelope biogenesis	Cell envelope	L-alanine-DL-glutamate epimerase and related enzymes of enolase superfamily	-	0.014076	0.011327	0.0089119	0.0114383					off PES	off PES		3	off
fig|6666666.58265.peg.4457	ID4457	metabolism	Lipid transport and metabolism	Lipid metabolism	Long-chain acyl-CoA synthetases (AMP-forming)	-	0.0036777		0.0058213	0.0047495					off PES	off PES		2	off
fig|6666666.58265.peg.1497	ID1497	cellular processes and signaling	Cell wall/membrane/envelope biogenesis	Mannose Metabolism	Mannose-1-phosphate guanylyltransferase	-	0.015045	0.015134	0.012701	0.0142933					off PES	off PES		3	off
fig|6666666.58265.peg.5181	ID5181	cellular processes and signaling	Posttranslational modification, protein turnover, chaperones	Degradation of proteins, peptides, and glycopeptides	Metal-dependent proteases with possible chaperone activity	-		0.0065991		0.0065991					off PES	off PES		1	off
fig|6666666.58265.peg.3930	ID3930	metabolism	Amino acid transport and metabolism	Aspartate family	Methionine synthase II (cobalamin-independent)	-	0.0028445			0.0028445					off PES	off PES		1	off
fig|6666666.58265.peg.1084	ID1084	metabolism	Coenzyme transport and metabolism	Coenzyme metabolism	Methylase involved in ubiquinone/menaquinone biosynthesis	-	0.045512	0.041203	0.076841	0.0545187					off PES	off PES		3	off
fig|6666666.58265.peg.1750	ID1750	poorly characterized	General function prediction only	General function prediction only	Mu-like prophage tail sheath protein gpL	-	0.0018327	0.0011061		0.0014694					off PES	off PES		2	off
fig|6666666.58265.peg.2033	ID2033	information storage and processing	Replication, recombination and repair	DNA replication, recombination, and repair	NAD-dependent DNA ligase (contains BRCT domain type II)	-	0.0065211	0.0049198	0.0068813	0.0061074					off PES	off PES		3	off
fig|6666666.58265.peg.1955	ID1955	information storage and processing	Translation, ribosomal structure and biogenesis	Translation factors	N-formylmethionyl-tRNA deformylase	-	0.01162		0.018393	0.0150065					off PES	off PES		2	off
fig|6666666.58265.peg.83	ID83	information storage and processing	Replication, recombination and repair	Other	NTP pyrophosphohydrolases including oxidative damage repair enzymes	-	0.011938			0.011938					off PES	off PES		1	off
fig|6666666.58265.peg.1673	ID1673	cellular processes and signaling	Cell wall/membrane/envelope biogenesis	Cell envelope	Nucleoside-diphosphate-sugar epimerases	-	0.017393	0.013997		0.015695					off PES	off PES		2	off
fig|6666666.58265.peg.3109	ID3109	metabolism	Amino acid transport and metabolism	Aspartate family	O-acetylhomoserine sulfhydrylase	-		0.0052952		0.0052952					off PES	off PES		1	off
fig|6666666.58265.peg.387	ID387	metabolism	Amino acid transport and metabolism	Degradation of proteins, peptides, and glycopeptides	Oligoendopeptidase F	-	0.0076517	0.0057728	0.0060557	0.0064934					off PES	off PES		3	off
fig|6666666.58265.peg.2965	ID2965	metabolism	Amino acid transport and metabolism	Glutamate family	Ornithine carbamoyltransferase	-	0.01024		0.010806	0.010523					off PES	off PES		2	off
fig|6666666.58265.peg.2964	ID2964	metabolism	Amino acid transport and metabolism	Glutamate family	Ornithine/acetylornithine aminotransferase	-	0.014487		0.009172	0.0118295					off PES	off PES		2	off
fig|6666666.58265.peg.3612	ID3612	metabolism	Inorganic ion transport and metabolism	Ton and Tol transport systems	Outer membrane receptor for ferrienterochelin and colicins	-			0.0033169	0.0033169					off PES	off PES		1	off
fig|6666666.58265.peg.899	ID899	metabolism	Inorganic ion transport and metabolism	Cations and iron carrying compounds	Outer membrane receptor proteins, mostly Fe transport	-		0.016523	0.015888	0.0162055					off PES	off PES		2	off
fig|6666666.58265.peg.3020	ID3020	metabolism	Inorganic ion transport and metabolism	Inorganic ion transport	Outer membrane receptor proteins, mostly Fe transport	-		0.0020124		0.0020124					off PES	off PES		1	off
fig|6666666.58265.peg.1643	ID1643	metabolism	Inorganic ion transport and metabolism	Inorganic ion transport	Outer membrane receptor proteins, mostly Fe transport	tonb		0.0023503	0.0024655	0.0024079					off PES	off PES		2	off
fig|6666666.58265.peg.3342	ID3342	metabolism	Inorganic ion transport and metabolism	Inorganic ion transport	Outer membrane receptor proteins, mostly Fe transport	-		0.010067	0.0030173	0.00654215					off PES	off PES		2	off
fig|6666666.58265.peg.403	ID403	metabolism	Amino acid transport and metabolism	Other	Peptidylarginine deiminase and related enzymes	-	0.018513	0.015519	0.013024	0.0156853					off PES	off PES		3	off
fig|6666666.58265.peg.3432	ID3432	information storage and processing	Translation, ribosomal structure and biogenesis	Translation factors	Peptidyl-tRNA hydrolase	-	0.02349		0.01859	0.02104					off PES	off PES		2	off
fig|6666666.58265.peg.1272	ID1272	cellular processes and signaling	Cell wall/membrane/envelope biogenesis	Periplasmic proteins	Periplasmic protease	-	0.027936	0.036531	0.026531	0.0303327					off PES	off PES		3	off
fig|6666666.58265.peg.1689	ID1689	information storage and processing	Translation, ribosomal structure and biogenesis	tRNA aminoacylation	Phenylalanyl-tRNA synthetase alpha subunit	-	0.0063321	0.0063696	0.010023	0.0075749					off PES	off PES		3	off
fig|6666666.58265.peg.2863	ID2863	information storage and processing	Translation, ribosomal structure and biogenesis	tRNA aminoacylation	Phenylalanyl-tRNA synthetase beta subunit	-	0.0054683	0.0027503	0.014426	0.0075482					off PES	off PES		3	off
fig|6666666.58265.peg.3977	ID3977	metabolism	Inorganic ion transport and metabolism	Inorganic ion transport	Phosphate transport regulator (distant homolog of PhoU)	-	0.015384		0.010823	0.0131035					off PES	off PES		2	off
fig|6666666.58265.peg.4634	ID4634	metabolism	Nucleotide transport and metabolism	Purine ribonucleotide biosynthesis	Phosphoribosylaminoimidazole (AIR) synthetase	-	0.016676	0.019571	0.029329	0.0218587					off PES	off PES		3	off
fig|6666666.58265.peg.5109	ID5109	metabolism	Amino acid transport and metabolism	Histidine family	Phosphoribosyl-AMP cyclohydrolase	-	0.044583			0.044583					off PES	off PES		1	off
fig|6666666.58265.peg.4562	ID4562	metabolism	Amino acid transport and metabolism	Other	Phosphoribosylanthranilate isomerase	-	0.010452			0.010452					off PES	off PES		1	off
fig|6666666.58265.peg.1631	ID1631	metabolism	Nucleotide transport and metabolism	Purine ribonucleotide biosynthesis	Phosphoribosylcarboxyaminoimidazole (NCAIR) mutase	-			0.021611	0.021611					off PES	off PES		1	off
fig|6666666.58265.peg.4714	ID4714	metabolism	Nucleotide transport and metabolism	Purine ribonucleotide biosynthesis	Phosphoribosylformylglycinamidine (FGAM) synthase, synthetase domain	-	0.0080512	0.0044994	0.0094399	0.00733017					off PES	off PES		3	off
fig|6666666.58265.peg.539	ID539	metabolism	Energy production and conversion	Other	Phosphotransacetylase	-	0.0094027	0.0063056	0.009922	0.00854343					off PES	off PES		3	off
fig|6666666.58265.peg.990	ID990	metabolism	Secondary metabolites biosynthesis, transport and catabolism	Secondary metabolites transport	Predicted ABC-type transport system involved in lysophospholipase L1 biosynthesis, ATPase component	-			0.0099793	0.0099793					off PES	off PES		1	off
fig|6666666.58265.peg.2768	ID2768	poorly characterized	General function prediction only	General function prediction only	Predicted acetyltransferase	-	0.021417			0.021417					off PES	off PES		1	off
fig|6666666.58265.peg.2147	ID2147	poorly characterized	General function prediction only	Adaptations to atypical conditions	Predicted acid phosphatase	-	0.012652	0.012727		0.0126895					off PES	off PES		2	off
fig|6666666.58265.peg.5257	ID5257	poorly characterized	General function prediction only	General function prediction only	Predicted acyltransferase	-		0.022891	0.024013	0.023452					off PES	off PES		2	off
fig|6666666.58265.peg.3268	ID3268	cellular processes and signaling	Signal transduction mechanisms	Signal transduction	Predicted ATPase related to phosphate starvation-inducible protein PhoH	-		0.0097884		0.0097884					off PES	off PES		1	off
fig|6666666.58265.peg.627	ID627	metabolism	Coenzyme transport and metabolism	Coenzyme metabolism	Predicted ATPase/kinase involved in NAD metabolism	-	0.012342			0.012342					off PES	off PES		1	off
fig|6666666.58265.peg.8	ID8	poorly characterized	General function prediction only	General function prediction only	Predicted dehydrogenases and related proteins	GH109	0.032316	0.032507	0.044331	0.0363847					off PES	off PES		3	off
fig|6666666.58265.peg.4235	ID4235	poorly characterized	General function prediction only	General function prediction only	Predicted enzyme related to lactoylglutathione lyase	-	0.018832			0.018832					off PES	off PES		1	off
fig|6666666.58265.peg.4695	ID4695	metabolism	Carbohydrate transport and metabolism	Carbohydrate metabolism	Predicted glycosylase	GH130	0.011214	0.013537	0.026034	0.0169283					off PES	off PES		3	off
fig|6666666.58265.peg.5370	ID5370	information storage and processing	Translation, ribosomal structure and biogenesis	tRNA and rRNA base modification	Predicted GTPase	-	0.0047907			0.0047907					off PES	off PES		1	off
fig|6666666.58265.peg.1010	ID1010	information storage and processing	Translation, ribosomal structure and biogenesis	Translation factors	Predicted GTPase, probable translation factor	-	0.015004	0.02113	0.0094995	0.0152112					off PES	off PES		3	off
fig|6666666.58265.peg.4415	ID4415	poorly characterized	General function prediction only	Other	Predicted GTPases	-	0.0050452	0.0050751		0.00506015					off PES	off PES		2	off
fig|6666666.58265.peg.3011	ID3011	poorly characterized	General function prediction only	General function prediction only	Predicted hydrolase (HAD superfamily)	-	0.026384		0.011136	0.01876					off PES	off PES		2	off
fig|6666666.58265.peg.5190	ID5190	cellular processes and signaling	Signal transduction mechanisms	Signal transduction	Predicted membrane GTPase involved in stress response	-	0.0091176		0.0096211	0.00936935					off PES	off PES		2	off
fig|6666666.58265.peg.4258	ID4258	poorly characterized	General function prediction only	General function prediction only	Predicted metal-dependent hydrolase of the TIM-barrel fold	-	0.0078865		0.0083221	0.0081043					off PES	off PES		2	off
fig|6666666.58265.peg.4313	ID4313	poorly characterized	General function prediction only	General function prediction only	Predicted metal-dependent hydrolases with the TIM-barrel fold	-	0.0099904	0.013399	0.014056	0.0124818					off PES	off PES		3	off
fig|6666666.58265.peg.2952	ID2952	information storage and processing	Replication, recombination and repair	DNA replication, recombination, and repair	Predicted methylated DNA-protein cysteine methyltransferase	-		0.020347	0.021345	0.020846					off PES	off PES		2	off
fig|6666666.58265.peg.4148	ID4148	information storage and processing	Transcription	DNA interactions	Predicted nucleotide-binding protein containing TIR -like domain	-	0.0067217	0.0067615	0.010639	0.00804073					off PES	off PES		3	off
fig|6666666.58265.peg.4642	ID4642	poorly characterized	General function prediction only	DNA replication, recombination, and repair	Predicted nucleotide-utilizing enzyme related to molybdopterin-biosynthesis enzyme MoeA	-			0.0055547	0.0055547					off PES	off PES		1	off
fig|6666666.58265.peg.3010	ID3010	poorly characterized	General function prediction only	General function prediction only	Predicted O-methyltransferase	-	0.029655		0.010431	0.020043					off PES	off PES		2	off
fig|6666666.58265.peg.3291	ID3291	metabolism	Energy production and conversion	Other	Predicted oxidoreductases (related to aryl-alcohol dehydrogenases)	-	0.0065603	0.0065991	0.013845	0.00900147					off PES	off PES		3	off
fig|6666666.58265.peg.10	ID10	cellular processes and signaling	Cell wall/membrane/envelope biogenesis	Cell envelope	Predicted pyridoxal phosphate-dependent enzyme apparently involved in regulation of cell wall biogenesis	-	0.008715	0.0058444	0.0091964	0.0079186					off PES	off PES		3	off
fig|6666666.58265.peg.5249	ID5249	cellular processes and signaling	Posttranslational modification, protein turnover, chaperones	Detoxification	Predicted redox protein, regulator of disulfide bond formation	-		0.015924	0.041761	0.0288425					off PES	off PES		2	off
fig|6666666.58265.peg.1205	ID1205	information storage and processing	Translation, ribosomal structure and biogenesis	tRNA and rRNA base modification	Predicted S-adenosylmethionine-dependent methyltransferase involved in bacterial cell division	-	0.020805			0.020805					off PES	off PES		1	off
fig|6666666.58265.peg.3606	ID3606	poorly characterized	General function prediction only	General function prediction only	Predicted SAM-dependent methyltransferases	-	0.0074305	0.0074745		0.0074525					off PES	off PES		2	off
fig|6666666.58265.peg.3993	ID3993	information storage and processing	Transcription	Transcription factors	Predicted transcriptional regulator	-		0.01758	0.018442	0.018011					off PES	off PES		2	off
fig|6666666.58265.peg.2956	ID2956	poorly characterized	General function prediction only	General function prediction only	Predicted Zn-dependent hydrolases of the beta-lactamase fold	-	0.029128			0.029128					off PES	off PES		1	off
fig|6666666.58265.peg.2359	ID2359	metabolism	Amino acid transport and metabolism	Aromatic amino acid family	Prephenate dehydratase	-			0.0083221	0.0083221					off PES	off PES		1	off
fig|6666666.58265.peg.3070	ID3070	information storage and processing	Translation, ribosomal structure and biogenesis	Translation factors	Protein chain release factor A	-	0.0091789	0.015389	0.0096858	0.0114179					off PES	off PES		3	off
fig|6666666.58265.peg.4061	ID4061	information storage and processing	Translation, ribosomal structure and biogenesis	Translation factors	Protein chain release factor B	-			0.01209	0.01209					off PES	off PES		1	off
fig|6666666.58265.peg.587	ID587	metabolism	Amino acid transport and metabolism	Amino acids, peptides and amines	Putative periplasmic protein kinase ArgK and related GTPases of G3E family	-		0.0074745		0.0074745					off PES	off PES		1	off
fig|6666666.58265.peg.832	ID832	metabolism	Energy production and conversion	Pyruvate dehydrogenase	Pyruvate/2-oxoglutarate dehydrogenase complex, dihydrolipoamide dehydrogenase (E3) component, and related enzymes	-	0.02344			0.02344					off PES	off PES		1	off
fig|6666666.58265.peg.1913	ID1913	metabolism	Coenzyme transport and metabolism	Pyridine nucleotides	Quinolinate synthase	-		0.0099886		0.0099886					off PES	off PES		1	off
fig|6666666.58265.peg.2083	ID2083	cellular processes and signaling	Signal transduction mechanisms	DNA interactions	Response regulator containing CheY-like receiver, AAA-type ATPase, and DNA-binding domains	-		0.0048191		0.0048191					off PES	off PES		1	off
fig|6666666.58265.peg.2929	ID2929	cellular processes and signaling	Signal transduction mechanisms	DNA interactions	Response regulator containing CheY-like receiver, AAA-type ATPase, and DNA-binding domains	-			0.0048633	0.0048633					off PES	off PES		1	off
fig|6666666.58265.peg.4026	ID4026	cellular processes and signaling	Signal transduction mechanisms	DNA interactions	Response regulator containing CheY-like receiver, AAA-type ATPase, and DNA-binding domains	-	0.0079729	0.0053467	0.0056088	0.00630947					off PES	off PES		3	off
fig|6666666.58265.peg.3997	ID3997	information storage and processing	Transcription	Transcription factors	Response regulator of the LytR/AlgR family	-	0.0088087	0.0088609		0.0088348					off PES	off PES		2	off
fig|6666666.58265.peg.1197	ID1197	information storage and processing	Transcription	Transcription factors	Response regulator of the LytR/AlgR family	-			0.0089005	0.0089005					off PES	off PES		1	off
fig|6666666.58265.peg.4191	ID4191	information storage and processing	Transcription	Transcription factors	Response regulator of the LytR/AlgR family	-	0.0088804	0.017866	0.014056	0.0136008					off PES	off PES		3	off
fig|6666666.58265.peg.868	ID868	cellular processes and signaling	Signal transduction mechanisms	DNA interactions	Response regulators consisting of a CheY-like receiver domain and a winged-helix DNA-binding domain	-		0.0098103		0.0098103					off PES	off PES		1	off
fig|6666666.58265.peg.3983	ID3983	cellular processes and signaling	Signal transduction mechanisms	DNA interactions	Response regulators consisting of a CheY-like receiver domain and a winged-helix DNA-binding domain	-			0.0099793	0.0099793					off PES	off PES		1	off
fig|6666666.58265.peg.865	ID865	metabolism	Inorganic ion transport and metabolism	Other	Rhodanese-related sulfurtransferase	-		0.0079619	0.012528	0.0102449					off PES	off PES		2	off
fig|6666666.58265.peg.576	ID576	metabolism	Coenzyme transport and metabolism	Riboflavin, FMN, and FAD	Riboflavin synthase alpha chain	-	0.028152	0.022655		0.0254035					off PES	off PES		2	off
fig|6666666.58265.peg.4384	ID4384	information storage and processing	Translation, ribosomal structure and biogenesis	Ribosomal proteins: synthesis and modification	Ribosomal protein S19	-		0.065925	0.046104	0.0560145					off PES	off PES		2	off
fig|6666666.58265.peg.2859	ID2859	information storage and processing	Translation, ribosomal structure and biogenesis	Ribosomal proteins: synthesis and modification	Ribosomal protein S20	-	0.03901		0.041165	0.0400875					off PES	off PES		2	off
fig|6666666.58265.peg.2931	ID2931	cellular processes and signaling	Signal transduction mechanisms	Signal transduction	Signal transduction histidine kinase	-	0.0045043	0.0067964		0.00565035					off PES	off PES		2	off
fig|6666666.58265.peg.1163	ID1163	cellular processes and signaling	Cell wall/membrane/envelope biogenesis	Cell envelope	Sortase and related acyltransferases	-	0.014186	0.014269	0.029938	0.0194643					off PES	off PES		3	off
fig|6666666.58265.peg.4928	ID4928	metabolism	Carbohydrate transport and metabolism	Carbohydrate metabolism	Sugar kinases, ribokinase family	-			0.0069644	0.0069644					off PES	off PES		1	off
fig|6666666.58265.peg.2793	ID2793	metabolism	Carbohydrate transport and metabolism	Degradation of polysaccharides-Sucrose	Sugar kinases, ribokinase family	-	0.0072098	0.0072525	0.011412	0.00862477					off PES	off PES		3	off
fig|6666666.58265.peg.875	ID875	metabolism	Inorganic ion transport and metabolism	Detoxification	Superoxide dismutase	-	0.0092176			0.0092176					off PES	off PES		1	off
fig|6666666.58265.peg.2197	ID2197	metabolism	Carbohydrate transport and metabolism	Carbohydrate metabolism	Thermophilic glucose-6-phosphate isomerase and related metalloenzymes	-	0.0060682			0.0060682					off PES	off PES		1	off
fig|6666666.58265.peg.982	ID982	cellular processes and signaling	Posttranslational modification, protein turnover, chaperones	Detoxification	Thioredoxin domain-containing protein	-	0.055729		0.035284	0.0455065					off PES	off PES		2	off
fig|6666666.58265.peg.272	ID272	metabolism	Amino acid transport and metabolism	Aspartate family	Threonine synthase	-	0.0075157	0.0126	0.0079308	0.00934883					off PES	off PES		3	off
fig|6666666.58265.peg.1511	ID1511	information storage and processing	Transcription	DNA interactions	Transcription elongation factor	-	0.017477			0.017477					off PES	off PES		1	off
fig|6666666.58265.peg.5058	ID5058	information storage and processing	Transcription	Transcription factors	Transcriptional regulator	-	0.010503			0.010503					off PES	off PES		1	off
fig|6666666.58265.peg.4930	ID4930	information storage and processing	Transcription	Transcription factors	Transcriptional regulator	-	0.010978			0.010978					off PES	off PES		1	off
fig|6666666.58265.peg.3823	ID3823	metabolism	Carbohydrate transport and metabolism	Carbohydrate metabolism	Trehalose-6-phosphate synthase	GT20	0.0030049			0.0030049					off PES	off PES		1	off
fig|6666666.58265.peg.4563	ID4563	metabolism	Amino acid transport and metabolism	Aromatic amino acid family	Tryptophan synthase beta chain	-			0.0058657	0.0058657					off PES	off PES		1	off
fig|6666666.58265.peg.3684	ID3684	information storage and processing	Replication, recombination and repair	DNA replication, recombination, and repair	Type IIA topoisomerase (DNA gyrase/topo II, topoisomerase IV), B subunit	-	0.013402	0.008426	0.017678	0.0131687					off PES	off PES		3	off
fig|6666666.58265.peg.2879	ID2879	cellular processes and signaling	Cell wall/membrane/envelope biogenesis	Biosynthesis and degradation of surface polysaccharides and lipopolysaccharides	UDP-3-O-acyl-N-acetylglucosamine deacetylase	CE11	0.013944	0.014027	0.017167	0.015046					off PES	off PES		3	off
fig|6666666.58265.peg.4483	ID4483	cellular processes and signaling	Cell wall/membrane/envelope biogenesis	Biosynthesis and degradation of murein sacculus and peptidoglycan	UDP-N-acetylmuramate dehydrogenase	-		0.0065015	0.01023	0.00836575					off PES	off PES		2	off
fig|6666666.58265.peg.260	ID260	poorly characterized	Function unknown	Enzymes of unknown specificity	Uncharacterized conserved protein	-			0.01612	0.01612					off PES	off PES		1	off
fig|6666666.58265.peg.3491	ID3491	poorly characterized	Function unknown	General	Uncharacterized conserved protein	-	0.014004			0.014004					off PES	off PES		1	off
fig|6666666.58265.peg.847	ID847	poorly characterized	Function unknown	Uncharacterized conserved protein	Uncharacterized conserved protein	-		0.0082924		0.0082924					off PES	off PES		1	off
fig|6666666.58265.peg.2267	ID2267	poorly characterized	Function unknown	Uncharacterized conserved protein	Uncharacterized conserved protein	-		0.0088967		0.0088967					off PES	off PES		1	off
fig|6666666.58265.peg.4321	ID4321	poorly characterized	Function unknown	Uncharacterized conserved protein	Uncharacterized conserved protein	-			0.014318	0.014318					off PES	off PES		1	off
fig|6666666.58265.peg.4086	ID4086	poorly characterized	Function unknown	Uncharacterized conserved protein	Uncharacterized conserved protein	-	0.014895	0.019977	0.010478	0.0151167					off PES	off PES		3	off
fig|6666666.58265.peg.5185	ID5185	poorly characterized	Function unknown	Uncharacterized conserved protein	Uncharacterized conserved protein	-			0.018295	0.018295					off PES	off PES		1	off
fig|6666666.58265.peg.1938	ID1938	poorly characterized	Function unknown	Uncharacterized conserved protein	Uncharacterized conserved protein	-		0.031097	0.021747	0.026422					off PES	off PES		2	off
fig|6666666.58265.peg.4296	ID4296	poorly characterized	Function unknown	Uncharacterized conserved protein	Uncharacterized conserved protein	-		0.049198	0.043008	0.046103					off PES	off PES		2	off
fig|6666666.58265.peg.2357	ID2357	poorly characterized	Function unknown	Uncharacterized conserved protein	Uncharacterized conserved protein	-	0.064252		0.05085	0.057551					off PES	off PES		2	off
fig|6666666.58265.peg.3910	ID3910	poorly characterized	Function unknown	Uncharacterized protein	Uncharacterized protein	-	0.005862	0.0039311	0.0041238	0.00463897					off PES	off PES		3	off
fig|6666666.58265.peg.3320	ID3320	poorly characterized	Function unknown	Uncharacterized protein	Uncharacterized protein	-	0.0032557		0.006871	0.00506335					off PES	off PES		2	off
fig|6666666.58265.peg.3583	ID3583	poorly characterized	Function unknown	Uncharacterized protein	Uncharacterized protein	-		0.0051464		0.0051464					off PES	off PES		1	off
fig|6666666.58265.peg.258	ID258	poorly characterized	Function unknown	Uncharacterized protein	Uncharacterized protein	-	0.0052262	0.0052572	0.0055149	0.00533277					off PES	off PES		3	off
fig|6666666.58265.peg.243	ID243	poorly characterized	Function unknown	Uncharacterized protein	Uncharacterized protein	-	0.0053807			0.0053807					off PES	off PES		1	off
fig|6666666.58265.peg.221	ID221	poorly characterized	Function unknown	Uncharacterized protein	Uncharacterized protein	-			0.0054626	0.0054626					off PES	off PES		1	off
fig|6666666.58265.peg.5286	ID5286	poorly characterized	Function unknown	Uncharacterized protein	Uncharacterized protein	-	0.00664	0.0050095	0.0052551	0.00563487					off PES	off PES		3	off
fig|6666666.58265.peg.62	ID62	poorly characterized	Function unknown	Uncharacterized protein	Uncharacterized protein	-	0.005764		0.0060824	0.0059232					off PES	off PES		2	off
fig|6666666.58265.peg.3551	ID3551	poorly characterized	Function unknown	Uncharacterized protein	Uncharacterized protein	-	0.00664			0.00664					off PES	off PES		1	off
fig|6666666.58265.peg.4496	ID4496	poorly characterized	Function unknown	Uncharacterized protein	Uncharacterized protein	-	0.0056015	0.0084519		0.0070267					off PES	off PES		2	off
fig|6666666.58265.peg.2870	ID2870	poorly characterized	Function unknown	Uncharacterized protein	Uncharacterized protein	-			0.0073649	0.0073649					off PES	off PES		1	off
fig|6666666.58265.peg.4099	ID4099	poorly characterized	Function unknown	Uncharacterized protein	Uncharacterized protein	-	0.0074559			0.0074559					off PES	off PES		1	off
fig|6666666.58265.peg.874	ID874	poorly characterized	Function unknown	Uncharacterized protein	Uncharacterized protein	-			0.0075089	0.0075089					off PES	off PES		1	off
fig|6666666.58265.peg.4960	ID4960	poorly characterized	Function unknown	Uncharacterized protein	Uncharacterized protein	-	0.0079151	0.0079619		0.0079385					off PES	off PES		2	off
fig|6666666.58265.peg.253	ID253	poorly characterized	Function unknown	Uncharacterized protein	Uncharacterized protein	-		0.0080201		0.0080201					off PES	off PES		1	off
fig|6666666.58265.peg.5103	ID5103	poorly characterized	Function unknown	Uncharacterized protein	Uncharacterized protein	-	0.0096662	0.0064823		0.00807425					off PES	off PES		2	off
fig|6666666.58265.peg.3721	ID3721	poorly characterized	Function unknown	Uncharacterized protein	Uncharacterized protein	-	0.0080611	0.0081088		0.00808495					off PES	off PES		2	off
fig|6666666.58265.peg.1642	ID1642	poorly characterized	Function unknown	Uncharacterized protein	Uncharacterized protein	-	0.0055027	0.011071	0.0087099	0.00842787					off PES	off PES		3	off
fig|6666666.58265.peg.3413	ID3413	poorly characterized	Function unknown	Uncharacterized protein	Uncharacterized protein	-	0.0085003			0.0085003					off PES	off PES		1	off
fig|6666666.58265.peg.3198	ID3198	poorly characterized	Function unknown	Uncharacterized protein	Uncharacterized protein	-			0.0092209	0.0092209					off PES	off PES		1	off
fig|6666666.58265.peg.2529	ID2529	poorly characterized	Function unknown	Uncharacterized protein	Uncharacterized protein	-	0.0093758			0.0093758					off PES	off PES		1	off
fig|6666666.58265.peg.4867	ID4867	poorly characterized	Function unknown	Uncharacterized protein	Uncharacterized protein	-	0.014004	0.0070433	0.011083	0.0107101					off PES	off PES		3	off
fig|6666666.58265.peg.2194	ID2194	poorly characterized	Function unknown	Uncharacterized protein	Uncharacterized protein	-	0.010815			0.010815					off PES	off PES		1	off
fig|6666666.58265.peg.1706	ID1706	poorly characterized	Function unknown	Uncharacterized protein	Uncharacterized protein	-	0.01162		0.012262	0.011941					off PES	off PES		2	off
fig|6666666.58265.peg.123	ID123	poorly characterized	Function unknown	Uncharacterized protein	Uncharacterized protein	-	0.012136			0.012136					off PES	off PES		1	off
fig|6666666.58265.peg.3941	ID3941	poorly characterized	Function unknown	Uncharacterized protein	Uncharacterized protein	-	0.012204			0.012204					off PES	off PES		1	off
fig|6666666.58265.peg.2954	ID2954	poorly characterized	Function unknown	Uncharacterized protein	Uncharacterized protein	-	0.014186	0.009513	0.014969	0.0128893					off PES	off PES		3	off
fig|6666666.58265.peg.1852	ID1852	poorly characterized	Function unknown	Uncharacterized protein	Uncharacterized protein	-			0.013173	0.013173					off PES	off PES		1	off
fig|6666666.58265.peg.193	ID193	poorly characterized	Function unknown	Uncharacterized protein	Uncharacterized protein	-	0.014094			0.014094					off PES	off PES		1	off
fig|6666666.58265.peg.4243	ID4243	poorly characterized	Function unknown	Uncharacterized protein	Uncharacterized protein	-			0.014408	0.014408					off PES	off PES		1	off
fig|6666666.58265.peg.252	ID252	poorly characterized	Function unknown	Uncharacterized protein	Uncharacterized protein	-	0.015277			0.015277					off PES	off PES		1	off
fig|6666666.58265.peg.247	ID247	poorly characterized	Function unknown	Uncharacterized protein	Uncharacterized protein	-			0.016234	0.016234					off PES	off PES		1	off
fig|6666666.58265.peg.4240	ID4240	poorly characterized	Function unknown	Uncharacterized protein	Uncharacterized protein	-	0.017617		0.01859	0.0181035					off PES	off PES		2	off
fig|6666666.58265.peg.73	ID73	poorly characterized	Function unknown	Uncharacterized protein	Uncharacterized protein	-	0.018513			0.018513					off PES	off PES		1	off
fig|6666666.58265.peg.888	ID888	poorly characterized	Function unknown	Uncharacterized protein	Uncharacterized protein	-	0.018513			0.018513					off PES	off PES		1	off
fig|6666666.58265.peg.5215	ID5215	poorly characterized	Function unknown	Uncharacterized protein	Uncharacterized protein	-		0.019276		0.019276					off PES	off PES		1	off
fig|6666666.58265.peg.3229	ID3229	poorly characterized	Function unknown	Uncharacterized protein	Uncharacterized protein	-		0.019977	0.020957	0.020467					off PES	off PES		2	off
fig|6666666.58265.peg.949	ID949	poorly characterized	Function unknown	Uncharacterized protein	Uncharacterized protein	-	0.020042		0.021149	0.0205955					off PES	off PES		2	off
fig|6666666.58265.peg.5078	ID5078	poorly characterized	Function unknown	Uncharacterized protein	Uncharacterized protein	-			0.020768	0.020768					off PES	off PES		1	off
fig|6666666.58265.peg.3938	ID3938	poorly characterized	Function unknown	Uncharacterized protein	Uncharacterized protein	-	0.020609		0.021747	0.021178					off PES	off PES		2	off
fig|6666666.58265.peg.2706	ID2706	poorly characterized	Function unknown	Uncharacterized protein	Uncharacterized protein	-	0.02324			0.02324					off PES	off PES		1	off
fig|6666666.58265.peg.2626	ID2626	poorly characterized	Function unknown	Uncharacterized protein	Uncharacterized protein	-	0.031208	0.020929	0.021954	0.024697					off PES	off PES		3	off
fig|6666666.58265.peg.3837	ID3837	poorly characterized	Function unknown	Uncharacterized protein	Uncharacterized protein	-	0.021209	0.032002	0.022381	0.0251973					off PES	off PES		3	off
fig|6666666.58265.peg.4532	ID4532	poorly characterized	Function unknown	Uncharacterized protein	Uncharacterized protein	-		0.026476		0.026476					off PES	off PES		1	off
fig|6666666.58265.peg.3725	ID3725	poorly characterized	Function unknown	Uncharacterized protein	Uncharacterized protein	-	0.024825	0.032106	0.03368	0.0302037					off PES	off PES		3	off
fig|6666666.58265.peg.2280	ID2280	poorly characterized	Function unknown	Uncharacterized protein	Uncharacterized protein	-	0.02905	0.035066	0.030655	0.0315903					off PES	off PES		3	off
fig|6666666.58265.peg.5275	ID5275	poorly characterized	Function unknown	Uncharacterized protein	Uncharacterized protein	-	0.048546		0.025614	0.03708					off PES	off PES		2	off
fig|6666666.58265.peg.4745	ID4745	poorly characterized	Function unknown	Uncharacterized protein	Uncharacterized protein	-	0.045043	0.033982	0.035648	0.0382243					off PES	off PES		3	off
fig|6666666.58265.peg.1644	ID1644	poorly characterized	Function unknown	Uncharacterized protein	Uncharacterized protein	-	0.034403	0.069212	0.045378	0.0496643					off PES	off PES		3	off
fig|6666666.58265.peg.4965	ID4965	poorly characterized	Function unknown	Uncharacterized protein	Uncharacterized protein	-		0.058267		0.058267					off PES	off PES		1	off
fig|6666666.58265.peg.1412	ID1412	poorly characterized	Function unknown	Uncharacterized protein	Uncharacterized protein	-	0.045512	0.10682	0.064034	0.072122					off PES	off PES		3	off
fig|6666666.58265.peg.1747	ID1747	poorly characterized	Function unknown	Uncharacterized protein	Uncharacterized protein	-		0.093114	0.058607	0.0758605					off PES	off PES		2	off
fig|6666666.58265.peg.2760	ID2760	poorly characterized	Function unknown	Uncharacterized protein	Uncharacterized protein	-		0.09472		0.09472					off PES	off PES		1	off
fig|6666666.58265.peg.5182	ID5182	poorly characterized	Function unknown	Uncharacterized protein conserved in bacteria	Uncharacterized protein conserved in bacteria	-		0.0023115		0.0023115					off PES	off PES		1	off
fig|6666666.58265.peg.2137	ID2137	poorly characterized	Function unknown	Uncharacterized protein conserved in bacteria	Uncharacterized protein conserved in bacteria	-	0.0041374	0.0041619		0.00414965					off PES	off PES		2	off
fig|6666666.58265.peg.5197	ID5197	poorly characterized	Function unknown	Uncharacterized protein conserved in bacteria	Uncharacterized protein conserved in bacteria	-	0.010553			0.010553					off PES	off PES		1	off
fig|6666666.58265.peg.1518	ID1518	poorly characterized	Function unknown	Uncharacterized protein conserved in bacteria	Uncharacterized protein conserved in bacteria	-			0.010623	0.010623					off PES	off PES		1	off
fig|6666666.58265.peg.979	ID979	poorly characterized	Function unknown	Uncharacterized protein conserved in bacteria	Uncharacterized protein conserved in bacteria	-	0.012628			0.012628					off PES	off PES		1	off
fig|6666666.58265.peg.3582	ID3582	poorly characterized	Function unknown	Uncharacterized protein conserved in bacteria	Uncharacterized protein conserved in bacteria	-		0.011445	0.016008	0.0137265					off PES	off PES		2	off
fig|6666666.58265.peg.2016	ID2016	poorly characterized	Function unknown	Uncharacterized protein conserved in bacteria	Uncharacterized protein conserved in bacteria	-	0.031433	0.015809	0.033169	0.0268037					off PES	off PES		3	off
fig|6666666.58265.peg.5094	ID5094	poorly characterized	Function unknown	Uncharacterized protein conserved in bacteria	Uncharacterized protein conserved in bacteria	-	0.027307		0.028815	0.028061					off PES	off PES		2	off
fig|6666666.58265.peg.1781	ID1781	poorly characterized	Function unknown	Uncharacterized protein conserved in bacteria	Uncharacterized protein conserved in bacteria	-	0.037828	0.023782		0.030805					off PES	off PES		2	off
fig|6666666.58265.peg.1539	ID1539	poorly characterized	Function unknown	Uncharacterized protein conserved in bacteria	Uncharacterized protein conserved in bacteria	-	0.03901	0.027469	0.037048	0.034509					off PES	off PES		3	off
fig|6666666.58265.peg.2145	ID2145	poorly characterized	Function unknown	Uncharacterized protein conserved in bacteria	Uncharacterized protein conserved in bacteria	-		0.072049	0.03779	0.0549195					off PES	off PES		2	off
fig|6666666.58265.peg.1722	ID1722	poorly characterized	Function unknown	Uncharacterized proteins, LmbE homologs	Uncharacterized proteins, LmbE homologs	CE14	0.020417			0.020417					off PES	off PES		1	off
fig|6666666.58265.peg.2987	ID2987	poorly characterized	Function unknown	Conserved	Uncharacterized stress-induced protein	-	0.015223		0.0080321	0.0116276					off PES	off PES		2	off
fig|6666666.58265.peg.2091	ID2091	metabolism	Coenzyme transport and metabolism	Heme, porphyrin, and cobalamin	Uroporphyrinogen-III methylase	-	0.0083063			0.0083063					off PES	off PES		1	off
fig|6666666.58265.peg.4119	ID4119	metabolism	Coenzyme transport and metabolism	Heme, porphyrin, and cobalamin	Uroporphyrinogen-III synthase	-		0.008584		0.008584					off PES	off PES		1	off
fig|6666666.58265.peg.4294	ID4294	poorly characterized	General function prediction only	General function prediction only	Zn-dependent alcohol dehydrogenases	-	0.0063138	0.0063511	0.013325	0.0086633					off PES	off PES		3	off

## Sheet: details
colums A - G	information on predicted protein function
columns H - Q	normalized spectrum abundance factor
	highlighted proteins in colums P and Q are proteins with significant expression changes of a factor >2
colum R	indicates proteins with significant changes (p 0.01)
columns S - T	number of biological replicates with identifications for the respective protein
