# Supplementary material for: Cellulose and hemicellulose decomposition by forest soil bacteria proceeds by the action of structurally variable enzymatic systems
Source: Sci Rep. 2016 Apr 29;6:25279. doi: 10.1038/srep25279 (PMC4850484; doi:10.1038/srep25279)
Supplement: Supplementary Table 2 [file srep25279-s3.xls]

## Sheet: Mucilaginibacter
							normalized spectrum abundance factor (NSAF)				normalized spectrum abundance factor (NSAF)
							Cellulose				Wheat Straw
Accession Number	protein ID	main role	subrole 1	subrole 2	protein description	CAZy annotation	MC1	MC2	MC3	MC	MS1	MS2	MS	ratio MC/MS	log2 ratio MC/MS	significant change (p 0.01) *	# replicates MC	# replicates MS
fig|6666666.58101.peg.3546	ID3546	poorly characterized	Function unknown	Uncharacterized protein	Uncharacterized protein		0.0028731	0.0023348	0.0033139	0.0028406	0.047244		0.047244	0.0601262	-4.05586		3	1
fig|6666666.58101.peg.3092	ID3092	poorly characterized	Function unknown	Uncharacterized conserved protein	Uncharacterized homolog of gamma-carboxymuconolactone decarboxylase subunit		0.014573	0.0088817		0.0117273	0.089861		0.089861	0.130505	-2.93782		2	1
fig|6666666.58101.peg.3545	ID3545	metabolism	Inorganic ion transport and metabolism	Ton and Tol transport systems	Outer membrane receptor proteins, mostly Fe transport			0.0058428	0.0033172	0.00458	0.014779		0.014779	0.309899	-1.69013		2	1
fig|6666666.58101.peg.671	ID671	poorly characterized	Function unknown	Uncharacterized protein	Uncharacterized protein		0.0074792	0.0030389	0.0043133	0.0049438	0.015373		0.015373	0.32159	-1.63671		3	1
fig|6666666.58101.peg.669	ID669	metabolism	Inorganic ion transport and metabolism	Ton and Tol transport systems	Outer membrane receptor proteins, mostly Fe transport			0.0030824	0.0021875	0.00263495	0.0077965		0.0077965	0.337966	-1.56505		2	1
fig|6666666.58101.peg.79	ID79	poorly characterized	Function unknown	Uncharacterized protein	Uncharacterized protein		0.0071974	0.010528	0.021584	0.0131031	0.035505		0.035505	0.36905	-1.43811		3	1
fig|6666666.58101.peg.80	ID80	metabolism	Inorganic ion transport and metabolism	Ton and Tol transport systems	Outer membrane receptor proteins, mostly Fe transport		0.0020849	0.01073	0.013627	0.00881397	0.022856		0.022856	0.38563	-1.37471		3	1
fig|6666666.58101.peg.3785	ID3785	poorly characterized	Function unknown	Uncharacterized protein	Uncharacterized protein		0.13208	0.15664	0.13587	0.14153	0.44023	0.073947	0.257088	0.550511	-0.861157		3	2
fig|6666666.58101.peg.3368	ID3368	information storage and processing	Translation, ribosomal structure and biogenesis	Ribosomal proteins: synthesis and modification	Ribosomal protein L2		0.043692	0.050125	0.035573	0.04313	0.073958		0.073958	0.583169	-0.778014		3	1
fig|6666666.58101.peg.1005	ID1005	cellular processes and signaling	Posttranslational modification, protein turnover, chaperones	Protein folding and stabilization	Co-chaperonin GroES (HSP10)		0.073966	0.073463	0.12323	0.0902197	0.10135		0.10135	0.890179	-0.167832		3	1
fig|6666666.58101.peg.3531	ID3531	poorly characterized	Function unknown	Uncharacterized protein	Uncharacterized protein		0.060301	0.061538	0.067934	0.0632577	0.057649		0.057649	1.09729	0.133945		3	1
fig|6666666.58101.peg.3362	ID3362	information storage and processing	Translation, ribosomal structure and biogenesis	Ribosomal proteins: synthesis and modification	Ribosomal protein L14		0.040553	0.061201	0.060138	0.053964	0.047631		0.047631	1.13296	0.180096		3	1
fig|6666666.58101.peg.3355	ID3355	information storage and processing	Translation, ribosomal structure and biogenesis	Ribosomal proteins: synthesis and modification	Ribosomal protein S5		0.045202	0.056767	0.071094	0.0576877	0.050677		0.050677	1.13834	0.186932		3	1
fig|6666666.58101.peg.3958	ID3958	metabolism	Lipid transport and metabolism	Lipid metabolism	Myo-inositol-1-phosphate synthase		0.056222	0.061351	0.042613	0.0533953	0.046224		0.046224	1.15514	0.208072		3	1
fig|6666666.58101.peg.3365	ID3365	information storage and processing	Translation, ribosomal structure and biogenesis	Ribosomal proteins: synthesis and modification	Ribosomal protein L16/L10E		0.076706	0.07569	0.10743	0.0866087	0.06757		0.06757	1.28176	0.358129		3	1
fig|6666666.58101.peg.1873	ID1873	metabolism	Carbohydrate transport and metabolism	Pentose phosphate pathway	Transaldolase		0.19561	0.10347	0.14474	0.14794	0.11379		0.11379	1.30011	0.378638		3	1
fig|6666666.58101.peg.1235	ID1235	cellular processes and signaling	Cell wall/membrane/envelope biogenesis	Outer membrane proteins	Outer membrane protein and related peptidoglycan-associated (lipo)proteins		0.094238	0.086153	0.15489	0.11176	0.09685	0.061006	0.078928	1.41598	0.501799		3	2
fig|6666666.58101.peg.4430	ID4430	metabolism	Energy production and conversion	TCA cycle	Succinyl-CoA synthetase, beta subunit		0.10682	0.10561	0.13347	0.1153	0.080505		0.080505	1.43221	0.518242		3	1
fig|6666666.58101.peg.250	ID250	metabolism	Energy production and conversion	ATP-proton motive force interconversion	F0F1-type ATP synthase, beta subunit		0.11004	0.12037	0.13017	0.120193	0.092791	0.051143	0.071967	1.67012	0.739949		3	2
fig|6666666.58101.peg.2556	ID2556	metabolism	Amino acid transport and metabolism	Pyruvate family	Branched-chain amino acid aminotransferase/4-amino-4-deoxychorismate lyase		0.055904	0.045429	0.04836	0.0498977	0.024623		0.024623	2.02647	1.01897		3	1
fig|6666666.58101.peg.2205	ID2205	cellular processes and signaling	Posttranslational modification, protein turnover, chaperones	Protein folding and stabilization	ATPases with chaperone activity, ATP-binding subunit		0.0083644	0.013594	0.021224	0.0143941	0.0068769		0.0068769	2.09311	1.06565		3	1
fig|6666666.58101.peg.4068	ID4068	metabolism	Coenzyme transport and metabolism	Coenzyme metabolism	Mg-chelatase subunit ChlI		0.018159	0.024972	0.030611	0.0245807	0.011484		0.011484	2.14043	1.0979		3	1
fig|6666666.58101.peg.4347	ID4347	metabolism	Carbohydrate transport and metabolism	Amino sugars	Phosphomannomutase		0.03511	0.044658	0.0493	0.0430227	0.018826		0.018826	2.28528	1.19237		3	1
fig|6666666.58101.peg.3401	ID3401	information storage and processing	Translation, ribosomal structure and biogenesis	Translation factors	GTPases - translation elongation factors		0.66384	0.76774	0.85236	0.761313	0.50019	0.1112	0.305695	2.49043	1.3164		3	2
fig|6666666.58101.peg.3398	ID3398	information storage and processing	Translation, ribosomal structure and biogenesis	Ribosomal proteins: synthesis and modification	Ribosomal protein L11		0.1202	0.17191	0.15528	0.14913	0.059296		0.059296	2.51501	1.33056		3	1
fig|6666666.58101.peg.3221	ID3221	metabolism	Energy production and conversion	Pyruvate dehydrogenase	Pyruvate/2-oxoglutarate dehydrogenase complex, dehydrogenase (E1) component, eukaryotic type, beta subunit		0.11672	0.087821	0.14709	0.11721	0.044427		0.044427	2.63827	1.39959		3	1
fig|6666666.58101.peg.3306	ID3306	metabolism	Coenzyme transport and metabolism	Pyridoxine	Phosphoglycerate dehydrogenase and related dehydrogenases		0.14047	0.15582	0.14144	0.14591	0.054994		0.054994	2.6532	1.40773		3	1
fig|6666666.58101.peg.1909	ID1909	cellular processes and signaling	Posttranslational modification, protein turnover, chaperones	Protein folding and stabilization	FKBP-type peptidyl-prolyl cis-trans isomerase (trigger factor)		0.031413	0.031908	0.039855	0.034392	0.012913		0.012913	2.66336	1.41325		3	1
fig|6666666.58101.peg.2573	ID2573	metabolism	Lipid transport and metabolism	Lipid metabolism	3-oxoacyl-(acyl-carrier-protein) synthase		0.030509	0.039943	0.041054	0.0371687	0.013935		0.013935	2.66729	1.41537		3	1
fig|6666666.58101.peg.3371	ID3371	information storage and processing	Translation, ribosomal structure and biogenesis	Ribosomal proteins: synthesis and modification	Ribosomal protein L3		0.086275	0.056626	0.080373	0.0744247	0.027282		0.027282	2.72798	1.44783		3	1
fig|6666666.58101.peg.1343	ID1343	cellular processes and signaling	Cell motility	Chemotaxis and motility	Flagellar motor protein		0.225	0.19675	0.27362	0.23179	0.10054	0.063328	0.081934	2.82898	1.50028		3	2
fig|6666666.58101.peg.591	ID591	metabolism	Carbohydrate transport and metabolism	Glycolysis/gluconeogenesis	3-phosphoglycerate kinase		0.12284	0.11429	0.14169	0.126273	0.043912		0.043912	2.8756	1.52386		3	1
fig|6666666.58101.peg.4235	ID4235	metabolism	Carbohydrate transport and metabolism	Glycolysis/gluconeogenesis	Glyceraldehyde-3-phosphate dehydrogenase/erythrose-4-phosphate dehydrogenase		0.29894	0.25334	0.32017	0.290817	0.158	0.044234	0.101117	2.87604	1.52408		3	2
fig|6666666.58101.peg.2873	ID2873	metabolism	Amino acid transport and metabolism	Other	Cysteine sulfinate desulfinase/cysteine desulfurase and related enzymes		0.063137	0.061283	0.066754	0.0637247	0.021629		0.021629	2.94626	1.55888		3	1
fig|6666666.58101.peg.3290	ID3290	cellular processes and signaling	Cell wall/membrane/envelope biogenesis	Outer membrane proteins	Outer membrane protein/protective antigen OMA87		0.01495	0.03577	0.041192	0.0306373	0.010243		0.010243	2.99105	1.58065		3	1
fig|6666666.58101.peg.4508	ID4508	poorly characterized	Function unknown	Uncharacterized protein	Uncharacterized protein		0.088566	0.13547	0.16224	0.128759	0.042833		0.042833	3.00606	1.58787		3	1
fig|6666666.58101.peg.3808	ID3808	metabolism	Inorganic ion transport and metabolism	Detoxification	Superoxide dismutase		0.30987	0.2801	0.22489	0.27162	0.085877		0.085877	3.1629	1.66125		3	1
fig|6666666.58101.peg.1918	ID1918	metabolism	Energy production and conversion	TCA cycle	Citrate synthase		0.024713	0.041503	0.066509	0.0442417	0.013545		0.013545	3.26627	1.70765		3	1
fig|6666666.58101.peg.2230	ID2230	metabolism	Amino acid transport and metabolism	Aspartate family	Aspartate-semialdehyde dehydrogenase		0.075953	0.08058	0.10464	0.0870577	0.026019		0.026019	3.34593	1.74241		3	1
fig|6666666.58101.peg.1423	ID1423	poorly characterized	Function unknown	Uncharacterized protein	Uncharacterized protein		0.15109	0.16752	0.18313	0.167247	0.0579	0.039786	0.048843	3.42417	1.77575		3	2
fig|6666666.58101.peg.1813	ID1813	poorly characterized	Function unknown	Uncharacterized protein	Uncharacterized protein		0.15187	0.16613	0.19538	0.171127	0.048025		0.048025	3.56328	1.83321		3	1
fig|6666666.58101.peg.3288	ID3288	cellular processes and signaling	Cell wall/membrane/envelope biogenesis	Outer membrane proteins	Outer membrane protein		0.12057	0.16555	0.11509	0.133737	0.034182		0.034182	3.91249	1.96809		3	1
fig|6666666.58101.peg.108	ID108	metabolism	Energy production and conversion	ATP-proton motive force interconversion	F0F1-type ATP synthase, alpha subunit		0.097116	0.10742	0.12135	0.108629	0.027724		0.027724	3.91822	1.9702		3	1
fig|6666666.58101.peg.1871	ID1871	metabolism	Carbohydrate transport and metabolism	Pentose phosphate pathway	6-phosphogluconate dehydrogenase		0.072605	0.084286	0.082034	0.0796417	0.024365	0.015347	0.019856	4.01096	2.00395		3	2
fig|6666666.58101.peg.4428	ID4428	poorly characterized	Function unknown	Uncharacterized conserved protein	Uncharacterized conserved protein		0.25701	0.16643	0.2038	0.20908	0.049526		0.049526	4.22162	2.0778		3	1
fig|6666666.58101.peg.1424	ID1424	poorly characterized	Function unknown	Uncharacterized protein	Uncharacterized protein		0.078276	0.072963	0.10091	0.0840497	0.018928		0.018928	4.44049	2.15072		3	1
fig|6666666.58101.peg.34	ID34	information storage and processing	Translation, ribosomal structure and biogenesis	Translation factors	Translation elongation factor Ts		0.16483	0.19889	0.18724	0.183653	0.041067		0.041067	4.47204	2.16093		3	1
fig|6666666.58101.peg.4358	ID4358	metabolism	Carbohydrate transport and metabolism	Glycolysis/gluconeogenesis	Enolase		0.18815	0.20873	0.26796	0.221613	0.04708		0.04708	4.70717	2.23486		3	1
fig|6666666.58101.peg.3020	ID3020	metabolism	Energy production and conversion	TCA cycle	Pyruvate/2-oxoglutarate dehydrogenase complex, dihydrolipoamide acyltransferase (E2) component, and related enzymes		0.079278	0.078618	0.08524	0.0810453	0.016571		0.016571	4.89079	2.29007		3	1
fig|6666666.58101.peg.1122	ID1122	information storage and processing	Replication, recombination and repair	DNA replication, recombination, and repair	RecA/RadA recombinase		0.11604	0.14059	0.13871	0.13178	0.026019		0.026019	5.06476	2.34049		3	1
fig|6666666.58101.peg.3357	ID3357	information storage and processing	Translation, ribosomal structure and biogenesis	Ribosomal proteins: synthesis and modification	Ribosomal protein L6P/L9E		0.25979	0.12729	0.1322	0.173093	0.031411		0.031411	5.5106	2.46221		3	1
fig|6666666.58101.peg.2430	ID2430	poorly characterized	Function unknown	Uncharacterized conserved protein	Uncharacterized conserved protein		0.16911	0.20437	0.23006	0.20118	0.03565		0.03565	5.6432	2.49651		3	1
fig|6666666.58101.peg.132	ID132	cellular processes and signaling	Posttranslational modification, protein turnover, chaperones	Protein folding and stabilization	Molecular chaperone		0.14247	0.16462	0.17973	0.162273	0.027454		0.027454	5.91074	2.56334		3	1
fig|6666666.58101.peg.3307	ID3307	metabolism	Coenzyme transport and metabolism	Serine family	Phosphoserine aminotransferase		0.083856	0.1087	0.10133	0.097962	0.016415		0.016415	5.96783	2.57721		3	1
fig|6666666.58101.peg.1006	ID1006	cellular processes and signaling	Posttranslational modification, protein turnover, chaperones	Protein folding and stabilization	Chaperonin GroEL (HSP60 family)		0.36898	0.52895	0.58144	0.493123	0.11216	0.040372	0.076266	6.46583	2.69284		3	2
fig|6666666.58101.peg.1498	ID1498	poorly characterized	Function unknown	Uncharacterized protein	Uncharacterized protein		0.21962	0.21092	0.23489	0.22181	0.032831		0.032831	6.75611	2.75619		3	1
fig|6666666.58101.peg.353	ID353	poorly characterized	Function unknown	Uncharacterized protein	Uncharacterized protein		0.070403	0.063941	0.10349	0.079278	0.01135		0.01135	6.98485	2.80423		3	1
fig|6666666.58101.peg.731	ID731	information storage and processing	Translation, ribosomal structure and biogenesis	Ribosomal proteins: synthesis and modification	Ribosomal protein S1		0.048598	0.065248	0.071894	0.0619133	0.0086861		0.0086861	7.12786	2.83347		3	1
fig|6666666.58101.peg.3944	ID3944	poorly characterized	Function unknown	Uncharacterized protein	Uncharacterized protein		0.52598	0.53428	0.47017	0.510143	0.081084	0.051075	0.0660795	7.72015	2.94863		3	2
fig|6666666.58101.peg.1502	ID1502	cellular processes and signaling	Intracellular trafficking, secretion, and vesicular transport	Protein and peptide secretion and trafficking	Flp pilus assembly protein TadD, contains TPR repeats		0.24398	0.46806	0.44822	0.386753	0.046529		0.046529	8.31209	3.05521		3	1
fig|6666666.58101.peg.3345	ID3345	information storage and processing	Transcription	DNA-dependent RNA polymerase	DNA-directed RNA polymerase, alpha subunit/40 kD subunit		0.14564	0.16012	0.15316	0.152973	0.017609		0.017609	8.68722	3.1189		3	1
fig|6666666.58101.peg.1422	ID1422	metabolism	Inorganic ion transport and metabolism	Ton and Tol transport systems	Outer membrane receptor proteins, mostly Fe transport		0.12109	0.15036	0.14358	0.138343	0.013982		0.013982	9.89439	3.30661		3	1
fig|6666666.58101.peg.3113	ID3113	cellular processes and signaling	Cell wall/membrane/envelope biogenesis	Outer membrane proteins	Outer membrane protein and related peptidoglycan-associated (lipo)proteins		17541	29149	28424	25038	0.31658	0.14181	0.229195	109243	16.7372		3	2
fig|6666666.58101.peg.670	ID670	poorly characterized	Function unknown	Uncharacterized protein	Uncharacterized protein						0.010489		0.010489	off MC	off MC		off	1
fig|6666666.58101.peg.3093	ID30393	poorly characterized	Function unknown	Uncharacterized protein	Uncharacterized protein						0.56184		0.56184	off MC	off MC		off	1
fig|6666666.58101.peg.2190	ID2190	metabolism	Coenzyme transport and metabolism	Pyridoxine	-		0.017818	0.0096529	0.013701	0.013724				off MS	off MS		3	off
fig|6666666.58101.peg.3210	ID3210	metabolism	Lipid transport and metabolism	Lipid metabolism	(acyl-carrier-protein) S-malonyltransferase		0.01202	0.033211	0.013864	0.0196983				off MS	off MS		3	off
fig|6666666.58101.peg.4229	ID4229	metabolism	Carbohydrate transport and metabolism	Carbohydrate metabolism	1,4-alpha-glucan branching enzyme	GH13-CBM48	0.0039049	0.011106	0.0090078	0.00800623				off MS	off MS		3	off
fig|6666666.58101.peg.123	ID123	metabolism	Carbohydrate transport and metabolism	Entner-Doudoroff Pathway	2-keto-3-deoxy-6-phosphogluconate aldolase		0.012909	0.01049	0.01489	0.012763				off MS	off MS		3	off
fig|6666666.58101.peg.1994	ID1994	metabolism	Secondary metabolites biosynthesis, transport and catabolism	Secondary metabolites	2-keto-4-pentenoate hydratase/2-oxohepta-3-ene-1,7-dioic acid hydratase (catechol pathway)		0.010677	0.012146	0.0098515	0.0108915				off MS	off MS		3	off
fig|6666666.58101.peg.1087	ID1087	metabolism	Secondary metabolites biosynthesis, transport and catabolism	Secondary metabolites	2-keto-4-pentenoate hydratase/2-oxohepta-3-ene-1,7-dioic acid hydratase (catechol pathway)		0.01488	0.010076	0.011442	0.0121327				off MS	off MS		3	off
fig|6666666.58101.peg.4280	ID4280	metabolism	Secondary metabolites biosynthesis, transport and catabolism	Secondary metabolites	2-keto-4-pentenoate hydratase/2-oxohepta-3-ene-1,7-dioic acid hydratase (catechol pathway)		0.013927	0.011317	0.012047	0.0124303				off MS	off MS		3	off
fig|6666666.58101.peg.3021	ID3021	metabolism	Energy production and conversion	TCA cycle	2-oxoglutarate dehydrogenase complex, dehydrogenase (E1) component, and related enzymes		0.0030237	0.0036857	0.0034875	0.00339897				off MS	off MS		3	off
fig|6666666.58101.peg.2088	ID2088	metabolism	Carbohydrate transport and metabolism	Carbohydrate metabolism	3-carboxymuconate cyclase		0.0074991			0.0074991				off MS	off MS		1	off
fig|6666666.58101.peg.432	ID432	metabolism	Amino acid transport and metabolism	Aromatic amino acid family	3-deoxy-D-arabino-heptulosonate 7-phosphate (DAHP) synthase		0.052633	0.045826	0.065043	0.0545007				off MS	off MS		3	off
fig|6666666.58101.peg.2064	ID2064	cellular processes and signaling	Cell wall/membrane/envelope biogenesis	Biosynthesis and degradation of surface polysaccharides and lipopolysaccharides	3-deoxy-D-manno-octulosonic acid (KDO) 8-phosphate synthase		0.016373	0.015523	0.01259	0.0148287				off MS	off MS		3	off
fig|6666666.58101.peg.4189	ID4189	metabolism	Lipid transport and metabolism	Lipid metabolism	3-hydroxyacyl-CoA dehydrogenase		0.0068179	0.0073871	0.010485	0.00823				off MS	off MS		3	off
fig|6666666.58101.peg.140	ID140	metabolism	Lipid transport and metabolism	Lipid metabolism	3-hydroxyisobutyrate dehydrogenase and related beta-hydroxyacid dehydrogenases		0.022164	0.018011	0.019883	0.0200193				off MS	off MS		3	off
fig|6666666.58101.peg.2031	ID2031	metabolism	Amino acid transport and metabolism	Pyruvate family	3-isopropylmalate dehydratase small subunit		0.021747	0.014727	0.016722	0.017732				off MS	off MS		3	off
fig|6666666.58101.peg.1055	ID1055	information storage and processing	Replication, recombination and repair	DNA replication, recombination, and repair	3-methyladenine DNA glycosylase		0.014136	0.0086153		0.0113756				off MS	off MS		2	off
fig|6666666.58101.peg.2433	ID2433	metabolism	Lipid transport and metabolism	Lipid metabolism	3-oxoacyl-(acyl-carrier-protein) synthase		0.006862	0.0027881	0.0039573	0.0045358				off MS	off MS		3	off
fig|6666666.58101.peg.1975	ID1975	metabolism	Lipid transport and metabolism	Lipid metabolism	3-oxoacyl-[acyl-carrier-protein] synthase III		0.027928	0.022695	0.027256	0.0259597				off MS	off MS		3	off
fig|6666666.58101.peg.714	ID714	metabolism	Coenzyme transport and metabolism	Enzymes of unknown specificity	3-polyprenyl-4-hydroxybenzoate decarboxylase		0.011339	0.015357	0.013078	0.013258				off MS	off MS		3	off
fig|6666666.58101.peg.4594	ID4594	metabolism	Amino acid transport and metabolism	-	4-aminobutyrate aminotransferase and related aminotransferases			0.0064825	0.011041	0.00876175				off MS	off MS		2	off
fig|6666666.58101.peg.1996	ID1996	metabolism	Amino acid transport and metabolism	Amino acids and amines	4-hydroxyphenylpyruvate dioxygenase and related hemolysins		0.011339	0.01075	0.017438	0.0131757				off MS	off MS		3	off
fig|6666666.58101.peg.433	ID433	metabolism	Amino acid transport and metabolism	Aromatic amino acid family	5-enolpyruvylshikimate-3-phosphate synthase		0.02415	0.028783	0.024141	0.0256913				off MS	off MS		3	off
fig|6666666.58101.peg.1394	ID1394	metabolism	Carbohydrate transport and metabolism	Glycolysis/gluconeogenesis	6-phosphofructokinase			0.0088362	0.007525	0.0081806				off MS	off MS		2	off
fig|6666666.58101.peg.4237	ID4237	metabolism	Carbohydrate transport and metabolism	Glycolysis/gluconeogenesis	6-phosphofructokinase		0.012929	0.019262	0.027339	0.0198433				off MS	off MS		3	off
fig|6666666.58101.peg.2900	ID2900	metabolism	Carbohydrate transport and metabolism	Amino sugars	6-phosphogluconolactonase/Glucosamine-6-phosphate isomerase/deaminase	CE14		0.0042798		0.0042798				off MS	off MS		1	off
fig|6666666.58101.peg.1869	ID1869	metabolism	Carbohydrate transport and metabolism	Pentose phosphate pathway	6-phosphogluconolactonase/Glucosamine-6-phosphate isomerase/deaminase		0.038125	0.030982	0.030443	0.0331833				off MS	off MS		3	off
fig|6666666.58101.peg.3208	ID3208	metabolism	Coenzyme transport and metabolism	Coenzyme metabolism	6-pyruvoyl-tetrahydropterin synthase		0.028731	0.014009	0.019883	0.0208743				off MS	off MS		3	off
fig|6666666.58101.peg.425	ID425	metabolism	Amino acid transport and metabolism	Amino acids and amines	7-keto-8-aminopelargonate synthetase and related enzymes			0.0028224	0.0040059	0.00341415				off MS	off MS		2	off
fig|6666666.58101.peg.3955	ID3955	metabolism	Coenzyme transport and metabolism	Coenzyme metabolism	7-keto-8-aminopelargonate synthetase and related enzymes		0.052614	0.04133	0.062708	0.0522173				off MS	off MS		3	off
fig|6666666.58101.peg.1002	ID1002	poorly characterized	General function prediction only	General function prediction only	AAA ATPase containing von Willebrand factor type A (vWA) domain			0.0043844		0.0043844				off MS	off MS		1	off
fig|6666666.58101.peg.2244	ID2244	poorly characterized	General function prediction only	General function prediction only	ABC-type (unclassified) transport system, ATPase component		0.025858	0.023348	0.019883	0.0230297				off MS	off MS		3	off
fig|6666666.58101.peg.2931	ID2931	cellular processes and signaling	Defense mechanisms	Transport	ABC-type antimicrobial peptide transport system, ATPase component		0.012565	0.015316	0.018116	0.0153323				off MS	off MS		3	off
fig|6666666.58101.peg.1204	ID1204	metabolism	Amino acid transport and metabolism	Amino acid transport	ABC-type branched-chain amino acid transport systems, periplasmic component		0.0034562	0.0042128	0.0079727	0.0052139				off MS	off MS		3	off
fig|6666666.58101.peg.2692	ID2692	metabolism	Amino acid transport and metabolism	Amino acid transport	ABC-type branched-chain amino acid transport systems, periplasmic component		0.008857	0.010076	0.0081725	0.00903517				off MS	off MS		3	off
fig|6666666.58101.peg.1477	ID1477	metabolism	Inorganic ion transport and metabolism	Inorganic ion transport	ABC-type molybdate transport system, periplasmic component		0.0056094	0.0045583	0.0064699	0.00554587				off MS	off MS		3	off
fig|6666666.58101.peg.1765	ID1765	cellular processes and signaling	Defense mechanisms	Transport	ABC-type multidrug transport system, ATPase component		0.0056999	0.0092637		0.0074818				off MS	off MS		2	off
fig|6666666.58101.peg.4361	ID4361	cellular processes and signaling	Defense mechanisms	Transport	ABC-type multidrug transport system, ATPase component			0.0090449	0.0096285	0.0093367				off MS	off MS		2	off
fig|6666666.58101.peg.1501	ID1501	metabolism	Inorganic ion transport and metabolism	Inorganic ion transport	ABC-type phosphate transport system, periplasmic component		0.025575	0.011336	0.024134	0.0203483				off MS	off MS		3	off
fig|6666666.58101.peg.1474	ID1474	metabolism	Amino acid transport and metabolism	Amino acid transport	ABC-type spermidine/putrescine transport systems, ATPase components		0.013791	0.0084051		0.011098				off MS	off MS		2	off
fig|6666666.58101.peg.272	ID272	metabolism	Secondary metabolites biosynthesis, transport and catabolism	Secondary metabolites transport	ABC-type transport system involved in resistance to organic solvents, ATPase component		0.0055003	0.0044697		0.004985				off MS	off MS		2	off
fig|6666666.58101.peg.164	ID164	metabolism	Secondary metabolites biosynthesis, transport and catabolism	Secondary metabolites transport	ABC-type transport system involved in resistance to organic solvents, ATPase component		0.014136	0.0091896	0.013043	0.0121229				off MS	off MS		3	off
fig|6666666.58101.peg.1316	ID1316	metabolism	Secondary metabolites biosynthesis, transport and catabolism	Secondary metabolites transport	ABC-type transport system involved in resistance to organic solvents, ATPase component		0.011309	0.016082	0.019565	0.015652				off MS	off MS		3	off
fig|6666666.58101.peg.271	ID271	metabolism	Secondary metabolites biosynthesis, transport and catabolism	Secondary metabolites transport	ABC-type transport system involved in resistance to organic solvents, periplasmic component		0.032224	0.020949	0.024778	0.0259837				off MS	off MS		3	off
fig|6666666.58101.peg.738	ID738	metabolism	Secondary metabolites biosynthesis, transport and catabolism	Secondary metabolites transport	ABC-type transport system involved in resistance to organic solvents, periplasmic component		0.036015	0.016462	0.028558	0.0270117				off MS	off MS		3	off
fig|6666666.58101.peg.807	ID807	poorly characterized	General function prediction only	General function prediction only	ABC-type uncharacterized transport system, periplasmic component		0.0065646			0.0065646				off MS	off MS		1	off
fig|6666666.58101.peg.2027	ID2027	metabolism	Amino acid transport and metabolism	Pyruvate family	Acetolactate synthase, small (regulatory) subunit		0.28834	0.14002	0.060837	0.163066				off MS	off MS		3	off
fig|6666666.58101.peg.1522	ID1522	metabolism	Lipid transport and metabolism	Lipid metabolism	Acetyl/propionyl-CoA carboxylase, alpha subunit			0.0069618		0.0069618				off MS	off MS		1	off
fig|6666666.58101.peg.1629	ID1629	metabolism	Lipid transport and metabolism	Lipid metabolism	Acetyl-CoA acetyltransferase		0.010818	0.0058607	0.0083185	0.0083324				off MS	off MS		3	off
fig|6666666.58101.peg.3414	ID3414	metabolism	Lipid transport and metabolism	Lipid metabolism	Acetyl-CoA carboxylase alpha subunit		0.0044452	0.010837	0.010254	0.00851207				off MS	off MS		3	off
fig|6666666.58101.peg.3161	ID3161	metabolism	Amino acid transport and metabolism	Glutamate family	Acetylglutamate semialdehyde dehydrogenase			0.012146		0.012146				off MS	off MS		1	off
fig|6666666.58101.peg.1894	ID1894	metabolism	Amino acid transport and metabolism	Other	Acetylornithine deacetylase/Succinyl-diaminopimelate desuccinylase and related deacylases		0.0248	0.031489	0.025028	0.0271057				off MS	off MS		3	off
fig|6666666.58101.peg.1267	ID1267	poorly characterized	General function prediction only	General function prediction only	Acetyltransferases		0.016729	0.013594	0.0096474	0.0133235				off MS	off MS		3	off
fig|6666666.58101.peg.201	ID201	metabolism	Energy production and conversion	TCA cycle	Aconitase A		0.029957	0.039558	0.047509	0.039008				off MS	off MS		3	off
fig|6666666.58101.peg.4104	ID4104	cellular processes and signaling	Cell cycle control, cell division, chromosome partitioning	Biosynthesis and degradation of murein sacculus and peptidoglycan	Actin-like ATPase involved in cell morphogenesis		0.014552	0.010136	0.014386	0.0130247				off MS	off MS		3	off
fig|6666666.58101.peg.2574	ID2574	metabolism	Lipid transport and metabolism	Lipid metabolism	Acyl carrier protein		0.10736			0.10736				off MS	off MS		1	off
fig|6666666.58101.peg.3313	ID3313	metabolism	Lipid transport and metabolism	Lipid metabolism	Acyl CoA:acetate/3-ketoacid CoA transferase, alpha subunit				0.0070277	0.0070277				off MS	off MS		1	off
fig|6666666.58101.peg.3312	ID3312	metabolism	Lipid transport and metabolism	Lipid metabolism	Acyl CoA:acetate/3-ketoacid CoA transferase, beta subunit		0.012969	0.015808	0.014958	0.0145783				off MS	off MS		3	off
fig|6666666.58101.peg.3066	ID3066	cellular processes and signaling	Cell wall/membrane/envelope biogenesis	Biosynthesis and degradation of surface polysaccharides and lipopolysaccharides	Acyl-[acyl carrier protein]--UDP-N-acetylglucosamine O-acyltransferase			0.013203	0.0093702	0.0112866				off MS	off MS		2	off
fig|6666666.58101.peg.2326	ID2326	metabolism	Lipid transport and metabolism	Lipid metabolism	Acyl-CoA dehydrogenases			0.0043844		0.0043844				off MS	off MS		1	off
fig|6666666.58101.peg.3204	ID3204	metabolism	Lipid transport and metabolism	Lipid metabolism	Acyl-CoA dehydrogenases		0.039162	0.028793	0.040868	0.0362743				off MS	off MS		3	off
fig|6666666.58101.peg.68	ID68	metabolism	Lipid transport and metabolism	Lipid metabolism	Acyl-coenzyme A synthetases/AMP-(fatty) acid ligases			0.0017564		0.0017564				off MS	off MS		1	off
fig|6666666.58101.peg.1589	ID1589	cellular processes and signaling	Signal transduction mechanisms	-	Adenylate cyclase, family 3 (some proteins contain HAMP domain)		0.006093	0.0082522		0.0071726				off MS	off MS		2	off
fig|6666666.58101.peg.257	ID257	metabolism	Nucleotide transport and metabolism	Nucleotide and nucleoside interconversions	Adenylate kinase and related kinases		0.040919	0.042321	0.034325	0.0391883				off MS	off MS		3	off
fig|6666666.58101.peg.4586	ID4586	metabolism	Nucleotide transport and metabolism	Purine ribonucleotide biosynthesis	Adenylosuccinate synthase		0.020418	0.02425	0.021739	0.0221357				off MS	off MS		3	off
fig|6666666.58101.peg.4312	ID4312	metabolism	Carbohydrate transport and metabolism	Carbohydrate metabolism	ADP-glucose pyrophosphorylase		0.033657	0.045128	0.044642	0.0411423				off MS	off MS		3	off
fig|6666666.58101.peg.2718	ID2718	cellular processes and signaling	Cell wall/membrane/envelope biogenesis	Biosynthesis and degradation of surface polysaccharides and lipopolysaccharides	ADP-heptose synthase, bifunctional sugar kinase/adenylyltransferase		0.021681	0.014094	0.017504	0.0177597				off MS	off MS		3	off
fig|6666666.58101.peg.4255	ID4255	metabolism	Nucleotide transport and metabolism	Nucleotide metabolism	ADP-ribose pyrophosphatase			0.004909		0.004909				off MS	off MS		1	off
fig|6666666.58101.peg.4238	ID4238	metabolism	Nucleotide transport and metabolism	Nucleotide metabolism	ADP-ribose pyrophosphatase		0.0091791		0.010587	0.00988305				off MS	off MS		2	off
fig|6666666.58101.peg.4103	ID4103	metabolism	Nucleotide transport and metabolism	Purine ribonucleotide biosynthesis	AICAR transformylase/IMP cyclohydrolase PurH (only IMP cyclohydrolase domain in Aful)		0.0097392	0.015829	0.011233	0.0122671				off MS	off MS		3	off
fig|6666666.58101.peg.3060	ID3060	metabolism	Amino acid transport and metabolism	Pyruvate family	Alanine dehydrogenase			0.0042232		0.0042232				off MS	off MS		1	off
fig|6666666.58101.peg.3941	ID3941	information storage and processing	Translation, ribosomal structure and biogenesis	tRNA aminoacylation	Alanyl-tRNA synthetase		0.007511	0.0048829	0.002599	0.00499763				off MS	off MS		3	off
fig|6666666.58101.peg.460	ID460	metabolism	Secondary metabolites biosynthesis, transport and catabolism	Fermentation	Alpha-acetolactate decarboxylase		0.0080317			0.0080317				off MS	off MS		1	off
fig|6666666.58101.peg.899	ID899	metabolism	Carbohydrate transport and metabolism	Degradation of polysaccharides	Alpha-galactosidase	GH36		0.0015481		0.0015481				off MS	off MS		1	off
fig|6666666.58101.peg.3961	ID3961	metabolism	Carbohydrate transport and metabolism	Degradation of polysaccharides	Alpha-galactosidase	GH36	0.0080469	0.0065391	0.017016	0.010534				off MS	off MS		3	off
fig|6666666.58101.peg.2912	ID2912	metabolism	Carbohydrate transport and metabolism	Degradation of polysaccharides	Alpha-glucosidases, family 31 of glycosyl hydrolases	GH31-CBM32			0.0012659	0.0012659				off MS	off MS		1	off
fig|6666666.58101.peg.350	ID350	metabolism	Carbohydrate transport and metabolism	Degradation of polysaccharides	Alpha-glucosidases, family 31 of glycosyl hydrolases	GH31	0.027616	0.039973	0.04081	0.036133				off MS	off MS		3	off
fig|6666666.58101.peg.2595	ID2595	metabolism	Carbohydrate transport and metabolism	Degradation of polysaccharides	Alpha-L-fucosidase	GH29-CBM32	0.0027936	0.0022702		0.0025319				off MS	off MS		2	off
fig|6666666.58101.peg.1824	ID1824	metabolism	Carbohydrate transport and metabolism	Degradation of polysaccharides	Alpha-L-fucosidase	GH29-CBM32	0.0045501	0.0036975	0.010496	0.00624787				off MS	off MS		3	off
fig|6666666.58101.peg.3200	ID3200	metabolism	Carbohydrate transport and metabolism	Degradation of polysaccharides	Alpha-L-fucosidase	GH29	0.0065443	0.0093066	0.0075482	0.0077997				off MS	off MS		3	off
fig|6666666.58101.peg.1886	ID1886	metabolism	Amino acid transport and metabolism	Degradation of proteins, peptides, and glycopeptides	Aminopeptidase N			0.003429	0.0048669	0.00414795				off MS	off MS		2	off
fig|6666666.58101.peg.3142	ID3142	metabolism	Amino acid transport and metabolism	Degradation of proteins, peptides, and glycopeptides	Aminopeptidase N		0.0066427	0.0075572	0.0061294	0.00677643				off MS	off MS		3	off
fig|6666666.58101.peg.1811	ID1811	metabolism	Amino acid transport and metabolism	Degradation of proteins, peptides, and glycopeptides	Aminopeptidase N		0.0078657	0.01461	0.0051842	0.00921997				off MS	off MS		3	off
fig|6666666.58101.peg.2176	ID2176	metabolism	Amino acid transport and metabolism	Degradation of proteins, peptides, and glycopeptides	Aminopeptidase N		0.010243	0.022891	0.023629	0.018921				off MS	off MS		3	off
fig|6666666.58101.peg.3406	ID3406	metabolism	Amino acid transport and metabolism	Degradation of proteins, peptides, and glycopeptides	Aminopeptidase N		0.02044	0.024478	0.024816	0.0232447				off MS	off MS		3	off
fig|6666666.58101.peg.2896	ID2896	metabolism	Amino acid transport and metabolism	Other	Anthranilate/para-aminobenzoate synthases component II		0.0069634			0.0069634				off MS	off MS		1	off
fig|6666666.58101.peg.2601	ID2601	cellular processes and signaling	Signal transduction mechanisms	Signal transduction	Anti-anti-sigma regulatory factor (antagonist of anti-sigma factor)		0.018932			0.018932				off MS	off MS		1	off
fig|6666666.58101.peg.740	ID740	cellular processes and signaling	Signal transduction mechanisms	Protein interactions	Anti-anti-sigma regulatory factor (antagonist of anti-sigma factor)		0.028272	0.018379	0.013043	0.019898				off MS	off MS		3	off
fig|6666666.58101.peg.720	ID720	metabolism	Carbohydrate transport and metabolism	Carbohydrate metabolism	Archaeal fructose-1,6-bisphosphatase and related enzymes of inositol monophosphatase family		0.0052745	0.0085724	0.0060837	0.00664353				off MS	off MS		3	off
fig|6666666.58101.peg.4193	ID4193	metabolism	Amino acid transport and metabolism	Glutamate family	Arginine deiminase			0.0071645	0.0033896	0.00527705				off MS	off MS		2	off
fig|6666666.58101.peg.3159	ID3159	metabolism	Amino acid transport and metabolism	Glutamate family	Argininosuccinate synthase		0.046172	0.044736	0.04711	0.046006				off MS	off MS		3	off
fig|6666666.58101.peg.4192	ID4192	information storage and processing	Translation, ribosomal structure and biogenesis	tRNA aminoacylation	Arginyl-tRNA synthetase		0.0035999	0.007801	0.0069203	0.00610707				off MS	off MS		3	off
fig|6666666.58101.peg.639	ID639	metabolism	Inorganic ion transport and metabolism	Other	Arylsulfatase A and related enzymes		0.004062	0.0044012	0.0046851	0.00438277				off MS	off MS		3	off
fig|6666666.58101.peg.734	ID734	metabolism	Nucleotide transport and metabolism	Pyrimidine ribonucleotide biosynthesis	Aspartate carbamoyltransferase, catalytic chain		0.0046045			0.0046045				off MS	off MS		1	off
fig|6666666.58101.peg.3138	ID3138	cellular processes and signaling	Cell wall/membrane/envelope biogenesis	Cell envelope	Aspartate racemase		0.012346	0.0075242	0.0071197	0.00899663				off MS	off MS		3	off
fig|6666666.58101.peg.2557	ID2557	metabolism	Amino acid transport and metabolism	Aspartate family	Aspartate/tyrosine/aromatic aminotransferase		0.015553	0.014043	0.013952	0.014516				off MS	off MS		3	off
fig|6666666.58101.peg.3950	ID3950	metabolism	Amino acid transport and metabolism	Aspartate family	Aspartate/tyrosine/aromatic aminotransferase		0.010121	0.020561	0.021402	0.0173613				off MS	off MS		3	off
fig|6666666.58101.peg.3082	ID3082	metabolism	Amino acid transport and metabolism	Aspartate family	Aspartokinases	GH10	0.0025455	0.002758		0.00265175				off MS	off MS		2	off
fig|6666666.58101.peg.1819	ID1819	metabolism	Amino acid transport and metabolism	Aspartate family	Aspartokinases			0.0079039	0.0037395	0.0058217				off MS	off MS		2	off
fig|6666666.58101.peg.2452	ID2452	information storage and processing	Translation, ribosomal structure and biogenesis	tRNA aminoacylation	Aspartyl/asparaginyl-tRNA synthetases		0.016265	0.025233	0.013644	0.0183807				off MS	off MS		3	off
fig|6666666.58101.peg.865	ID865	information storage and processing	Translation, ribosomal structure and biogenesis	tRNA aminoacylation	Aspartyl-tRNA synthetase		0.010892	0.018686	0.015355	0.0149777				off MS	off MS		3	off
fig|6666666.58101.peg.992	ID992	information storage and processing	Translation, ribosomal structure and biogenesis	tRNA aminoacylation	Asp-tRNAAsn/Glu-tRNAGln amidotransferase A subunit and related amidases			0.0048468	0.0051596	0.0050032				off MS	off MS		2	off
fig|6666666.58101.peg.628	ID628	information storage and processing	Translation, ribosomal structure and biogenesis	tRNA aminoacylation	Asp-tRNAAsn/Glu-tRNAGln amidotransferase B subunit (PET112 homolog)			0.0035236		0.0035236				off MS	off MS		1	off
fig|6666666.58101.peg.4583	ID4583	metabolism	Amino acid transport and metabolism	Histidine family	ATP phosphoribosyltransferase		0.0099899	0.028413	0.023045	0.0204826				off MS	off MS		3	off
fig|6666666.58101.peg.276	ID276	poorly characterized	General function prediction only	General function prediction only	ATPase components of ABC transporters with duplicated ATPase domains		0.0052161	0.0074178	0.0075204	0.0067181				off MS	off MS		3	off
fig|6666666.58101.peg.2206	ID2206	poorly characterized	General function prediction only	General function prediction only	ATPase components of ABC transporters with duplicated ATPase domains		0.015145	0.024615	0.023292	0.0210173				off MS	off MS		3	off
fig|6666666.58101.peg.2201	ID2201	information storage and processing	Replication, recombination and repair	DNA replication, recombination, and repair	ATPase involved in DNA repair		0.011545	0.01772	0.016275	0.01518				off MS	off MS		3	off
fig|6666666.58101.peg.1360	ID1360	cellular processes and signaling	Cell cycle control, cell division, chromosome partitioning	Cell division	ATPases involved in chromosome partitioning		0.0058574			0.0058574				off MS	off MS		1	off
fig|6666666.58101.peg.172	ID172	cellular processes and signaling	Cell cycle control, cell division, chromosome partitioning	Cell division	ATPases involved in chromosome partitioning		0.013236	0.015058	0.012213	0.0135023				off MS	off MS		3	off
fig|6666666.58101.peg.4261	ID4261	cellular processes and signaling	Posttranslational modification, protein turnover, chaperones	Protein folding and stabilization	ATPases with chaperone activity, ATP-binding subunit		0.0065217	0.023848	0.024447	0.0182722				off MS	off MS		3	off
fig|6666666.58101.peg.1692	ID1692	cellular processes and signaling	Posttranslational modification, protein turnover, chaperones	Protein folding and stabilization	ATPases with chaperone activity, ATP-binding subunit		0.018802	0.031252	0.029572	0.026542				off MS	off MS		3	off
fig|6666666.58101.peg.1388	ID1388	cellular processes and signaling	Posttranslational modification, protein turnover, chaperones	Protein folding and stabilization	ATP-dependent Zn proteases		0.0050485	0.001641	0.0023292	0.00300623				off MS	off MS		3	off
fig|6666666.58101.peg.1931	ID1931	information storage and processing	Replication, recombination and repair	DNA replication, recombination, and repair	Bacterial nucleoid DNA-binding protein		0.23324	0.36184	0.23641	0.277163				off MS	off MS		3	off
fig|6666666.58101.peg.446	ID446	metabolism	Carbohydrate transport and metabolism	Degradation of polysaccharides-Xylose	Beta-1,4-xylanase	GH42		0.0026427		0.0026427				off MS	off MS		1	off
fig|6666666.58101.peg.4559	ID4559	metabolism	Carbohydrate transport and metabolism	Degradation of polysaccharides	Beta-galactosidase	GH35	0.010145	0.0073282	0.0091012	0.00885813				off MS	off MS		3	off
fig|6666666.58101.peg.2968	ID2968	metabolism	Carbohydrate transport and metabolism	Degradation of polysaccharides	Beta-galactosidase, beta subunit		0.0068289			0.0068289				off MS	off MS		1	off
fig|6666666.58101.peg.2594	ID2594	metabolism	Carbohydrate transport and metabolism	Degradation of polysaccharides	Beta-glucosidase-related glycosidases	GH3		0.0024065	0.0034157	0.0029111				off MS	off MS		2	off
fig|6666666.58101.peg.3127	ID3127	metabolism	Carbohydrate transport and metabolism	Degradation of polysaccharides	Beta-glucosidase-related glycosidases	GH3	0.0037005	0.0030071	0.0042681	0.00365857				off MS	off MS		3	off
fig|6666666.58101.peg.1249	ID1249	metabolism	Carbohydrate transport and metabolism	Degradation of polysaccharides	Beta-glucosidase-related glycosidases	GH3	0.0035428	0.0057579	0.0030647	0.0041218				off MS	off MS		3	off
fig|6666666.58101.peg.1879	ID1879	metabolism	Carbohydrate transport and metabolism	Degradation of polysaccharides	Beta-glucosidase-related glycosidases	GH3	0.0063757	0.0059211	0.0063032	0.0062				off MS	off MS		3	off
fig|6666666.58101.peg.4472	ID4472	cellular processes and signaling	Defense mechanisms	Beta-lactamase	Beta-lactamase class C and other penicillin binding proteins			0.005696	0.0040424	0.0048692				off MS	off MS		2	off
fig|6666666.58101.peg.1927	ID1927	cellular processes and signaling	Defense mechanisms	Beta-lactamase	Beta-lactamase class C and other penicillin binding proteins		0.0082989	0.0067438	0.011167	0.00873657				off MS	off MS		3	off
fig|6666666.58101.peg.1497	ID1497	cellular processes and signaling	Intracellular trafficking, secretion, and vesicular transport	Ton and Tol transport systems	Biopolymer transport protein		0.07585	0.056034	0.075556	0.0691467				off MS	off MS		3	off
fig|6666666.58101.peg.1213	ID1213	cellular processes and signaling	Intracellular trafficking, secretion, and vesicular transport	Ton and Tol transport systems	Biopolymer transport proteins		0.011929		0.017199	0.014564				off MS	off MS		2	off
fig|6666666.58101.peg.1496	ID1496	cellular processes and signaling	Intracellular trafficking, secretion, and vesicular transport	Ton and Tol transport systems	Biopolymer transport proteins		0.077914	0.038441	0.080237	0.0655307				off MS	off MS		3	off
fig|6666666.58101.peg.1833	ID1833	metabolism	Lipid transport and metabolism	Lipid metabolism	Biotin carboxyl carrier protein		0.16551	0.11269	0.16511	0.14777				off MS	off MS		3	off
fig|6666666.58101.peg.1834	ID1834	metabolism	Lipid transport and metabolism	Lipid metabolism	Biotin carboxylase		0.0095512	0.01811	0.020197	0.0159527				off MS	off MS		3	off
fig|6666666.58101.peg.2214	ID2214	metabolism	Carbohydrate transport and metabolism	Carbohydrate metabolism	Capsular polysaccharide biosynthesis protein		0.0095944	0.0077966		0.0086955				off MS	off MS		2	off
fig|6666666.58101.peg.3236	ID3236	metabolism	Amino acid transport and metabolism	Pyrimidine ribonucleotide biosynthesis	Carbamoylphosphate synthase large subunit (split gene in MJ)		0.0052745	0.011022	0.010429	0.0089085				off MS	off MS		3	off
fig|6666666.58101.peg.4090	ID4090	metabolism	Amino acid transport and metabolism	Pyrimidine ribonucleotide biosynthesis	Carbamoylphosphate synthase small subunit		0.011555	0.01878	0.015549	0.0152947				off MS	off MS		3	off
fig|6666666.58101.peg.2783	ID2783	cellular processes and signaling	Cell wall/membrane/envelope biogenesis	Cell envelope	Carbohydrate-selective porin		0.0048632	0.0065866	0.0037395	0.0050631				off MS	off MS		3	off
fig|6666666.58101.peg.13	ID13	metabolism	Inorganic ion transport and metabolism	Other	Carbonic anhydrase		0.056795	0.058973	0.072787	0.0628517				off MS	off MS		3	off
fig|6666666.58101.peg.662	ID662	metabolism	Lipid transport and metabolism	Lipid metabolism	Carboxylesterase type B			0.0028789		0.0028789				off MS	off MS		1	off
fig|6666666.58101.peg.4157	ID4157	metabolism	Inorganic ion transport and metabolism	Detoxification	Catalase (peroxidase I)	AA2	0.077392	0.094715	0.077434	0.0831803				off MS	off MS		3	off
fig|6666666.58101.peg.3759	ID3759	cellular processes and signaling	Cell cycle control, cell division, chromosome partitioning	Cell division	Cell division GTPase		0.0026671	0.003251	0.0061525	0.00402353				off MS	off MS		3	off
fig|6666666.58101.peg.1214	ID1214	cellular processes and signaling	Cell cycle control, cell division, chromosome partitioning	Cell division	Cell division protein		0.0038728	0.0047207	0.0044669	0.00435347				off MS	off MS		3	off
fig|6666666.58101.peg.4574	ID4574	cellular processes and signaling	Cell wall/membrane/envelope biogenesis	Cell envelope	Cell wall-associated hydrolases (invasion-associated proteins)		0.0091791	0.0074591	0.0070581	0.00789877				off MS	off MS		3	off
fig|6666666.58101.peg.22	ID22	metabolism	Carbohydrate transport and metabolism	Degradation of polysaccharides	Cellulase M and related proteins		0.015241	0.015481	0.019776	0.0168327				off MS	off MS		3	off
fig|6666666.58101.peg.4208	ID4208	cellular processes and signaling	Cell motility	Chemotaxis and motility	Chemotaxis response regulator containing a CheY-like receiver domain and a methylesterase domain			0.005831		0.005831				off MS	off MS		1	off
fig|6666666.58101.peg.2583	ID2583	metabolism	Amino acid transport and metabolism	Other	Choline dehydrogenase and related flavoproteins	AA3	0.0024843			0.0024843				off MS	off MS		1	off
fig|6666666.58101.peg.1549	ID1549	metabolism	Amino acid transport and metabolism	Other	Choline dehydrogenase and related flavoproteins	AA3	0.0037931	0.0030824		0.00343775				off MS	off MS		2	off
fig|6666666.58101.peg.3212	ID3212	cellular processes and signaling	Cell cycle control, cell division, chromosome partitioning	Cell division	Chromosome segregation ATPases		0.096694	0.061738	0.082318	0.08025				off MS	off MS		3	off
fig|6666666.58101.peg.687	ID687	metabolism	Energy production and conversion	Other	Coenzyme F420-dependent N5,N10-methylene tetrahydromethanopterin reductase and related flavin-dependent oxidoreductases		0.018654	0.0067372	0.0071719	0.0108544				off MS	off MS		3	off
fig|6666666.58101.peg.1970	ID1970	metabolism	Energy production and conversion	Other	Coenzyme F420-dependent N5,N10-methylene tetrahydromethanopterin reductase and related flavin-dependent oxidoreductases		0.039497	0.02365	0.04076	0.0346357				off MS	off MS		3	off
fig|6666666.58101.peg.1591	ID1591	metabolism	Energy production and conversion	Enzymes of unknown specificity	Coenzyme F420-dependent N5,N10-methylene tetrahydromethanopterin reductase and related flavin-dependent oxidoreductases		0.0081946	0.0066591	0.0070888	0.00731417				off MS	off MS		3	off
fig|6666666.58101.peg.4297	ID4297	metabolism	Inorganic ion transport and metabolism	Other	Copper chaperone				0.0098218	0.0098218				off MS	off MS		1	off
fig|6666666.58101.peg.4504	ID4504	metabolism	Coenzyme transport and metabolism	-	Coproporphyrinogen III oxidase		0.0046499	0.0094466	0.01609	0.0100622				off MS	off MS		3	off
fig|6666666.58101.peg.1770	ID1770	metabolism	Secondary metabolites biosynthesis, transport and catabolism	Other	Cyanophycinase and related exopeptidases		0.0091791	0.0055943	0.0052936	0.006689				off MS	off MS		3	off
fig|6666666.58101.peg.3534	ID3534	metabolism	Amino acid transport and metabolism	Aspartate family	Cystathionine beta-lyases/cystathionine gamma-synthases		0.018649	0.021216	0.021509	0.020458				off MS	off MS		3	off
fig|6666666.58101.peg.1904	ID1904	metabolism	Amino acid transport and metabolism	Aspartate family	Cysteine synthase		0.039006	0.044376	0.04319	0.0421907				off MS	off MS		3	off
fig|6666666.58101.peg.3267	ID3267	metabolism	Nucleotide transport and metabolism	Nucleotide and nucleoside interconversions	Cytidylate kinase			0.0051281		0.0051281				off MS	off MS		1	off
fig|6666666.58101.peg.1554	ID1554	metabolism	Energy production and conversion	Electron transport	Cytochrome c551/c552		0.029655	0.024099		0.026877				off MS	off MS		2	off
fig|6666666.58101.peg.2466	ID2466	metabolism	Energy production and conversion	Electron transport	Cytochrome c553		0.02736	0.025938	0.015778	0.0230253				off MS	off MS		3	off
fig|6666666.58101.peg.3011	ID3011	metabolism	Nucleotide transport and metabolism	Nucleotide metabolism	Cytosine deaminase and related metal-dependent hydrolases				0.0055331	0.0055331				off MS	off MS		1	off
fig|6666666.58101.peg.3655	ID3655	cellular processes and signaling	Cell wall/membrane/envelope biogenesis	Biosynthesis and degradation of murein sacculus and peptidoglycan	D-alanine-D-alanine ligase and related ATP-grasp enzymes		0.017291	0.012295	0.007479	0.012355				off MS	off MS		3	off
fig|6666666.58101.peg.1769	ID1769	cellular processes and signaling	Cell wall/membrane/envelope biogenesis	Cell envelope	D-alanine-D-alanine ligase and related ATP-grasp enzymes		0.0016611			0.0016611				off MS	off MS		1	off
fig|6666666.58101.peg.1788	ID1788	metabolism	Lipid transport and metabolism	Lipid metabolism	Dehydrogenases with different specificities (related to short-chain alcohol dehydrogenases)		0.0084477	0.0045765	0.0064957	0.00650663				off MS	off MS		3	off
fig|6666666.58101.peg.1086	ID1086	metabolism	Lipid transport and metabolism	Lipid metabolism	Dehydrogenases with different specificities (related to short-chain alcohol dehydrogenases)			0.0067837	0.0096285	0.0082061				off MS	off MS		2	off
fig|6666666.58101.peg.4232	ID4232	metabolism	Lipid transport and metabolism	Lipid metabolism	Dehydrogenases with different specificities (related to short-chain alcohol dehydrogenases)		0.01178	0.0095725	0.0067934	0.00938197				off MS	off MS		3	off
fig|6666666.58101.peg.205	ID205	metabolism	Lipid transport and metabolism	Lipid metabolism	Dehydrogenases with different specificities (related to short-chain alcohol dehydrogenases)		0.011175	0.013621	0.0096665	0.0114875				off MS	off MS		3	off
fig|6666666.58101.peg.230	ID230	metabolism	Lipid transport and metabolism	Lipid metabolism	Dehydrogenases with different specificities (related to short-chain alcohol dehydrogenases)		0.015824	0.0085724	0.012167	0.0121878				off MS	off MS		3	off
fig|6666666.58101.peg.2079	ID2079	metabolism	Lipid transport and metabolism	Lipid metabolism	Dehydrogenases with different specificities (related to short-chain alcohol dehydrogenases)		0.019176	0.026714	0.0063195	0.0174032				off MS	off MS		3	off
fig|6666666.58101.peg.2869	ID2869	metabolism	Lipid transport and metabolism	Lipid metabolism	Dehydrogenases with different specificities (related to short-chain alcohol dehydrogenases)		0.057114	0.046412	0.041172	0.0482327				off MS	off MS		3	off
fig|6666666.58101.peg.1177	ID1177	metabolism	Lipid transport and metabolism	Lipid metabolism	Dehydrogenases with different specificities (related to short-chain alcohol dehydrogenases)		0.068676	0.055807	0.049507	0.0579967				off MS	off MS		3	off
fig|6666666.58101.peg.4510	ID4510	metabolism	Lipid transport and metabolism	Lipid metabolism	Dehydrogenases with different specificities (related to short-chain alcohol dehydrogenases)	GT26	0.050867	0.069618	0.055582	0.058689				off MS	off MS		3	off
fig|6666666.58101.peg.3892	ID3892	metabolism	Coenzyme transport and metabolism	-	Delta-aminolevulinic acid dehydratase		0.052952	0.039288	0.053108	0.0484493				off MS	off MS		3	off
fig|6666666.58101.peg.2459	ID2459	cellular processes and signaling	Posttranslational modification, protein turnover, chaperones	Other	Deoxyhypusine synthase		0.0086722	0.012333		0.0105026				off MS	off MS		2	off
fig|6666666.58101.peg.2700	ID2700	metabolism	Nucleotide transport and metabolism	Nucleotide metabolism	Deoxynucleoside kinases		0.0069293	0.025339	0.019981	0.0174164				off MS	off MS		3	off
fig|6666666.58101.peg.4196	ID4196	metabolism	Amino acid transport and metabolism	Aspartate family	Diaminopimelate decarboxylase		0.0045698		0.0035138	0.0040418				off MS	off MS		2	off
fig|6666666.58101.peg.1943	ID1943	metabolism	Amino acid transport and metabolism	Aspartate family	Diaminopimelate epimerase		0.029788	0.028607	0.028111	0.0288353				off MS	off MS		3	off
fig|6666666.58101.peg.1745	ID1745	metabolism	Secondary metabolites biosynthesis, transport and catabolism	Secondary metabolites	Dienelactone hydrolase and related enzymes	CE1	0.016771	0.013629	0.013817	0.014739				off MS	off MS		3	off
fig|6666666.58101.peg.169	ID169	metabolism	Amino acid transport and metabolism	Aspartate family	Dihydrodipicolinate reductase		0.028385	0.023066	0.026191	0.0258807				off MS	off MS		3	off
fig|6666666.58101.peg.1158	ID1158	metabolism	Amino acid transport and metabolism	Aspartate family	Dihydrodipicolinate synthase/N-acetylneuraminate lyase		0.017544	0.01833	0.011563	0.0158123				off MS	off MS		3	off
fig|6666666.58101.peg.1839	ID1839	metabolism	Coenzyme transport and metabolism	Folate Biosynthesis	Dihydrofolate reductase		0.015534	0.012623	0.0089583	0.0123718				off MS	off MS		3	off
fig|6666666.58101.peg.2444	ID2444	metabolism	Coenzyme transport and metabolism	Folate Biosynthesis	Dihydrofolate reductase			0.01544		0.01544				off MS	off MS		1	off
fig|6666666.58101.peg.861	ID861	metabolism	Nucleotide transport and metabolism	Pyrimidine ribonucleotide biosynthesis	Dihydroorotase and related cyclic amidohydrolases		0.013559	0.019283	0.025414	0.0194187				off MS	off MS		3	off
fig|6666666.58101.peg.2003	ID2003	metabolism	Nucleotide transport and metabolism	Pyrimidine ribonucleotide biosynthesis	Dihydroorotate dehydrogenase		0.0040973		0.0047259	0.0044116				off MS	off MS		2	off
fig|6666666.58101.peg.2241	ID2241	metabolism	Coenzyme transport and metabolism	Folic acid	Dihydropteroate synthase and related enzymes			0.0060247		0.0060247				off MS	off MS		1	off
fig|6666666.58101.peg.2025	ID2025	metabolism	Amino acid transport and metabolism	Pyruvate family	Dihydroxyacid dehydratase/phosphogluconate dehydratase		0.039679	0.043328	0.048627	0.043878				off MS	off MS		3	off
fig|6666666.58101.peg.2637	ID2637	poorly characterized	General function prediction only	General function prediction only	Dioxygenases related to 2-nitropropane dioxygenase		0.0078532			0.0078532				off MS	off MS		1	off
fig|6666666.58101.peg.787	ID787	metabolism	Amino acid transport and metabolism	Degradation of proteins, peptides, and glycopeptides	Dipeptidyl aminopeptidases/acylaminoacyl-peptidases	CE10		0.0012272		0.0012272				off MS	off MS		1	off
fig|6666666.58101.peg.2135	ID2135	metabolism	Amino acid transport and metabolism	Degradation of proteins, peptides, and glycopeptides	Dipeptidyl aminopeptidases/acylaminoacyl-peptidases	CE1		0.0014899		0.0014899				off MS	off MS		1	off
fig|6666666.58101.peg.2911	ID2911	metabolism	Amino acid transport and metabolism	Degradation of proteins, peptides, and glycopeptides	Dipeptidyl aminopeptidases/acylaminoacyl-peptidases	CE10			0.0020664	0.0020664				off MS	off MS		1	off
fig|6666666.58101.peg.1928	ID1928	metabolism	Amino acid transport and metabolism	Degradation of proteins, peptides, and glycopeptides	Dipeptidyl aminopeptidases/acylaminoacyl-peptidases	CE10	0.0047821	0.007772	0.0055156	0.00602323				off MS	off MS		3	off
fig|6666666.58101.peg.330	ID330	information storage and processing	Replication, recombination and repair	DNA replication, recombination, and repair	DNA polymerase sliding clamp subunit (PCNA homolog)		0.039686	0.035321	0.045774	0.0402603				off MS	off MS		3	off
fig|6666666.58101.peg.2252	ID2252	poorly characterized	General function prediction only	General function prediction only	DNA uptake lipoprotein		0.01368	0.011116	0.034186	0.0196607				off MS	off MS		3	off
fig|6666666.58101.peg.3530	ID3530	metabolism	Inorganic ion transport and metabolism	Other	DNA-binding ferritin-like protein (oxidative damage protectant)		0.22633	0.25813	0.24731	0.243923				off MS	off MS		3	off
fig|6666666.58101.peg.1125	ID1125	information storage and processing	Transcription	DNA-dependent RNA polymerase	DNA-directed RNA polymerase specialized sigma subunit, sigma24 homolog		0.0072865			0.0072865				off MS	off MS		1	off
fig|6666666.58101.peg.4277	ID4277	information storage and processing	Transcription	DNA-dependent RNA polymerase	DNA-directed RNA polymerase specialized sigma subunit, sigma24 homolog		0.010709		0.012352	0.0115305				off MS	off MS		2	off
fig|6666666.58101.peg.2104	ID2104	information storage and processing	Transcription	DNA-dependent RNA polymerase	DNA-directed RNA polymerase specialized sigma subunit, sigma24 homolog		0.018478			0.018478				off MS	off MS		1	off
fig|6666666.58101.peg.4251	ID4251	information storage and processing	Transcription	DNA-dependent RNA polymerase	DNA-directed RNA polymerase specialized sigma subunit, sigma54 homolog		0.010076	0.0081883	0.013282	0.0105154				off MS	off MS		3	off
fig|6666666.58101.peg.4319	ID4319	information storage and processing	Transcription	DNA-dependent RNA polymerase	DNA-directed RNA polymerase, beta subunit/140 kD subunit		0.020082	0.025839	0.020589	0.02217				off MS	off MS		3	off
fig|6666666.58101.peg.4320	ID4320	information storage and processing	Transcription	DNA-dependent RNA polymerase	DNA-directed RNA polymerase, beta' subunit/160 kD subunit		0.012374	0.0092507	0.010276	0.0106336				off MS	off MS		3	off
fig|6666666.58101.peg.4441	ID4441	information storage and processing	Transcription	DNA-dependent RNA polymerase	DNA-directed RNA polymerase, sigma subunit (sigma70/sigma32)		0.021989	0.012763	0.025362	0.020038				off MS	off MS		3	off
fig|6666666.58101.peg.1272	ID1272	cellular processes and signaling	Posttranslational modification, protein turnover, chaperones	Protein folding and stabilization	DnaJ-class molecular chaperone with C-terminal Zn finger domain		0.0069979			0.0069979				off MS	off MS		1	off
fig|6666666.58101.peg.683	ID683	cellular processes and signaling	Posttranslational modification, protein turnover, chaperones	Protein folding and stabilization	DnaJ-domain-containing proteins 1		0.012186	0.0099026		0.0110443				off MS	off MS		2	off
fig|6666666.58101.peg.2086	ID2086	cellular processes and signaling	Signal transduction mechanisms	Transcription factors	DnaK suppressor protein		0.011309	0.018379	0.032608	0.0207653				off MS	off MS		3	off
fig|6666666.58101.peg.4077	ID4077	cellular processes and signaling	Cell wall/membrane/envelope biogenesis	Biosynthesis and degradation of surface polysaccharides and lipopolysaccharides	dTDP-4-dehydrorhamnose 3,5-epimerase and related enzymes			0.024703	0.0087657	0.0167343				off MS	off MS		2	off
fig|6666666.58101.peg.4323	ID4323	cellular processes and signaling	Cell wall/membrane/envelope biogenesis	Biosynthesis and degradation of surface polysaccharides and lipopolysaccharides	dTDP-4-dehydrorhamnose reductase			0.003961		0.003961				off MS	off MS		1	off
fig|6666666.58101.peg.4324	ID4324	cellular processes and signaling	Cell wall/membrane/envelope biogenesis	Biosynthesis and degradation of surface polysaccharides and lipopolysaccharides	dTDP-glucose pyrophosphorylase		0.0073624	0.011966	0.0084918	0.0092734				off MS	off MS		3	off
fig|6666666.58101.peg.2923	ID2923	metabolism	Energy production and conversion	Electron transport	Electron transfer flavoprotein, alpha subunit		0.056543	0.061853	0.070233	0.0628763				off MS	off MS		3	off
fig|6666666.58101.peg.2922	ID2922	metabolism	Energy production and conversion	Electron transport	Electron transfer flavoprotein, beta subunit		0.04597	0.053699	0.056336	0.0520017				off MS	off MS		3	off
fig|6666666.58101.peg.886	ID886	metabolism	Carbohydrate transport and metabolism	Degradation of polysaccharides	Endo-beta-mannanase	GH5		0.0027814	0.0039477	0.00336455				off MS	off MS		2	off
fig|6666666.58101.peg.968	ID968	metabolism	Carbohydrate transport and metabolism	Degradation of polysaccharides	Endo-beta-mannanase	GH5	0.0059729	0.0032358		0.00460435				off MS	off MS		2	off
fig|6666666.58101.peg.3859	ID3859	metabolism	Carbohydrate transport and metabolism	Degradation of polysaccharides	Endoglucanase	GH5	0.0056999	0.0061758	0.0065743	0.00615				off MS	off MS		3	off
fig|6666666.58101.peg.2203	ID2203	metabolism	Lipid transport and metabolism	Lipid metabolism	Enoyl-[acyl-carrier-protein] reductase (NADH)		0.049737	0.065944	0.048309	0.0546633				off MS	off MS		3	off
fig|6666666.58101.peg.1277	ID1277	metabolism	Lipid transport and metabolism	Lipid metabolism	Enoyl-CoA hydratase/carnithine racemase		0.0082504	0.011174	0.01586	0.0117615				off MS	off MS		3	off
fig|6666666.58101.peg.3784	ID3784	metabolism	Lipid transport and metabolism	Lipid metabolism	Enoyl-CoA hydratase/carnithine racemase		0.010874	0.019881	0.0062708	0.0123419				off MS	off MS		3	off
fig|6666666.58101.peg.3194	ID3194	metabolism	Inorganic ion transport and metabolism	Other	Enterochelin esterase and related enzymes	CE1	0.0099198	0.016122	0.011442	0.0124946				off MS	off MS		3	off
fig|6666666.58101.peg.2454	ID2454	metabolism	Lipid transport and metabolism	Lipid metabolism	Esterase/lipase	CE10		0.0037786	0.0053632	0.0045709				off MS	off MS		2	off
fig|6666666.58101.peg.3417	ID3417	metabolism	Lipid transport and metabolism	Lipid metabolism	Esterase/lipase	CE10	0.0056243			0.0056243				off MS	off MS		1	off
fig|6666666.58101.peg.1884	ID1884	metabolism	Nucleotide transport and metabolism	Nucleotide metabolism	Exopolyphosphatase			0.007435		0.007435				off MS	off MS		1	off
fig|6666666.58101.peg.107	ID107	metabolism	Energy production and conversion	ATP-proton motive force interconversion	F0F1-type ATP synthase, delta subunit (mitochondrial oligomycin sensitivity protein)		0.0279	0.015114	0.010726	0.0179133				off MS	off MS		3	off
fig|6666666.58101.peg.109	ID109	metabolism	Energy production and conversion	ATP-proton motive force interconversion	F0F1-type ATP synthase, gamma subunit		0.046963	0.017173	0.027083	0.0304063				off MS	off MS		3	off
fig|6666666.58101.peg.105	ID105	metabolism	Energy production and conversion	ATP-proton motive force interconversion	F0F1-type ATP synthase, subunit b		0.012929			0.012929				off MS	off MS		1	off
fig|6666666.58101.peg.1974	ID1974	metabolism	Lipid transport and metabolism	Lipid metabolism	Fatty acid/phospholipid biosynthesis enzyme		0.013592	0.014727	0.01829	0.0155363				off MS	off MS		3	off
fig|6666666.58101.peg.4587	ID4587	metabolism	Inorganic ion transport and metabolism	Other	Fe2+/Zn2+ uptake regulation proteins			0.014727		0.014727				off MS	off MS		1	off
fig|6666666.58101.peg.2506	ID2506	metabolism	Inorganic ion transport and metabolism	Other	Fe2+-dicitrate sensor, membrane component		0.0065042	0.0052854	0.0075019	0.0064305				off MS	off MS		3	off
fig|6666666.58101.peg.310	ID310	metabolism	Inorganic ion transport and metabolism	Other	Ferritin-like protein		0.14055	0.13053	0.13896	0.13668				off MS	off MS		3	off
fig|6666666.58101.peg.2463	ID2463	metabolism	Energy production and conversion	Other	Fe-S-cluster-containing hydrogenase components 1		0.0124	0.013435	0.011918	0.0125843				off MS	off MS		3	off
fig|6666666.58101.peg.2117	ID2117	cellular processes and signaling	Posttranslational modification, protein turnover, chaperones	Protein folding and stabilization	FKBP-type peptidyl-prolyl cis-trans isomerases 1		0.0085155		0.0049109	0.0067132				off MS	off MS		2	off
fig|6666666.58101.peg.3034	ID3034	cellular processes and signaling	Posttranslational modification, protein turnover, chaperones	Protein folding and stabilization	FKBP-type peptidyl-prolyl cis-trans isomerases 1		0.0092391			0.0092391				off MS	off MS		1	off
fig|6666666.58101.peg.3033	ID3033	cellular processes and signaling	Posttranslational modification, protein turnover, chaperones	Protein folding and stabilization	FKBP-type peptidyl-prolyl cis-trans isomerases 1		0.013211	0.010736	0.0076188	0.0105219				off MS	off MS		3	off
fig|6666666.58101.peg.2116	ID2116	cellular processes and signaling	Posttranslational modification, protein turnover, chaperones	Protein folding and stabilization	FKBP-type peptidyl-prolyl cis-trans isomerases 1		0.011113	0.0090307	0.012818	0.0109872				off MS	off MS		3	off
fig|6666666.58101.peg.867	ID867	cellular processes and signaling	Posttranslational modification, protein turnover, chaperones	Protein folding and stabilization	FKBP-type peptidyl-prolyl cis-trans isomerases 1		0.021548	0.014009	0.0099416	0.0151662				off MS	off MS		3	off
fig|6666666.58101.peg.4492	ID4492	cellular processes and signaling	Posttranslational modification, protein turnover, chaperones	Protein folding and stabilization	FKBP-type peptidyl-prolyl cis-trans isomerases 2		0.055351	0.034599	0.0098218	0.0332573				off MS	off MS		3	off
fig|6666666.58101.peg.1084	ID1084	cellular processes and signaling	Cell motility	Chemotaxis and motility	Flagellar motor protein		0.022261	0.013567	0.038514	0.0247807				off MS	off MS		3	off
fig|6666666.58101.peg.202	ID202	poorly characterized	General function prediction only	General function prediction only	FOG: Ankyrin repeat		0.014167	0.01535	0.021787	0.0171013				off MS	off MS		3	off
fig|6666666.58101.peg.496	ID496	poorly characterized	General function prediction only	General function prediction only	FOG: CBS domain			0.0052214		0.0052214				off MS	off MS		1	off
fig|6666666.58101.peg.447	ID447	poorly characterized	General function prediction only	General function prediction only	FOG: CBS domain		0.014725	0.023931	0.011322	0.0166593				off MS	off MS		3	off
fig|6666666.58101.peg.2197	ID2197	cellular processes and signaling	Cell motility	Chemotaxis and motility	FOG: CheY-like receiver		0.01017		0.01173	0.01095				off MS	off MS		2	off
fig|6666666.58101.peg.3062	ID3062	cellular processes and signaling	Cell motility	Chemotaxis and motility	FOG: CheY-like receiver		0.03281	0.034439	0.025229	0.030826				off MS	off MS		3	off
fig|6666666.58101.peg.410	ID410	cellular processes and signaling	Cell wall/membrane/envelope biogenesis	Cell envelope	FOG: LysM repeat	CBM50-CBM50	0.0083397	0.006777	0.0072142	0.00744363				off MS	off MS		3	off
fig|6666666.58101.peg.1694	ID1694	poorly characterized	General function prediction only	General function prediction only	FOG: PKD repeat	CBM44	0.022087	0.014359	0.02038	0.018942				off MS	off MS		3	off
fig|6666666.58101.peg.4306	ID4306	poorly characterized	General function prediction only	General function prediction only	FOG: TPR repeat			0.0035128		0.0035128				off MS	off MS		1	off
fig|6666666.58101.peg.1291	ID1291	information storage and processing	Replication, recombination and repair	DNA replication, recombination, and repair	Formamidopyrimidine-DNA glycosylase		0.0082185	0.0044523		0.0063354				off MS	off MS		2	off
fig|6666666.58101.peg.1511	ID1511	metabolism	Energy production and conversion	Electron transport	Formate hydrogenlyase subunit 6/NADH:ubiquinone oxidoreductase 23 kD subunit (chain I)			0.010443	0.0098813	0.0101622				off MS	off MS		2	off
fig|6666666.58101.peg.4343	ID4343	metabolism	Carbohydrate transport and metabolism	Glycolysis/gluconeogenesis	Fructose/tagatose bisphosphate aldolase		0.025594	0.030397	0.024979	0.02699				off MS	off MS		3	off
fig|6666666.58101.peg.4158	ID4158	metabolism	Carbohydrate transport and metabolism	Glycolysis and Gluconeogenesis	Fructose-1,6-bisphosphate aldolase		0.022341	0.024756	0.011713	0.0196033				off MS	off MS		3	off
fig|6666666.58101.peg.4305	ID4305	metabolism	Energy production and conversion	TCA cycle	Fumarase		0.0059645	0.010905	0.0068794	0.0079163				off MS	off MS		3	off
fig|6666666.58101.peg.4561	ID4561	metabolism	Carbohydrate transport and metabolism	Carbohydrate metabolism	Galactose mutarotase and related enzymes		0.014725	0.015954	0.022645	0.0177747				off MS	off MS		3	off
fig|6666666.58101.peg.4375	ID4375	metabolism	Carbohydrate transport and metabolism	Carbohydrate metabolism	Galactose mutarotase and related enzymes		0.035852	0.022197	0.027567	0.0285387				off MS	off MS		3	off
fig|6666666.58101.peg.4520	ID4520	metabolism	Amino acid transport and metabolism	Glutamate family	Gamma-glutamyl phosphate reductase		0.0034062	0.0055359	0.0098218	0.00625463				off MS	off MS		3	off
fig|6666666.58101.peg.3229	ID3229	cellular processes and signaling	Cell wall/membrane/envelope biogenesis	Biosynthesis and degradation of murein sacculus and peptidoglycan	Glucosamine 6-phosphate synthetase, contains amidotransferase and phosphosugar isomerase domains		0.0057839	0.01786	0.016011	0.0132183				off MS	off MS		3	off
fig|6666666.58101.peg.176	ID176	metabolism	Carbohydrate transport and metabolism	Carbohydrate metabolism	Glucose/sorbosone dehydrogenases		0.0064695			0.0064695				off MS	off MS		1	off
fig|6666666.58101.peg.1940	ID1940	metabolism	Carbohydrate transport and metabolism	Carbohydrate metabolism	Glucose/sorbosone dehydrogenases		0.010445	0.0084879	0.01004	0.00965763				off MS	off MS		3	off
fig|6666666.58101.peg.811	ID811	metabolism	Carbohydrate transport and metabolism	Carbohydrate metabolism	Glucose/sorbosone dehydrogenases		0.0308	0.03425	0.039265	0.0347717				off MS	off MS		3	off
fig|6666666.58101.peg.1870	ID1870	metabolism	Carbohydrate transport and metabolism	Pentose phosphate pathway	Glucose-6-phosphate 1-dehydrogenase		0.03359	0.037532	0.043585	0.0382357				off MS	off MS		3	off
fig|6666666.58101.peg.2442	ID2442	metabolism	Carbohydrate transport and metabolism	Glycolysis and Gluconeogenesis	Glucose-6-phosphate isomerase		0.05159	0.058693	0.06248	0.0575877				off MS	off MS		3	off
fig|6666666.58101.peg.1132	ID1132	metabolism	Amino acid transport and metabolism	Glutamate family	Glutamate dehydrogenase/leucine dehydrogenase		0.011829	0.026435	0.028993	0.022419				off MS	off MS		3	off
fig|6666666.58101.peg.393	ID393	metabolism	Amino acid transport and metabolism	Pyruvate family	Glutamate dehydrogenase/leucine dehydrogenase		0.0058736		0.015807	0.0108403				off MS	off MS		2	off
fig|6666666.58101.peg.3891	ID3891	metabolism	Coenzyme transport and metabolism	Heme, porphyrin, and cobalamin	Glutamate-1-semialdehyde aminotransferase		0.0080317	0.003916	0.007411	0.0064529				off MS	off MS		3	off
fig|6666666.58101.peg.2447	ID2447	cellular processes and signaling	Posttranslational modification, protein turnover, chaperones	Protein folding and stabilization	Glutamine cyclotransferase		0.0152	0.020071	0.017531	0.0176007				off MS	off MS		3	off
fig|6666666.58101.peg.4368	ID4368	metabolism	Amino acid transport and metabolism	Glutamate family	Glutamine synthetase		0.02708	0.024206	0.028111	0.0264657				off MS	off MS		3	off
fig|6666666.58101.peg.1534	ID1534	information storage and processing	Translation, ribosomal structure and biogenesis	tRNA aminoacylation	Glutamyl- and glutaminyl-tRNA synthetases			0.0062429	0.0059073	0.0060751				off MS	off MS		2	off
fig|6666666.58101.peg.1318	ID1318	cellular processes and signaling	Posttranslational modification, protein turnover, chaperones	Detoxification	Glutathione peroxidase		0.03054	0.014181	0.025161	0.023294				off MS	off MS		3	off
fig|6666666.58101.peg.2993	ID2993	metabolism	Coenzyme transport and metabolism	Coenzyme metabolism	Glutathione synthase/Ribosomal protein S6 modification enzyme (glutaminyl transferase)		0.023758	0.020915	0.020551	0.0217413				off MS	off MS		3	off
fig|6666666.58101.peg.589	ID589	metabolism	Carbohydrate transport and metabolism	Glycolysis/gluconeogenesis	Glyceraldehyde-3-phosphate dehydrogenase/erythrose-4-phosphate dehydrogenase		0.010644	0.0034599		0.00705195				off MS	off MS		2	off
fig|6666666.58101.peg.3732	ID3732	metabolism	Energy production and conversion	-	Glycerophosphoryl diester phosphodiesterase		0.011219	0.0045583	0.0097049	0.00849407				off MS	off MS		3	off
fig|6666666.58101.peg.1740	ID1740	metabolism	Amino acid transport and metabolism	Amino acids and amines	Glycine cleavage system H protein (lipoate-binding)		0.061704	0.059258	0.064699	0.061887				off MS	off MS		3	off
fig|6666666.58101.peg.290	ID290	metabolism	Amino acid transport and metabolism	Amino acids and amines	Glycine cleavage system T protein (aminomethyltransferase)		0.021656	0.014399	0.013625	0.01656				off MS	off MS		3	off
fig|6666666.58101.peg.2769	ID2769	metabolism	Amino acid transport and metabolism	Pyruvate family	Glycine/serine hydroxymethyltransferase		0.026484	0.032282	0.024819	0.0278617				off MS	off MS		3	off
fig|6666666.58101.peg.3231	ID3231	metabolism	Carbohydrate transport and metabolism	Carbohydrate metabolism	Glycogen synthase	GT5		0.0065765		0.0065765				off MS	off MS		1	off
fig|6666666.58101.peg.3990	ID3990	metabolism	Carbohydrate transport and metabolism	Degradation of polysaccharides	Glycosidases	GH13		0.0046506		0.0046506				off MS	off MS		1	off
fig|6666666.58101.peg.2418	ID2418	metabolism	Carbohydrate transport and metabolism	Degradation of polysaccharides	Glycosidases	GH13	0.029645	0.032965	0.039591	0.034067				off MS	off MS		3	off
fig|6666666.58101.peg.3012	ID3012	cellular processes and signaling	Cell wall/membrane/envelope biogenesis	Cell envelope	Glycosyltransferase	GT4	0.0048081	0.0070329	0.0066548	0.00616527				off MS	off MS		3	off
fig|6666666.58101.peg.3876	ID3876	cellular processes and signaling	Cell wall/membrane/envelope biogenesis	Cell envelope	Glycosyltransferases involved in cell wall biogenesis	GT2	0.0085499	0.0046319	0.0065743	0.00658537				off MS	off MS		3	off
fig|6666666.58101.peg.1151	ID1151	cellular processes and signaling	Cell wall/membrane/envelope biogenesis	Cell envelope	Glycosyltransferases involved in cell wall biogenesis	GT2	0.0089467	0.0048468	0.0068794	0.00689097				off MS	off MS		3	off
fig|6666666.58101.peg.481	ID481	information storage and processing	Translation, ribosomal structure and biogenesis	tRNA aminoacylation	Glycyl-tRNA synthetase (class II)			0.0023348		0.0023348				off MS	off MS		1	off
fig|6666666.58101.peg.1205	ID1205	metabolism	Nucleotide transport and metabolism	Purine ribonucleotide biosynthesis	GMP synthase, PP-ATPase domain/subunit				0.0064064	0.0064064				off MS	off MS		1	off
fig|6666666.58101.peg.3209	ID3209	metabolism	Coenzyme transport and metabolism	Folic acid	GTP cyclohydrolase I			0.0081276		0.0081276				off MS	off MS		1	off
fig|6666666.58101.peg.1865	ID1865	poorly characterized	General function prediction only	General function prediction only	GTPase		0.0097153	0.0078949	0.0084042	0.00867147				off MS	off MS		3	off
fig|6666666.58101.peg.450	ID450	poorly characterized	General function prediction only	General function prediction only	GTPases			0.005831		0.005831				off MS	off MS		1	off
fig|6666666.58101.peg.4202	ID4202	metabolism	Inorganic ion transport and metabolism	Other	GTPases - Sulfate adenylate transferase subunit 1		0.008495	0.013806	0.011758	0.011353				off MS	off MS		3	off
fig|6666666.58101.peg.2569	ID2569	metabolism	Nucleotide transport and metabolism	Nucleotide and nucleoside interconversions	Guanylate kinase		0.0073242	0.011904		0.0096141				off MS	off MS		2	off
fig|6666666.58101.peg.4491	ID4491	cellular processes and signaling	Posttranslational modification, protein turnover, chaperones	Detoxification	Highly conserved protein containing a thioredoxin domain		0.0021193	0.0043055	0.0048888	0.0037712				off MS	off MS		3	off
fig|6666666.58101.peg.4582	ID4582	metabolism	Amino acid transport and metabolism	Histidine family	Histidinol dehydrogenase		0.0098851	0.0080329	0.013302	0.0104067				off MS	off MS		3	off
fig|6666666.58101.peg.4581	ID4581	metabolism	Amino acid transport and metabolism	Histidine family	Histidinol-phosphate/aromatic aminotransferase and cobyric acid decarboxylase		0.008124	0.0033009	0.0046851	0.00537				off MS	off MS		3	off
fig|6666666.58101.peg.3827	ID3827	information storage and processing	Translation, ribosomal structure and biogenesis	tRNA aminoacylation	Histidyl-tRNA synthetase			0.0043511	0.0077198	0.00603545				off MS	off MS		2	off
fig|6666666.58101.peg.995	ID995	information storage and processing	Replication, recombination and repair	DNA replication, recombination, and repair	Holliday junction resolvasome, DNA-binding subunit		0.01093	0.0059211		0.00842555				off MS	off MS		2	off
fig|6666666.58101.peg.1625	ID1625	information storage and processing	Replication, recombination and repair	DNA replication, recombination, and repair	Holliday junction resolvasome, helicase subunit		0.012473	0.0084463	0.0095907	0.01017				off MS	off MS		3	off
fig|6666666.58101.peg.222	ID222	metabolism	Amino acid transport and metabolism	Aspartate family	Homoserine acetyltransferase		0.0060409	0.004909	0.0092901	0.00674667				off MS	off MS		3	off
fig|6666666.58101.peg.221	ID221	metabolism	Amino acid transport and metabolism	Aspartate family	Homoserine dehydrogenase		0.015515	0.018211	0.01193	0.0152187				off MS	off MS		3	off
fig|6666666.58101.peg.1556	ID1556	metabolism	Carbohydrate transport and metabolism	Carbohydrate metabolism	Hydroxypyruvate isomerase		0.0072121			0.0072121				off MS	off MS		1	off
fig|6666666.58101.peg.663	ID663	metabolism	Carbohydrate transport and metabolism	Carbohydrate metabolism	Hydroxypyruvate isomerase		0.0069067	0.013096	0.0079662	0.00932297				off MS	off MS		3	off
fig|6666666.58101.peg.1365	ID1365	metabolism	Nucleotide transport and metabolism	Salvage of nucleosides and nucleotides	Hypoxanthine-guanine phosphoribosyltransferase		0.052633	0.045826	0.030354	0.0429377				off MS	off MS		3	off
fig|6666666.58101.peg.4580	ID4580	metabolism	Amino acid transport and metabolism	Histidine family	Imidazoleglycerol-phosphate dehydratase		0.0055507	0.0060141	0.01067	0.0074116				off MS	off MS		3	off
fig|6666666.58101.peg.3275	ID3275	metabolism	Secondary metabolites biosynthesis, transport and catabolism	Secondary metabolites	Imidazolonepropionase and related amidohydrolases		0.01767	0.019427	0.021579	0.0195587				off MS	off MS		3	off
fig|6666666.58101.peg.4267	ID4267	metabolism	Nucleotide transport and metabolism	Purine ribonucleotide biosynthesis	IMP dehydrogenase/GMP reductase		0.013008	0.030538	0.026674	0.0234067				off MS	off MS		3	off
fig|6666666.58101.peg.2895	ID2895	metabolism	Amino acid transport and metabolism	Aromatic amino acid family	Indole-3-glycerol phosphate synthase		0.005416	0.0066017		0.00600885				off MS	off MS		2	off
fig|6666666.58101.peg.1518	ID1518	metabolism	Energy production and conversion	Other	Inorganic pyrophosphatase		0.039049	0.022212		0.0306305				off MS	off MS		2	off
fig|6666666.58101.peg.4177	ID4177	metabolism	Energy production and conversion	TCA cycle	Isocitrate dehydrogenases		0.096773	0.08847	0.13753	0.107591				off MS	off MS		3	off
fig|6666666.58101.peg.2033	ID2033	metabolism	Energy production and conversion	TCA cycle	Isocitrate/isopropylmalate dehydrogenase		0.080945	0.060965	0.052374	0.0647613				off MS	off MS		3	off
fig|6666666.58101.peg.2817	ID2817	metabolism	Energy production and conversion	TCA cycle	Isocitrate/isopropylmalate dehydrogenase		0.0085499	0.018527	0.0098614	0.0123128				off MS	off MS		3	off
fig|6666666.58101.peg.2085	ID2085	information storage and processing	Translation, ribosomal structure and biogenesis	tRNA aminoacylation	Isoleucyl-tRNA synthetase		0.0018814	0.0035674	0.0057868	0.0037452				off MS	off MS		3	off
fig|6666666.58101.peg.1030	ID1030	poorly characterized	General function prediction only	General function prediction only	Isopenicillin N synthase and related dioxygenases		0.030922	0.010769	0.017833	0.0198413				off MS	off MS		3	off
fig|6666666.58101.peg.2035	ID2035	metabolism	Amino acid transport and metabolism	Other	Isopropylmalate/homocitrate/citramalate synthases		0.020038	0.020724	0.0084042	0.0163887				off MS	off MS		3	off
fig|6666666.58101.peg.2028	ID2028	metabolism	Amino acid transport and metabolism	Pyruvate family	Ketol-acid reductoisomerase		0.28111	0.2268	0.30339	0.270433				off MS	off MS		3	off
fig|6666666.58101.peg.4091	ID4091	metabolism	Coenzyme transport and metabolism	Pantothenate and coenzyme A	Ketopantoate hydroxymethyltransferase			0.0084775		0.0084775				off MS	off MS		1	off
fig|6666666.58101.peg.1351	ID1351	poorly characterized	Function unknown	General function prediction only	Ketosteroid isomerase homolog		0.0094238	0.011487	0.021739	0.0142166				off MS	off MS		3	off
fig|6666666.58101.peg.1999	ID1999	poorly characterized	General function prediction only	General function prediction only	Ketosteroid isomerase-related protein			0.0084463		0.0084463				off MS	off MS		1	off
fig|6666666.58101.peg.876	ID876	metabolism	Amino acid transport and metabolism	Other	Lactoylglutathione lyase and related lyases		0.013636	0.0073871	0.0078638	0.00962897				off MS	off MS		3	off
fig|6666666.58101.peg.1352	ID1352	metabolism	Amino acid transport and metabolism	Other	Lactoylglutathione lyase and related lyases		0.026772	0.017405	0.018527	0.0209013				off MS	off MS		3	off
fig|6666666.58101.peg.96	ID96	poorly characterized	General function prediction only	General function prediction only	Large extracellular alpha-helical protein		0.0064219	0.0067535	0.0082784	0.00715127				off MS	off MS		3	off
fig|6666666.58101.peg.90	ID90	poorly characterized	General function prediction only	General function prediction only	Large extracellular alpha-helical protein		0.0085342	0.012609	0.012528	0.0112237				off MS	off MS		3	off
fig|6666666.58101.peg.4250	ID4250	cellular processes and signaling	Cell wall/membrane/envelope biogenesis	Cell envelope	Large-conductance mechanosensitive channel		0.076706	0.084594	0.10111	0.08747				off MS	off MS		3	off
fig|6666666.58101.peg.2119	ID2119	metabolism	Amino acid transport and metabolism	Aspartate family	L-asparaginase/archaeal Glu-tRNAGln amidotransferase subunit D		0.0083397	0.016942	0.014428	0.0132366				off MS	off MS		3	off
fig|6666666.58101.peg.4356	ID4356	information storage and processing	Translation, ribosomal structure and biogenesis	tRNA aminoacylation	Leucyl-tRNA synthetase		0.0035481	0.0063432	0.0057294	0.0052069				off MS	off MS		3	off
fig|6666666.58101.peg.251	ID251	metabolism	Lipid transport and metabolism	Lipid transport	Long-chain fatty acid transport protein		0.0069463	0.0056447	0.0040059	0.0055323				off MS	off MS		3	off
fig|6666666.58101.peg.3914	ID3914	metabolism	Lipid transport and metabolism	Lipid transport	Long-chain fatty acid transport protein		0.014279	0.017405	0.012352	0.0146787				off MS	off MS		3	off
fig|6666666.58101.peg.1888	ID1888	poorly characterized	General function prediction only	General function prediction only	Low specificity phosphatase (HAD superfamily)			0.0066399		0.0066399				off MS	off MS		1	off
fig|6666666.58101.peg.2004	ID2004	metabolism	Amino acid transport and metabolism	Other	Lysophospholipase L1 and related esterases	CE3	0.036317	0.022702	0.029	0.0293397				off MS	off MS		3	off
fig|6666666.58101.peg.252	ID252	metabolism	Amino acid transport and metabolism	Other	Lysophospholipase L1 and related esterases		0.0031837	0.0038807	0.0073442	0.00480287				off MS	off MS		3	off
fig|6666666.58101.peg.1575	ID1575	metabolism	Amino acid transport and metabolism	Other	Lysophospholipase L1 and related esterases	CE3		0.0050382		0.0050382				off MS	off MS		1	off
fig|6666666.58101.peg.1020	ID1020	metabolism	Amino acid transport and metabolism	Other	Lysophospholipase L1 and related esterases	CE3		0.0074269		0.0074269				off MS	off MS		1	off
fig|6666666.58101.peg.4552	ID4552	metabolism	Amino acid transport and metabolism	Other	Lysophospholipase L1 and related esterases	CE3	0.012909			0.012909				off MS	off MS		1	off
fig|6666666.58101.peg.2863	ID2863	information storage and processing	Translation, ribosomal structure and biogenesis	tRNA aminoacylation	Lysyl-tRNA synthetase (class II)		0.0049339	0.011026	0.0071135	0.00769113				off MS	off MS		3	off
fig|6666666.58101.peg.994	ID994	metabolism	Energy production and conversion	TCA cycle	Malic enzyme		0.0044508		0.0041068	0.0042788				off MS	off MS		2	off
fig|6666666.58101.peg.2288	ID2288	cellular processes and signaling	Cell wall/membrane/envelope biogenesis	Cell envelope	Mannose-1-phosphate guanylyltransferase		0.01004	0.0081584	0.0046319	0.0076101				off MS	off MS		3	off
fig|6666666.58101.peg.4396	ID4396	metabolism	Carbohydrate transport and metabolism	Carbohydrate metabolism	Mannose-6-phosphate isomerase		0.0085155	0.0069199		0.0077177				off MS	off MS		2	off
fig|6666666.58101.peg.3840	ID3840	cellular processes and signaling	Posttranslational modification, protein turnover, chaperones	Degradation of proteins, peptides, and glycopeptides	Membrane protease subunits, stomatin/prohibitin homologs		0.015807	0.005505	0.015627	0.012313				off MS	off MS		3	off
fig|6666666.58101.peg.989	ID989	cellular processes and signaling	Cell cycle control, cell division, chromosome partitioning	Degradation of proteins, peptides, and glycopeptides	Membrane-bound metallopeptidase		0.0032874	0.0066785	0.0056875	0.0052178				off MS	off MS		3	off
fig|6666666.58101.peg.4049	ID4049	cellular processes and signaling	Cell wall/membrane/envelope biogenesis	Unknown substrate	Membrane-fusion protein		0.019311	0.0204	0.017819	0.0191767				off MS	off MS		3	off
fig|6666666.58101.peg.3953	ID3953	cellular processes and signaling	Cell wall/membrane/envelope biogenesis	Unknown substrate	Membrane-fusion protein		0.042555	0.027064	0.040547	0.036722				off MS	off MS		3	off
fig|6666666.58101.peg.2438	ID2438	poorly characterized	General function prediction only	General function prediction only	Metal-dependent amidase/aminoacylase/carboxypeptidase			0.0043732	0.0062072	0.0052902				off MS	off MS		2	off
fig|6666666.58101.peg.1180	ID1180	poorly characterized	General function prediction only	General function prediction only	Metal-dependent hydrolase		0.017544	0.016294	0.017345	0.017061				off MS	off MS		3	off
fig|6666666.58101.peg.739	ID739	poorly characterized	General function prediction only	General function prediction only	Metal-dependent hydrolases of the beta-lactamase superfamily III			0.0056493	0.0053456	0.00549745				off MS	off MS		2	off
fig|6666666.58101.peg.1108	ID1108	information storage and processing	Translation, ribosomal structure and biogenesis	Protein modification and repair	Methionine aminopeptidase		0.011131	0.0045224	0.0096285	0.0084273				off MS	off MS		3	off
fig|6666666.58101.peg.3351	ID3351	information storage and processing	Translation, ribosomal structure and biogenesis	Protein modification and repair	Methionine aminopeptidase		0.016124	0.0065515	0.012399	0.0116915				off MS	off MS		3	off
fig|6666666.58101.peg.2305	ID2305	metabolism	Amino acid transport and metabolism	Aspartate family	Methionine synthase II (cobalamin-independent)		0.0082185	0.014099	0.012639	0.0116522				off MS	off MS		3	off
fig|6666666.58101.peg.4600	ID4600	information storage and processing	Translation, ribosomal structure and biogenesis	tRNA aminoacylation	Methionyl-tRNA formyltransferase		0.0092391	0.013139	0.0053282	0.00923543				off MS	off MS		3	off
fig|6666666.58101.peg.1427	ID1427	information storage and processing	Translation, ribosomal structure and biogenesis	tRNA aminoacylation	Methionyl-tRNA synthetase				0.0035547	0.0035547				off MS	off MS		1	off
fig|6666666.58101.peg.274	ID274	metabolism	Coenzyme transport and metabolism	Coenzyme metabolism	Methylase involved in ubiquinone/menaquinone biosynthesis		0.0054368			0.0054368				off MS	off MS		1	off
fig|6666666.58101.peg.2032	ID2032	metabolism	Coenzyme transport and metabolism	Coenzyme metabolism	Methylase involved in ubiquinone/menaquinone biosynthesis		0.024279	0.015345	0.018669	0.019431				off MS	off MS		3	off
fig|6666666.58101.peg.3783	ID3783	metabolism	Lipid transport and metabolism	Lipid metabolism	Methylmalonyl-CoA mutase, C-terminal domain/subunit (cobalamin-binding)		0.010097			0.010097				off MS	off MS		1	off
fig|6666666.58101.peg.2838	ID2838	cellular processes and signaling	Posttranslational modification, protein turnover, chaperones	Protein folding and stabilization	Molecular chaperone		0.014796	0.018498	0.011815	0.0150363				off MS	off MS		3	off
fig|6666666.58101.peg.1061	ID1061	cellular processes and signaling	Posttranslational modification, protein turnover, chaperones	Protein folding and stabilization	Molecular chaperone (small heat shock protein)			0.0079221		0.0079221				off MS	off MS		1	off
fig|6666666.58101.peg.4569	ID4569	cellular processes and signaling	Posttranslational modification, protein turnover, chaperones	Protein folding and stabilization	Molecular chaperone GrpE (heat shock protein)		0.032959	0.035711	0.016896	0.028522				off MS	off MS		3	off
fig|6666666.58101.peg.4461	ID4461	cellular processes and signaling	Posttranslational modification, protein turnover, chaperones	Protein folding and stabilization	Molecular chaperone, HSP90 family		0.033818	0.044885	0.045506	0.041403				off MS	off MS		3	off
fig|6666666.58101.peg.3900	ID3900	poorly characterized	General function prediction only	General function prediction only	MoxR-like ATPases		0.011044	0.014359	0.017833	0.014412				off MS	off MS		3	off
fig|6666666.58101.peg.1009	ID1009	poorly characterized	General function prediction only	General function prediction only	MoxR-like ATPases		0.023922	0.017672	0.022575	0.0213897				off MS	off MS		3	off
fig|6666666.58101.peg.1341	ID1341	cellular processes and signaling	Defense mechanisms	Transport	Multidrug resistance efflux pump		0.0032722			0.0032722				off MS	off MS		1	off
fig|6666666.58101.peg.198	ID198	cellular processes and signaling	Defense mechanisms	Transport	Multidrug resistance efflux pump		0.0095297	0.0051627	0.0073277	0.00734003				off MS	off MS		3	off
fig|6666666.58101.peg.3090	ID3090	cellular processes and signaling	Defense mechanisms	Transport	Multidrug resistance efflux pump		0.016155	0.014769	0.020963	0.0172957				off MS	off MS		3	off
fig|6666666.58101.peg.2870	ID2870	poorly characterized	General function prediction only	General function prediction only	Multimeric flavodoxin WrbA		0.0090037	0.0073166		0.00816015				off MS	off MS		2	off
fig|6666666.58101.peg.959	ID959	poorly characterized	General function prediction only	General function prediction only	Multimeric flavodoxin WrbA	AA6	0.038873	0.025846	0.032608	0.0324423				off MS	off MS		3	off
fig|6666666.58101.peg.3097	ID3097	metabolism	Carbohydrate transport and metabolism	Degradation of polysaccharides	N-acetyl-beta-hexosaminidase	GH20	0.0044677	0.0050827	0.0030918	0.00421407				off MS	off MS		3	off
fig|6666666.58101.peg.4274	ID4274	metabolism	Carbohydrate transport and metabolism	Degradation of polysaccharides	N-acetyl-beta-hexosaminidase	GH20	0.0064843	0.0067748	0.0064106	0.00655657				off MS	off MS		3	off
fig|6666666.58101.peg.1450	ID1450	metabolism	Carbohydrate transport and metabolism	Degradation of polysaccharides	N-acetyl-beta-hexosaminidase	GH20	0.014748	0.014751	0.011777	0.0137587				off MS	off MS		3	off
fig|6666666.58101.peg.2879	ID2879	cellular processes and signaling	Cell wall/membrane/envelope biogenesis	Biosynthesis and degradation of murein sacculus and peptidoglycan	N-acetylglucosamine-1-phosphate uridyltransferase (contains nucleotidyltransferase and I-patch acetyltransferase domains)				0.0041486	0.0041486				off MS	off MS		1	off
fig|6666666.58101.peg.33	ID33	metabolism	Carbohydrate transport and metabolism	Amino sugars	N-acetylglucosamine-6-phosphate deacetylase	CE9	0.0037897	0.0030796	0.0043711	0.0037468				off MS	off MS		3	off
fig|6666666.58101.peg.505	ID505	metabolism	Amino acid transport and metabolism	Other	N-acetylglutamate synthase and related acetyltransferases		0.0084645	0.0068784		0.00767145				off MS	off MS		2	off
fig|6666666.58101.peg.3984	ID3984	metabolism	Coenzyme transport and metabolism	Pyridine nucleotides	NAD synthase			0.0062771		0.0062771				off MS	off MS		1	off
fig|6666666.58101.peg.1311	ID1311	cellular processes and signaling	Cell cycle control, cell division, chromosome partitioning	Cell division	NAD/FAD-utilizing enzyme apparently involved in cell division			0.0027393	0.0025921	0.0026657				off MS	off MS		2	off
fig|6666666.58101.peg.3597	ID3597	metabolism	Energy production and conversion	Electron transport	NAD-dependent aldehyde dehydrogenases		0.16175	0.20213	0.2038	0.189227				off MS	off MS		3	off
fig|6666666.58101.peg.12	ID12	metabolism	Energy production and conversion	Amino acids and amines	NAD-dependent aldehyde dehydrogenases		0.036312	0.066393	0.058336	0.0536803				off MS	off MS		3	off
fig|6666666.58101.peg.1181	ID1181	information storage and processing	Replication, recombination and repair	DNA replication, recombination, and repair	NAD-dependent DNA ligase (contains BRCT domain type II)			0.0059917	0.0048597	0.0054257				off MS	off MS		2	off
fig|6666666.58101.peg.1978	ID1978	metabolism	Energy production and conversion	Electron transport	NADH:flavin oxidoreductases, Old Yellow Enzyme family		0.010518	0.011966	0.01941	0.0139647				off MS	off MS		3	off
fig|6666666.58101.peg.1504	ID1504	metabolism	Energy production and conversion	Electron transport	NADH:ubiquinone oxidoreductase 20 kD subunit and related Fe-S oxidoreductases			0.0063817		0.0063817				off MS	off MS		1	off
fig|6666666.58101.peg.2811	ID2811	metabolism	Energy production and conversion	Electron transport	NADH:ubiquinone oxidoreductase 27 kD subunit			0.0069618		0.0069618				off MS	off MS		1	off
fig|6666666.58101.peg.1505	ID1505	metabolism	Energy production and conversion	Electron transport	NADH:ubiquinone oxidoreductase 27 kD subunit		0.029626	0.020635	0.014644	0.021635				off MS	off MS		3	off
fig|6666666.58101.peg.1506	ID1506	metabolism	Energy production and conversion	Electron transport	NADH:ubiquinone oxidoreductase 49 kD subunit 7		0.010523	0.0071259		0.00882445				off MS	off MS		2	off
fig|6666666.58101.peg.757	ID757	metabolism	Energy production and conversion	Electron transport	NADPH:quinone reductase and related Zn-dependent oxidoreductases		0.015807	0.012845	0.010418	0.0130233				off MS	off MS		3	off
fig|6666666.58101.peg.82	ID82	metabolism	Amino acid transport and metabolism	Glutamate family	NADPH-dependent glutamate synthase beta chain and related oxidoreductases			0.00233		0.00233				off MS	off MS		1	off
fig|6666666.58101.peg.4448	ID4448	metabolism	Carbohydrate transport and metabolism	Carbohydrate metabolism	Neuraminidase (sialidase)		0.0090324	0.0073399	0.010418	0.0089301				off MS	off MS		3	off
fig|6666666.58101.peg.1363	ID1363	information storage and processing	Translation, ribosomal structure and biogenesis	Protein modification and repair	N-formylmethionyl-tRNA deformylase		0.01116	0.0090687	0.012872	0.0110336				off MS	off MS		3	off
fig|6666666.58101.peg.622	ID622	metabolism	Coenzyme transport and metabolism	Pyridine nucleotides	Nicotinate-nucleotide pyrophosphorylase		0.0050127	0.01222		0.00861635				off MS	off MS		2	off
fig|6666666.58101.peg.2567	ID2567	metabolism	Coenzyme transport and metabolism	Pyridine nucleotides	Nicotinic acid mononucleotide adenylyltransferase		0.02232	0.015114	0.021453	0.019629				off MS	off MS		3	off
fig|6666666.58101.peg.2872	ID2872	metabolism	Energy production and conversion	Other	NifU homolog involved in Fe-S cluster formation			0.020962	0.017851	0.0194065				off MS	off MS		2	off
fig|6666666.58101.peg.1145	ID1145	metabolism	Inorganic ion transport and metabolism	Other	Nitrous oxidase accessory protein		0.0091081			0.0091081				off MS	off MS		1	off
fig|6666666.58101.peg.2114	ID2114	metabolism	Nucleotide transport and metabolism	Nucleotide metabolism	Nucleoside diphosphate kinase		0.030509	0.012396	0.017594	0.0201663				off MS	off MS		3	off
fig|6666666.58101.peg.1906	ID1906	metabolism	Nucleotide transport and metabolism	Nucleotide metabolism	Nucleoside phosphorylase		0.022509	0.023779	0.023366	0.023218				off MS	off MS		3	off
fig|6666666.58101.peg.2217	ID2217	cellular processes and signaling	Cell wall/membrane/envelope biogenesis	Cell envelope	Nucleoside-diphosphate-sugar epimerases		0.0086194			0.0086194				off MS	off MS		1	off
fig|6666666.58101.peg.1068	ID1068	cellular processes and signaling	Cell wall/membrane/envelope biogenesis	Cell envelope	Nucleoside-diphosphate-sugar epimerases		0.033339	0.037929	0.046144	0.0391373				off MS	off MS		3	off
fig|6666666.58101.peg.23	ID23	cellular processes and signaling	Cell wall/membrane/envelope biogenesis	Cell envelope	Nucleoside-diphosphate-sugar pyrophosphorylase involved in lipopolysaccharide biosynthesis/translation initiation factor 2B, gamma/epsilon subunits (eIF-2Bgamma/eIF-2Bepsilon)		0.091882	0.12253	0.13587	0.116761				off MS	off MS		3	off
fig|6666666.58101.peg.1887	ID1887	cellular processes and signaling	Cell cycle control, cell division, chromosome partitioning	Cell division	Nucleotide-binding protein implicated in inhibition of septum formation		0.0074399	0.0060458	0.012872	0.0087859				off MS	off MS		3	off
fig|6666666.58101.peg.223	ID223	metabolism	Amino acid transport and metabolism	Aspartate family	O-acetylhomoserine sulfhydrylase		0.04539	0.036885	0.052353	0.044876				off MS	off MS		3	off
fig|6666666.58101.peg.2953	ID2953	metabolism	Amino acid transport and metabolism	Aspartate family	O-acetylhomoserine sulfhydrylase		0.017955	0.01857	0.022592	0.0197057				off MS	off MS		3	off
fig|6666666.58101.peg.3584	ID3584	cellular processes and signaling	Cell wall/membrane/envelope biogenesis	Cell envelope	O-Glycosyl hydrolase	GH30	0.0072566	0.0023587	0.0033479	0.00432107				off MS	off MS		3	off
fig|6666666.58101.peg.4288	ID4288	metabolism	Amino acid transport and metabolism	Degradation of proteins, peptides, and glycopeptides	Oligoendopeptidase F		0.0074925	0.010148	0.011522	0.00972083				off MS	off MS		3	off
fig|6666666.58101.peg.3163	ID3163	metabolism	Amino acid transport and metabolism	Glutamate family	Ornithine carbamoyltransferase		0.02684	0.019993	0.012899	0.0199107				off MS	off MS		3	off
fig|6666666.58101.peg.278	ID278	metabolism	Nucleotide transport and metabolism	Pyrimidine ribonucleotide biosynthesis	Orotate phosphoribosyltransferase		0.01991	0.032358	0.026791	0.026353				off MS	off MS		3	off
fig|6666666.58101.peg.2708	ID2708	metabolism	Nucleotide transport and metabolism	Pyrimidine ribonucleotide biosynthesis	Orotidine-5'-phosphate decarboxylase		0.010206	0.0062204	0.008829	0.00841847				off MS	off MS		3	off
fig|6666666.58101.peg.771	ID771	metabolism	Coenzyme transport and metabolism	Heme, porphyrin, and cobalamin	Outer membrane cobalamin receptor protein			0.0011109		0.0011109				off MS	off MS		1	off
fig|6666666.58101.peg.4537	ID4537	metabolism	Coenzyme transport and metabolism	Heme, porphyrin, and cobalamin	Outer membrane cobalamin receptor protein		0.56253	0.29922	0.26895	0.3769				off MS	off MS		3	off
fig|6666666.58101.peg.3298	ID3298	metabolism	Coenzyme transport and metabolism	Heme, porphyrin, and cobalamin	Outer membrane cobalamin receptor protein		0.006209	0.0025228	0.0047743	0.00450203				off MS	off MS		3	off
fig|6666666.58101.peg.216	ID216	cellular processes and signaling	Cell wall/membrane/envelope biogenesis	Outer membrane proteins	Outer membrane lipoprotein-sorting protein		0.069728	0.041209	0.043868	0.0516017				off MS	off MS		3	off
fig|6666666.58101.peg.3089	ID3089	cellular processes and signaling	Cell wall/membrane/envelope biogenesis	Outer membrane proteins	Outer membrane protein		0.0046704	0.0037953	0.0053868	0.0046175				off MS	off MS		3	off
fig|6666666.58101.peg.4529	ID4529	cellular processes and signaling	Cell wall/membrane/envelope biogenesis	Outer membrane proteins	Outer membrane protein		0.0062272			0.0062272				off MS	off MS		1	off
fig|6666666.58101.peg.4048	ID4048	cellular processes and signaling	Cell wall/membrane/envelope biogenesis	Outer membrane proteins	Outer membrane protein		0.011044	0.011538	0.016377	0.0129863				off MS	off MS		3	off
fig|6666666.58101.peg.3954	ID3954	cellular processes and signaling	Cell wall/membrane/envelope biogenesis	Outer membrane proteins	Outer membrane protein		0.026177	0.018613	0.026419	0.0237363				off MS	off MS		3	off
fig|6666666.58101.peg.3289	ID3289	cellular processes and signaling	Cell wall/membrane/envelope biogenesis	Outer membrane proteins	Outer membrane protein		0.04819	0.062004	0.032423	0.047539				off MS	off MS		3	off
fig|6666666.58101.peg.2061	ID2061	cellular processes and signaling	Cell wall/membrane/envelope biogenesis	Outer membrane proteins	Outer membrane protein		0.060992	0.043732	0.062072	0.0555987				off MS	off MS		3	off
fig|6666666.58101.peg.2586	ID2586	cellular processes and signaling	Cell wall/membrane/envelope biogenesis	Outer membrane proteins	Outer membrane protein and related peptidoglycan-associated (lipo)proteins		0.0065443			0.0065443				off MS	off MS		1	off
fig|6666666.58101.peg.2257	ID2257	cellular processes and signaling	Cell wall/membrane/envelope biogenesis	Outer membrane proteins	Outer membrane protein and related peptidoglycan-associated (lipo)proteins		0.07587	0.094103	0.082903	0.084292				off MS	off MS		3	off
fig|6666666.58101.peg.3829	ID3829	cellular processes and signaling	Cell wall/membrane/envelope biogenesis	Outer membrane proteins	Outer membrane protein and related peptidoglycan-associated (lipo)proteins		0.087567	0.11436	0.079357	0.0937613				off MS	off MS		3	off
fig|6666666.58101.peg.3383	ID3383	cellular processes and signaling	Cell wall/membrane/envelope biogenesis	Outer membrane proteins	Outer membrane protein/protective antigen OMA87		0.0016533	0.0040305	0.0047673	0.0034837				off MS	off MS		3	off
fig|6666666.58101.peg.2000	ID2000	cellular processes and signaling	Cell wall/membrane/envelope biogenesis	Outer membrane proteins	Outer membrane protein/protective antigen OMA87			0.005161	0.0031394	0.0041502				off MS	off MS		2	off
fig|6666666.58101.peg.2632	ID2632	cellular processes and signaling	Cell wall/membrane/envelope biogenesis	Outer membrane proteins	Outer membrane protein/protective antigen OMA87		0.010419	0.0042335	0.0060089	0.00688713				off MS	off MS		3	off
fig|6666666.58101.peg.2055	ID2055	cellular processes and signaling	Cell wall/membrane/envelope biogenesis	Outer membrane proteins	Outer membrane protein/protective antigen OMA87			0.0077302	0.0098747	0.00880245				off MS	off MS		2	off
fig|6666666.58101.peg.4114	ID4114	metabolism	Inorganic ion transport and metabolism	Inorganic ion transport	Outer membrane receptor for Fe3+-dicitrate		0.0077883	0.0094934	0.010106	0.00912923				off MS	off MS		3	off
fig|6666666.58101.peg.3814	ID3814	metabolism	Inorganic ion transport and metabolism	Ton and Tol transport systems	Outer membrane receptor for ferric coprogen and ferric-rhodotorulic acid		0.0017604	0.005722	0.0081216	0.00520133				off MS	off MS		3	off
fig|6666666.58101.peg.4078	ID4078	metabolism	Inorganic ion transport and metabolism	Inorganic ion transport	Outer membrane receptor proteins, mostly Fe transport		0.028633	0.02388	0.030418	0.0276437				off MS	off MS		3	off
fig|6666666.58101.peg.1215	ID1215	metabolism	Inorganic ion transport and metabolism	Inorganic ion transport	Outer membrane receptor proteins, mostly Fe transport		0.030175	0.030179	0.032126	0.0308267				off MS	off MS		3	off
fig|6666666.58101.peg.2674	ID2674	metabolism	Inorganic ion transport and metabolism	Ton and Tol transport systems	Outer membrane receptor proteins, mostly Fe transport			0.0011142		0.0011142				off MS	off MS		1	off
fig|6666666.58101.peg.925	ID925	metabolism	Inorganic ion transport and metabolism	Ton and Tol transport systems	Outer membrane receptor proteins, mostly Fe transport		0.0012851			0.0012851				off MS	off MS		1	off
fig|6666666.58101.peg.246	ID246	metabolism	Inorganic ion transport and metabolism	Ton and Tol transport systems	Outer membrane receptor proteins, mostly Fe transport		0.0018	0.00097513	0.0020761	0.00161708				off MS	off MS		3	off
fig|6666666.58101.peg.2351	ID2351	metabolism	Inorganic ion transport and metabolism	Ton and Tol transport systems	Outer membrane receptor proteins, mostly Fe transport			0.0020924		0.0020924				off MS	off MS		1	off
fig|6666666.58101.peg.3706	ID3706	metabolism	Inorganic ion transport and metabolism	Ton and Tol transport systems	Outer membrane receptor proteins, mostly Fe transport		0.0017893	0.0024234	0.0027518	0.0023215				off MS	off MS		3	off
fig|6666666.58101.peg.3393	ID3393	metabolism	Inorganic ion transport and metabolism	Ton and Tol transport systems	Outer membrane receptor proteins, mostly Fe transport			0.0023799		0.0023799				off MS	off MS		1	off
fig|6666666.58101.peg.1078	ID1078	metabolism	Inorganic ion transport and metabolism	Ton and Tol transport systems	Outer membrane receptor proteins, mostly Fe transport				0.0027855	0.0027855				off MS	off MS		1	off
fig|6666666.58101.peg.3075	ID3075	metabolism	Inorganic ion transport and metabolism	Ton and Tol transport systems	Outer membrane receptor proteins, mostly Fe transport			0.003749	0.004257	0.004003				off MS	off MS		2	off
fig|6666666.58101.peg.637	ID637	metabolism	Inorganic ion transport and metabolism	Ton and Tol transport systems	Outer membrane receptor proteins, mostly Fe transport			0.0055226	0.0031354	0.004329				off MS	off MS		2	off
fig|6666666.58101.peg.4353	ID4353	metabolism	Inorganic ion transport and metabolism	Ton and Tol transport systems	Outer membrane receptor proteins, mostly Fe transport			0.0028328	0.0060311	0.00443195				off MS	off MS		2	off
fig|6666666.58101.peg.3813	ID3813	metabolism	Inorganic ion transport and metabolism	Ton and Tol transport systems	Outer membrane receptor proteins, mostly Fe transport		0.0017197	0.0062885	0.0059504	0.00465287				off MS	off MS		3	off
fig|6666666.58101.peg.1094	ID1094	metabolism	Inorganic ion transport and metabolism	Ton and Tol transport systems	Outer membrane receptor proteins, mostly Fe transport			0.0060285	0.0038894	0.00495895				off MS	off MS		2	off
fig|6666666.58101.peg.755	ID755	metabolism	Inorganic ion transport and metabolism	Ton and Tol transport systems	Outer membrane receptor proteins, mostly Fe transport			0.0071348	0.0050634	0.0060991				off MS	off MS		2	off
fig|6666666.58101.peg.2261	ID2261	metabolism	Inorganic ion transport and metabolism	Ton and Tol transport systems	Outer membrane receptor proteins, mostly Fe transport		0.0034078	0.0094156	0.0055029	0.00610877				off MS	off MS		3	off
fig|6666666.58101.peg.3281	ID3281	metabolism	Inorganic ion transport and metabolism	Ton and Tol transport systems	Outer membrane receptor proteins, mostly Fe transport		0.007641	0.0062092		0.0069251				off MS	off MS		2	off
fig|6666666.58101.peg.3053	ID3053	metabolism	Inorganic ion transport and metabolism	Ton and Tol transport systems	Outer membrane receptor proteins, mostly Fe transport		0.011469	0.0064076	0.0074411	0.00843923				off MS	off MS		3	off
fig|6666666.58101.peg.3391	ID3391	metabolism	Inorganic ion transport and metabolism	Ton and Tol transport systems	Outer membrane receptor proteins, mostly Fe transport			0.0083745	0.0099053	0.0091399				off MS	off MS		2	off
fig|6666666.58101.peg.1622	ID1622	metabolism	Inorganic ion transport and metabolism	Ton and Tol transport systems	Outer membrane receptor proteins, mostly Fe transport		0.0067783	0.015022	0.0092395	0.0103466				off MS	off MS		3	off
fig|6666666.58101.peg.4357	ID4357	metabolism	Inorganic ion transport and metabolism	Ton and Tol transport systems	Outer membrane receptor proteins, mostly Fe transport			0.010698	0.012337	0.0115175				off MS	off MS		2	off
fig|6666666.58101.peg.889	ID889	metabolism	Inorganic ion transport and metabolism	Ton and Tol transport systems	Outer membrane receptor proteins, mostly Fe transport		0.021826	0.027648	0.031098	0.0268573				off MS	off MS		3	off
fig|6666666.58101.peg.2525	ID2525	metabolism	Inorganic ion transport and metabolism	Ton and Tol transport systems	Outer membrane receptor proteins, mostly Fe transport		0.025603	0.041064	0.035748	0.0341383				off MS	off MS		3	off
fig|6666666.58101.peg.2415	ID2415	metabolism	Inorganic ion transport and metabolism	Ton and Tol transport systems	Outer membrane receptor proteins, mostly Fe transport		0.035951	0.058428	0.056393	0.0502573				off MS	off MS		3	off
fig|6666666.58101.peg.237	ID237	metabolism	Inorganic ion transport and metabolism	Ton and Tol transport systems	Outer membrane receptor proteins, mostly Fe transport		0.071406	0.047818	0.042705	0.0539763				off MS	off MS		3	off
fig|6666666.58101.peg.2395	ID2395	metabolism	Inorganic ion transport and metabolism	Ton and Tol transport systems	Outer membrane receptor proteins, mostly Fe transport		0.062187	0.050534	0.054759	0.0558267				off MS	off MS		3	off
fig|6666666.58101.peg.352	ID352	metabolism	Inorganic ion transport and metabolism	Ton and Tol transport systems	Outer membrane receptor proteins, mostly Fe transport		0.090973	0.13477	0.14044	0.122061				off MS	off MS		3	off
fig|6666666.58101.peg.3581	ID3581	metabolism	Inorganic ion transport and metabolism	Ton and Tol transport systems	Outer membrane receptor proteins, mostly Fe transport		0.16005	0.17706	0.16832	0.168477				off MS	off MS		3	off
fig|6666666.58101.peg.3901	ID3901	cellular processes and signaling	Posttranslational modification, protein turnover, chaperones	Protein folding and stabilization	Parvulin-like peptidyl-prolyl isomerase		0.02551	0.026827	0.031154	0.0278303				off MS	off MS		3	off
fig|6666666.58101.peg.3912	ID3912	cellular processes and signaling	Posttranslational modification, protein turnover, chaperones	Protein folding and stabilization	Parvulin-like peptidyl-prolyl isomerase		0.02319	0.037689	0.039539	0.0334727				off MS	off MS		3	off
fig|6666666.58101.peg.3308	ID3308	metabolism	Carbohydrate transport and metabolism	Pentose phosphate pathway	Pentose-5-phosphate-3-epimerase		0.0098165	0.010636		0.0102262				off MS	off MS		2	off
fig|6666666.58101.peg.1986	ID1986	metabolism	Amino acid transport and metabolism	Glutamate family	Peptidylarginine deiminase and related enzymes		0.011474	0.0074591	0.0079403	0.0089578				off MS	off MS		3	off
fig|6666666.58101.peg.579	ID579	cellular processes and signaling	Posttranslational modification, protein turnover, chaperones	Protein folding and stabilization	Peptidyl-prolyl cis-trans isomerase (rotamase) - cyclophilin family		0.019498	0.015844		0.017671				off MS	off MS		2	off
fig|6666666.58101.peg.3409	ID3409	information storage and processing	Translation, ribosomal structure and biogenesis	Other	Peptidyl-tRNA hydrolase		0.019	0.012352		0.015676				off MS	off MS		2	off
fig|6666666.58101.peg.2578	ID2578	cellular processes and signaling	Intracellular trafficking, secretion, and vesicular transport	Ton and Tol transport systems	Periplasmic component of the Tol biopolymer transport system		0.013399	0.0087105	0.005409	0.00917283				off MS	off MS		3	off
fig|6666666.58101.peg.4497	ID4497	cellular processes and signaling	Intracellular trafficking, secretion, and vesicular transport	Ton and Tol transport systems	Periplasmic component of the Tol biopolymer transport system		0.015155	0.015674	0.011124	0.0139843				off MS	off MS		3	off
fig|6666666.58101.peg.1773	ID1773	cellular processes and signaling	Cell wall/membrane/envelope biogenesis	Periplasmic proteins	Periplasmic protease		0.0019444	0.0086903	0.0089707	0.00653513				off MS	off MS		3	off
fig|6666666.58101.peg.4434	ID4434	cellular processes and signaling	Cell wall/membrane/envelope biogenesis	Periplasmic proteins	Periplasmic protease		0.0042154	0.0079929	0.011345	0.0078511				off MS	off MS		3	off
fig|6666666.58101.peg.586	ID586	cellular processes and signaling	Cell wall/membrane/envelope biogenesis	Periplasmic proteins	Periplasmic protein involved in polysaccharide export		0.005416	0.0044012	0.0062468	0.00535467				off MS	off MS		3	off
fig|6666666.58101.peg.3616	ID3616	cellular processes and signaling	Cell wall/membrane/envelope biogenesis	Periplasmic proteins	Periplasmic protein involved in polysaccharide export		0.0055003	0.0067045	0.006344	0.00618293				off MS	off MS		3	off
fig|6666666.58101.peg.3879	ID3879	cellular processes and signaling	Cell wall/membrane/envelope biogenesis	Periplasmic proteins	Periplasmic protein involved in polysaccharide export		0.0051465	0.016032	0.017808	0.0129955				off MS	off MS		3	off
fig|6666666.58101.peg.1155	ID1155	cellular processes and signaling	Cell wall/membrane/envelope biogenesis	Periplasmic proteins	Periplasmic protein involved in polysaccharide export		0.018461	0.0085724	0.021293	0.0161088				off MS	off MS		3	off
fig|6666666.58101.peg.3627	ID3627	cellular processes and signaling	Cell wall/membrane/envelope biogenesis	Periplasmic proteins	Periplasmic protein involved in polysaccharide export		0.039465	0.029155	0.020691	0.0297703				off MS	off MS		3	off
fig|6666666.58101.peg.1499	ID1499	cellular processes and signaling	Cell wall/membrane/envelope biogenesis	Ton and Tol transport systems	Periplasmic protein TonB, links inner and outer membranes		0.05417	0.060789	0.077356	0.064105				off MS	off MS		3	off
fig|6666666.58101.peg.4278	ID4278	cellular processes and signaling	Posttranslational modification, protein turnover, chaperones	Detoxification	Peroxiredoxin		0.013859	0.030031	0.010656	0.018182				off MS	off MS		3	off
fig|6666666.58101.peg.629	ID629	cellular processes and signaling	Posttranslational modification, protein turnover, chaperones	Detoxification	Peroxiredoxin		0.019051	0.018577	0.021973	0.019867				off MS	off MS		3	off
fig|6666666.58101.peg.256	ID256	cellular processes and signaling	Posttranslational modification, protein turnover, chaperones	Detoxification	Peroxiredoxin		0.023098	0.033785	0.031969	0.0296173				off MS	off MS		3	off
fig|6666666.58101.peg.2978	ID2978	cellular processes and signaling	Posttranslational modification, protein turnover, chaperones	Detoxification	Peroxiredoxin		0.22443	0.17421	0.14681	0.181817				off MS	off MS		3	off
fig|6666666.58101.peg.428	ID428	information storage and processing	Translation, ribosomal structure and biogenesis	tRNA aminoacylation	Phenylalanyl-tRNA synthetase alpha subunit		0.0061638	0.0050089	0.0047396	0.0053041				off MS	off MS		3	off
fig|6666666.58101.peg.341	ID341	information storage and processing	Translation, ribosomal structure and biogenesis	tRNA aminoacylation	Phenylalanyl-tRNA synthetase beta subunit		0.0097305	0.020846	0.017345	0.0159738				off MS	off MS		3	off
fig|6666666.58101.peg.742	ID742	cellular processes and signaling	Signal transduction mechanisms	Signal transduction	Phosphate starvation-inducible protein PhoH, predicted ATPase		0.011078	0.0054014	0.010222	0.00890047				off MS	off MS		3	off
fig|6666666.58101.peg.2786	ID2786	metabolism	Inorganic ion transport and metabolism	Other	Phosphate transport regulator (distant homolog of PhoU)		0.026177	0.018613	0.011322	0.018704				off MS	off MS		3	off
fig|6666666.58101.peg.1405	ID1405	metabolism	Lipid transport and metabolism	Lipid metabolism	Phosphatidylserine decarboxylase		0.011939	0.0038807	0.0055082	0.0071093				off MS	off MS		3	off
fig|6666666.58101.peg.1961	ID1961	metabolism	Coenzyme transport and metabolism	Pyridoxine	Phosphoglycerate dehydrogenase and related dehydrogenases		0.02052	0.007411	0.010519	0.0128167				off MS	off MS		3	off
fig|6666666.58101.peg.786	ID786	metabolism	Carbohydrate transport and metabolism	Glycolysis and Gluconeogenesis	Phosphoglycerate mutase 1		0.0091791		0.0070581	0.0081186				off MS	off MS		2	off
fig|6666666.58101.peg.620	ID620	metabolism	Carbohydrate transport and metabolism	Glycolysis/gluconeogenesis	Phosphoglyceromutase		0.023241	0.027773	0.026806	0.02594				off MS	off MS		3	off
fig|6666666.58101.peg.3059	ID3059	cellular processes and signaling	Signal transduction mechanisms	Signal transduction	Phosphohistidine phosphatase SixA		0.017323	0.011262	0.019981	0.0161887				off MS	off MS		3	off
fig|6666666.58101.peg.1820	ID1820	metabolism	Carbohydrate transport and metabolism	Carbohydrate metabolism	Phosphomannomutase		0.061787	0.089398	0.078218	0.0764677				off MS	off MS		3	off
fig|6666666.58101.peg.4181	ID4181	metabolism	Carbohydrate transport and metabolism	Sugars	Phosphomannose isomerase		0.032521	0.029951	0.032508	0.03166				off MS	off MS		3	off
fig|6666666.58101.peg.280	ID280	metabolism	Coenzyme transport and metabolism	Pantothenate and coenzyme A	Phosphopantetheine adenylyltransferase			0.0075078		0.0075078				off MS	off MS		1	off
fig|6666666.58101.peg.1022	ID1022	metabolism	Coenzyme transport and metabolism	Other	Phosphopantetheinyl transferase		0.0066678			0.0066678				off MS	off MS		1	off
fig|6666666.58101.peg.2435	ID2435	metabolism	Nucleotide transport and metabolism	Purine ribonucleotide biosynthesis	Phosphoribosylamine-glycine ligase		0.013336	0.010837	0.013459	0.012544				off MS	off MS		3	off
fig|6666666.58101.peg.2816	ID2816	metabolism	Nucleotide transport and metabolism	Purine ribonucleotide biosynthesis	Phosphoribosylaminoimidazole carboxylase (NCAIR synthetase)			0.0045463	0.0043019	0.0044241				off MS	off MS		2	off
fig|6666666.58101.peg.741	ID741	metabolism	Nucleotide transport and metabolism	Nucleotide metabolism	Phosphoribosylaminoimidazolesuccinocarboxamide (SAICAR) synthase		0.015756	0.016462	0.028558	0.0202587				off MS	off MS		3	off
fig|6666666.58101.peg.4576	ID4576	metabolism	Amino acid transport and metabolism	Histidine family	Phosphoribosyl-AMP cyclohydrolase			0.0058908	0.012542	0.0092164				off MS	off MS		2	off
fig|6666666.58101.peg.2814	ID2814	metabolism	Nucleotide transport and metabolism	Purine ribonucleotide biosynthesis	Phosphoribosylcarboxyaminoimidazole (NCAIR) mutase		0.01824	0.014822		0.016531				off MS	off MS		2	off
fig|6666666.58101.peg.4578	ID4578	metabolism	Amino acid transport and metabolism	Histidine family	Phosphoribosylformimino-5-aminoimidazole carboxamide ribonucleotide (ProFAR) isomerase		0.014193	0.01384	0.013096	0.0137097				off MS	off MS		3	off
fig|6666666.58101.peg.3916	ID3916	metabolism	Nucleotide transport and metabolism	Purine ribonucleotide biosynthesis	Phosphoribosylformylglycinamidine (FGAM) synthase, glutamine amidotransferase domain		0.020586	0.033457	0.011872	0.0219717				off MS	off MS		3	off
fig|6666666.58101.peg.99	ID99	metabolism	Nucleotide transport and metabolism	Purine ribonucleotide biosynthesis	Phosphoribosylformylglycinamidine (FGAM) synthase, synthetase domain		0.009942	0.011751	0.0072973	0.00966343				off MS	off MS		3	off
fig|6666666.58101.peg.3412	ID3412	metabolism	Nucleotide transport and metabolism	Purine ribonucleotide biosynthesis	Phosphoribosylpyrophosphate synthetase		0.0067528	0.010975		0.0088639				off MS	off MS		2	off
fig|6666666.58101.peg.877	ID877	poorly characterized	General function prediction only	General function prediction only	Pirin-related protein		0.012443	0.0040447		0.00824385				off MS	off MS		2	off
fig|6666666.58101.peg.414	ID414	information storage and processing	Translation, ribosomal structure and biogenesis	Degradation of RNA	Polyribonucleotide nucleotidyltransferase (polynucleotide phosphorylase)		0.0228	0.033833	0.029727	0.0287867				off MS	off MS		3	off
fig|6666666.58101.peg.3893	ID3893	metabolism	Coenzyme transport and metabolism	Heme, porphyrin, and cobalamin	Porphobilinogen deaminase		0.021581	0.027402	0.028003	0.025662				off MS	off MS		3	off
fig|6666666.58101.peg.2427	ID2427	poorly characterized	General function prediction only	General function prediction only	Predicted acetyltransferase		0.0062272			0.0062272				off MS	off MS		1	off
fig|6666666.58101.peg.2048	ID2048	poorly characterized	General function prediction only	General function prediction only	Predicted acyl esterases		0.015934	0.017573	0.018378	0.017295				off MS	off MS		3	off
fig|6666666.58101.peg.4341	ID4341	poorly characterized	General function prediction only	General function prediction only	Predicted acyltransferase		0.010025			0.010025				off MS	off MS		1	off
fig|6666666.58101.peg.3896	ID3896	poorly characterized	General function prediction only	General function prediction only	Predicted amidohydrolase				0.0032095	0.0032095				off MS	off MS		1	off
fig|6666666.58101.peg.804	ID804	poorly characterized	General function prediction only	General function prediction only	Predicted amidohydrolase				0.0062951	0.0062951				off MS	off MS		1	off
fig|6666666.58101.peg.3273	ID3273	poorly characterized	General function prediction only	General function prediction only	Predicted amidohydrolase		0.013488	0.0087687	0.015557	0.0126046				off MS	off MS		3	off
fig|6666666.58101.peg.1985	ID1985	poorly characterized	General function prediction only	General function prediction only	Predicted amidohydrolase		0.024456	0.029811	0.016925	0.0237307				off MS	off MS		3	off
fig|6666666.58101.peg.1349	ID1349	poorly characterized	General function prediction only	General function prediction only	Predicted aminopeptidases			0.0053478	0.0030362	0.004192				off MS	off MS		2	off
fig|6666666.58101.peg.359	ID359	poorly characterized	General function prediction only	General function prediction only	Predicted aminopeptidases		0.0047435	0.0051396	0.0054712	0.0051181				off MS	off MS		3	off
fig|6666666.58101.peg.863	ID863	poorly characterized	General function prediction only	General function prediction only	Predicted aminopeptidases		0.0027395	0.0055654	0.0078993	0.0054014				off MS	off MS		3	off
fig|6666666.58101.peg.2585	ID2585	poorly characterized	General function prediction only	General function prediction only	Predicted aminopeptidases		0.0082185	0.0089047	0.0063195	0.00781423				off MS	off MS		3	off
fig|6666666.58101.peg.2774	ID2774	poorly characterized	General function prediction only	General function prediction only	Predicted aminopeptidases		0.010979	0.0089219	0.012663	0.0108546				off MS	off MS		3	off
fig|6666666.58101.peg.1485	ID1485	poorly characterized	General function prediction only	General function prediction only	Predicted aminopeptidases		0.010523	0.0099763	0.016183	0.0122274				off MS	off MS		3	off
fig|6666666.58101.peg.1837	ID1837	poorly characterized	General function prediction only	General function prediction only	Predicted aminopeptidases		0.016124	0.02293	0.021698	0.0202507				off MS	off MS		3	off
fig|6666666.58101.peg.2084	ID2084	poorly characterized	General function prediction only	General function prediction only	Predicted aminopeptidases		0.032244	0.02725	0.026777	0.028757				off MS	off MS		3	off
fig|6666666.58101.peg.3109	ID3109	poorly characterized	General function prediction only	General function prediction only	Predicted aminopeptidases		0.026007	0.028593	0.033526	0.0293753				off MS	off MS		3	off
fig|6666666.58101.peg.2007	ID2007	poorly characterized	General function prediction only	General function prediction only	Predicted aspartyl protease		0.0054229	0.0029379		0.0041804				off MS	off MS		2	off
fig|6666666.58101.peg.3061	ID3061	poorly characterized	General function prediction only	General function prediction only	Predicted ATPase or kinase		0.020339	0.016528		0.0184335				off MS	off MS		2	off
fig|6666666.58101.peg.2689	ID2689	poorly characterized	General function prediction only	General function prediction only	Predicted chitinase	GH19	0.017837	0.014495	0.023145	0.0184923				off MS	off MS		3	off
fig|6666666.58101.peg.2177	ID2177	poorly characterized	General function prediction only	General function prediction only	Predicted dehydrogenases and related proteins	GH109	0.0046704	0.0063254	0.0035912	0.00486233				off MS	off MS		3	off
fig|6666666.58101.peg.1243	ID1243	poorly characterized	General function prediction only	General function prediction only	Predicted dehydrogenases and related proteins	GH109	0.0057776	0.004695	0.0044426	0.00497173				off MS	off MS		3	off
fig|6666666.58101.peg.1550	ID1550	poorly characterized	General function prediction only	General function prediction only	Predicted dehydrogenases and related proteins	GH109	0.0073777	0.0035972	0.010211	0.00706197				off MS	off MS		3	off
fig|6666666.58101.peg.4082	ID4082	poorly characterized	General function prediction only	General function prediction only	Predicted dehydrogenases and related proteins	GH109	0.0070856	0.0086368	0.0081725	0.00796497				off MS	off MS		3	off
fig|6666666.58101.peg.1451	ID1451	poorly characterized	General function prediction only	General function prediction only	Predicted dehydrogenases and related proteins	GH109	0.027919	0.025076	0.028812	0.027269				off MS	off MS		3	off
fig|6666666.58101.peg.502	ID502	poorly characterized	General function prediction only	General function prediction only	Predicted dehydrogenases and related proteins	GH109	0.027961	0.037869	0.046583	0.037471				off MS	off MS		3	off
fig|6666666.58101.peg.1552	ID1552	poorly characterized	General function prediction only	General function prediction only	Predicted dehydrogenases and related proteins	GH109	0.076059	0.063314	0.083447	0.0742733				off MS	off MS		3	off
fig|6666666.58101.peg.749	ID749	poorly characterized	General function prediction only	General function prediction only	Predicted dinucleotide-binding enzymes		0.010243	0.0083239	0.0078764	0.00881443				off MS	off MS		3	off
fig|6666666.58101.peg.3569	ID3569	metabolism	Secondary metabolites biosynthesis, transport and catabolism	Other	Predicted dithiol-disulfide isomerase involved in polyketide biosynthesis		0.024164	0.009818	0.010451	0.014811				off MS	off MS		3	off
fig|6666666.58101.peg.783	ID783	poorly characterized	General function prediction only	General function prediction only	Predicted enzyme related to lactoylglutathione lyase		0.022438	0.013675		0.0180565				off MS	off MS		2	off
fig|6666666.58101.peg.3318	ID3318	poorly characterized	General function prediction only	General function prediction only	Predicted enzyme with a TIM-barrel fold		0.012346	0.0075242	0.01068	0.0101834				off MS	off MS		3	off
fig|6666666.58101.peg.4437	ID4437	poorly characterized	General function prediction only	General function prediction only	Predicted epimerase, PhzC/PhzF homolog			0.0066017		0.0066017				off MS	off MS		1	off
fig|6666666.58101.peg.875	ID875	poorly characterized	General function prediction only	General function prediction only	Predicted esterase	CE1		0.0083239	0.0078764	0.00810015				off MS	off MS		2	off
fig|6666666.58101.peg.3014	ID3014	metabolism	Carbohydrate transport and metabolism	Carbohydrate metabolism	Predicted glycosylase	GH130	0.012537	0.014009	0.018076	0.014874				off MS	off MS		3	off
fig|6666666.58101.peg.3576	ID3576	metabolism	Carbohydrate transport and metabolism	Carbohydrate metabolism	Predicted glycosylase	GH130	0.012494	0.017405	0.016469	0.015456				off MS	off MS		3	off
fig|6666666.58101.peg.3540	ID3540	poorly characterized	General function prediction only	General function prediction only	Predicted GTPase			0.0025302	0.0035912	0.0030607				off MS	off MS		2	off
fig|6666666.58101.peg.582	ID582	poorly characterized	General function prediction only	General function prediction only	Predicted GTPase			0.0049727		0.0049727				off MS	off MS		1	off
fig|6666666.58101.peg.385	ID385	information storage and processing	Translation, ribosomal structure and biogenesis	General	Predicted GTPase, probable translation factor		0.0077034	0.01252	0.0066638	0.0089624				off MS	off MS		3	off
fig|6666666.58101.peg.1866	ID1866	poorly characterized	General function prediction only	General function prediction only	Predicted GTPases		0.0032646	0.0039793	0.0056481	0.00429733				off MS	off MS		3	off
fig|6666666.58101.peg.437	ID437	poorly characterized	General function prediction only	General function prediction only	Predicted hydrolase (HAD superfamily)		0.023672	0.010992	0.007801	0.014155				off MS	off MS		3	off
fig|6666666.58101.peg.1244	ID1244	poorly characterized	General function prediction only	General function prediction only	Predicted hydrolases or acyltransferases (alpha/beta hydrolase superfamily)	CE1	0.0078532	0.0042544		0.0060538				off MS	off MS		2	off
fig|6666666.58101.peg.497	ID497	poorly characterized	General function prediction only	General function prediction only	Predicted hydrolases or acyltransferases (alpha/beta hydrolase superfamily)	CE1		0.0090806		0.0090806				off MS	off MS		1	off
fig|6666666.58101.peg.736	ID736	poorly characterized	General function prediction only	General function prediction only	Predicted hydrolases or acyltransferases (alpha/beta hydrolase superfamily)	CE1	0.01304	0.0084775	0.0060163	0.00917793				off MS	off MS		3	off
fig|6666666.58101.peg.129	ID129	poorly characterized	General function prediction only	General function prediction only	Predicted hydrolases or acyltransferases (alpha/beta hydrolase superfamily)		0.011819	0.0096045	0.016359	0.0125942				off MS	off MS		3	off
fig|6666666.58101.peg.1102	ID1102	poorly characterized	General function prediction only	General function prediction only	Predicted hydrolases or acyltransferases (alpha/beta hydrolase superfamily)		0.023301	0.044181	0.038819	0.0354337				off MS	off MS		3	off
fig|6666666.58101.peg.1845	ID1845	poorly characterized	Function unknown	Uncharacterized conserved protein	Predicted integral membrane protein		0.04387	0.071299	0.036544	0.050571				off MS	off MS		3	off
fig|6666666.58101.peg.3299	ID3299	poorly characterized	Function unknown	Uncharacterized conserved protein	Predicted integral membrane protein		0.062217	0.054604	0.045927	0.0542493				off MS	off MS		3	off
fig|6666666.58101.peg.601	ID601	poorly characterized	General function prediction only	General function prediction only	Predicted lactoylglutathione lyase				0.017851	0.017851				off MS	off MS		1	off
fig|6666666.58101.peg.443	ID443	poorly characterized	General function prediction only	General function prediction only	Predicted lactoylglutathione lyase		0.083152	0.084463	0.065936	0.0778503				off MS	off MS		3	off
fig|6666666.58101.peg.3007	ID3007	cellular processes and signaling	Signal transduction mechanisms	Other	Predicted membrane GTPase involved in stress response			0.0057149	0.0054077	0.0055613				off MS	off MS		2	off
fig|6666666.58101.peg.1526	ID1526	poorly characterized	Function unknown	Uncharacterized conserved protein	Predicted membrane protein		0.019633	0.0079771		0.0138051				off MS	off MS		2	off
fig|6666666.58101.peg.4052	ID4052	poorly characterized	Function unknown	Uncharacterized conserved protein	Predicted membrane protein		0.01756	0.039241		0.0284005				off MS	off MS		2	off
fig|6666666.58101.peg.1724	ID1724	cellular processes and signaling	Posttranslational modification, protein turnover, chaperones	Degradation of proteins, peptides, and glycopeptides	Predicted metalloendopeptidase		0.0073624	0.011966	0.0097049	0.00967777				off MS	off MS		3	off
fig|6666666.58101.peg.4239	ID4239	metabolism	Carbohydrate transport and metabolism	Carbohydrate metabolism	Predicted N-acetylglucosamine kinase		0.024713	0.02209	0.022803	0.023202				off MS	off MS		3	off
fig|6666666.58101.peg.4389	ID4389	cellular processes and signaling	Cell wall/membrane/envelope biogenesis	Cell envelope	Predicted nucleoside-diphosphate-sugar epimerases		0.018181	0.014774	0.015728	0.0162277				off MS	off MS		3	off
fig|6666666.58101.peg.4609	ID4609	information storage and processing	Transcription	DNA interactions	Predicted nucleotide-binding protein containing TIR -like domain		0.017452	0.0094543	0.010064	0.0123234				off MS	off MS		3	off
fig|6666666.58101.peg.2590	ID2590	poorly characterized	Function unknown	Uncharacterized conserved protein	Predicted outer membrane protein		0.032496	0.016504		0.0245				off MS	off MS		2	off
fig|6666666.58101.peg.1739	ID1739	poorly characterized	Function unknown	Uncharacterized conserved protein	Predicted outer membrane protein		0.26733	0.22617	0.2999	0.264467				off MS	off MS		3	off
fig|6666666.58101.peg.88	ID88	metabolism	Energy production and conversion	Other	Predicted oxidoreductases (related to aryl-alcohol dehydrogenases)		0.031684	0.023766	0.0253	0.0269167				off MS	off MS		3	off
fig|6666666.58101.peg.38	ID38	metabolism	Energy production and conversion	Other	Predicted oxidoreductases (related to aryl-alcohol dehydrogenases)		0.027104	0.033885	0.021643	0.027544				off MS	off MS		3	off
fig|6666666.58101.peg.1209	ID1209	metabolism	Energy production and conversion	Other	Predicted oxidoreductases (related to aryl-alcohol dehydrogenases)		0.023631	0.026186	0.03469	0.028169				off MS	off MS		3	off
fig|6666666.58101.peg.813	ID813	metabolism	Energy production and conversion	Other	Predicted oxidoreductases (related to aryl-alcohol dehydrogenases)		0.044733	0.05998	0.051596	0.052103				off MS	off MS		3	off
fig|6666666.58101.peg.500	ID500	metabolism	Energy production and conversion	Other	Predicted oxidoreductases (related to aryl-alcohol dehydrogenases)		0.096848	0.085399	0.11646	0.099569				off MS	off MS		3	off
fig|6666666.58101.peg.3644	ID3644	poorly characterized	General function prediction only	General function prediction only	Predicted periplasmic solute-binding protein		0.0041698			0.0041698				off MS	off MS		1	off
fig|6666666.58101.peg.3206	ID3206	poorly characterized	General function prediction only	General function prediction only	Predicted periplasmic solute-binding protein		0.024975	0.016236	0.011522	0.0175777				off MS	off MS		3	off
fig|6666666.58101.peg.231	ID231	poorly characterized	General function prediction only	General function prediction only	Predicted protease with the C-terminal PDZ domain		0.0094871	0.013491	0.013678	0.0122187				off MS	off MS		3	off
fig|6666666.58101.peg.1484	ID1484	poorly characterized	General function prediction only	General function prediction only	Predicted protease with the C-terminal PDZ domain		0.018478	0.017831	0.014652	0.016987				off MS	off MS		3	off
fig|6666666.58101.peg.1977	ID1977	cellular processes and signaling	Posttranslational modification, protein turnover, chaperones	Detoxification	Predicted redox protein, regulator of disulfide bond formation		0.11695	0.11983	0.15835	0.13171				off MS	off MS		3	off
fig|6666666.58101.peg.4422	ID4422	poorly characterized	General function prediction only	General function prediction only	Predicted Rossmann fold nucleotide-binding protein		0.024061	0.019552	0.027752	0.0237883				off MS	off MS		3	off
fig|6666666.58101.peg.3748	ID3748	cellular processes and signaling	Cell wall/membrane/envelope biogenesis	Cell envelope	Predicted S-adenosylmethionine-dependent methyltransferase involved in cell envelope biogenesis		0.009682	0.0098348	0.0055836	0.0083668				off MS	off MS		3	off
fig|6666666.58101.peg.4562	ID4562	poorly characterized	General function prediction only	General function prediction only	Predicted secreted acid phosphatase		0.0079414			0.0079414				off MS	off MS		1	off
fig|6666666.58101.peg.2652	ID2652	cellular processes and signaling	Cell wall/membrane/envelope biogenesis	Cell envelope	Predicted sugar isomerase		0.0033339			0.0033339				off MS	off MS		1	off
fig|6666666.58101.peg.494	ID494	metabolism	Carbohydrate transport and metabolism	Carbohydrate metabolism	Predicted sugar kinase		0.0048576	0.0059211		0.00538935				off MS	off MS		2	off
fig|6666666.58101.peg.4374	ID4374	metabolism	Carbohydrate transport and metabolism	Carbohydrate metabolism	Predicted sugar phosphatases of the HAD superfamily		0.0048913	0.0079495	0.0056416	0.0061608				off MS	off MS		3	off
fig|6666666.58101.peg.3129	ID3129	poorly characterized	General function prediction only	General function prediction only	Predicted sugar phosphate isomerase		0.0079118	0.0064293	0.0091255	0.0078222				off MS	off MS		3	off
fig|6666666.58101.peg.1062	ID1062	poorly characterized	General function prediction only	General function prediction only	Predicted thioesterase		0.0095512		0.011016	0.0102836				off MS	off MS		2	off
fig|6666666.58101.peg.417	ID417	poorly characterized	General function prediction only	General function prediction only	Predicted thioesterase			0.012669	0.011988	0.0123285				off MS	off MS		2	off
fig|6666666.58101.peg.4696	ID4696	information storage and processing	Transcription	Transcription factors	Predicted transcriptional regulator		0.0089751	0.0072933	0.0077639	0.00801077				off MS	off MS		3	off
fig|6666666.58101.peg.2889	ID2889	information storage and processing	Transcription	Cell division	Predicted transcriptional regulator containing the HTH domain			0.0061758		0.0061758				off MS	off MS		1	off
fig|6666666.58101.peg.921	ID921	information storage and processing	Transcription	Transcription factors	Predicted transcriptional regulators			0.0033785		0.0033785				off MS	off MS		1	off
fig|6666666.58101.peg.2647	ID2647	information storage and processing	Transcription	Transcription factors	Predicted transcriptional regulators		0.0062181			0.0062181				off MS	off MS		1	off
fig|6666666.58101.peg.171	ID171	information storage and processing	Transcription	Transcription factors	Predicted transcriptional regulators		0.0069067	0.0056125	0.0079662	0.00682847				off MS	off MS		3	off
fig|6666666.58101.peg.4184	ID4184	information storage and processing	Transcription	Transcription factors	Predicted transcriptional regulators		0.010916	0.0066527	0.0094426	0.00900377				off MS	off MS		3	off
fig|6666666.58101.peg.2126	ID2126	information storage and processing	Transcription	Transcription factors	Predicted transcriptional regulators				0.014557	0.014557				off MS	off MS		1	off
fig|6666666.58101.peg.2218	ID2218	cellular processes and signaling	Cell wall/membrane/envelope biogenesis	Cell envelope	Predicted UDP-glucose 6-dehydrogenase		0.017832	0.027664	0.022437	0.0226443				off MS	off MS		3	off
fig|6666666.58101.peg.2416	ID2416	poorly characterized	General function prediction only	General function prediction only	Predicted unusual protein kinase		0.042749	0.045161	0.047663	0.045191				off MS	off MS		3	off
fig|6666666.58101.peg.1617	ID1617	metabolism	Carbohydrate transport and metabolism	Carbohydrate metabolism	Predicted xylanase/chitin deacetylase	CE4	0.0093305			0.0093305				off MS	off MS		1	off
fig|6666666.58101.peg.4310	ID4310	poorly characterized	General function prediction only	General function prediction only	Predicted Zn-dependent hydrolases of the beta-lactamase fold		0.040837	0.045948	0.043478	0.043421				off MS	off MS		3	off
fig|6666666.58101.peg.4265	ID4265	poorly characterized	General function prediction only	General function prediction only	Predicted Zn-dependent peptidases		0.0033261	0.0040542	0.0057544	0.00437823				off MS	off MS		3	off
fig|6666666.58101.peg.485	ID485	poorly characterized	General function prediction only	General function prediction only	Predicted Zn-dependent peptidases		0.0092391	0.0075078	0.0088803	0.0085424				off MS	off MS		3	off
fig|6666666.58101.peg.484	ID484	poorly characterized	General function prediction only	General function prediction only	Predicted Zn-dependent peptidases		0.012735	0.0038807	0.0091803	0.00859867				off MS	off MS		3	off
fig|6666666.58101.peg.3665	ID3665	poorly characterized	General function prediction only	General function prediction only	Predicted Zn-dependent peptidases		0.0014848	0.016893	0.018839	0.0124056				off MS	off MS		3	off
fig|6666666.58101.peg.1738	ID1738	poorly characterized	General function prediction only	General function prediction only	Predicted Zn-dependent proteases		0.0017114	0.0083441	0.0039477	0.00466773				off MS	off MS		3	off
fig|6666666.58101.peg.146	ID146	poorly characterized	General function prediction only	General function prediction only	Predicted Zn-dependent proteases and their inactivated homologs		0.0077812	0.0137	0.013462	0.0116477				off MS	off MS		3	off
fig|6666666.58101.peg.145	ID145	poorly characterized	General function prediction only	General function prediction only	Predicted Zn-dependent proteases and their inactivated homologs		0.020741	0.02593	0.036804	0.027825				off MS	off MS		3	off
fig|6666666.58101.peg.156	ID156	poorly characterized	General function prediction only	General function prediction only	Predicted Zn-dependent proteases and their inactivated homologs		0.034942	0.045174	0.042134	0.04075				off MS	off MS		3	off
fig|6666666.58101.peg.155	ID155	poorly characterized	General function prediction only	General function prediction only	Predicted Zn-dependent proteases and their inactivated homologs		0.045473	0.053845	0.053948	0.0510887				off MS	off MS		3	off
fig|6666666.58101.peg.2436	ID2436	cellular processes and signaling	Intracellular trafficking, secretion, and vesicular transport	Protein and peptide secretion and trafficking	Preprotein translocase subunit SecA (ATPase, RNA helicase)		0.028862	0.028665	0.03033	0.0292857				off MS	off MS		3	off
fig|6666666.58101.peg.3533	ID3533	information storage and processing	Translation, ribosomal structure and biogenesis	tRNA aminoacylation	Prolyl-tRNA synthetase			0.0023443		0.0023443				off MS	off MS		1	off
fig|6666666.58101.peg.1908	ID1908	cellular processes and signaling	Posttranslational modification, protein turnover, chaperones	Degradation of proteins, peptides, and glycopeptides	Protease subunit of ATP-dependent Clp proteases		0.095984	0.06618	0.057031	0.073065				off MS	off MS		3	off
fig|6666666.58101.peg.2440	ID2440	information storage and processing	Translation, ribosomal structure and biogenesis	Translation factors	Protein chain release factor B		0.0084393	0.0051434	0.0048669	0.00614987				off MS	off MS		3	off
fig|6666666.58101.peg.801	ID801	metabolism	Secondary metabolites biosynthesis, transport and catabolism	Secondary metabolites	Protein involved in biosynthesis of mitomycin antibiotics/polyketide fumonisin			0.008205	0.011646	0.0099255				off MS	off MS		2	off
fig|6666666.58101.peg.2606	ID2606	metabolism	Secondary metabolites biosynthesis, transport and catabolism	Secondary metabolites	Protein involved in biosynthesis of mitomycin antibiotics/polyketide fumonisin		0.01084	0.0070472	0.015004	0.0109637				off MS	off MS		3	off
fig|6666666.58101.peg.306	ID306	poorly characterized	General function prediction only	General function prediction only	Protein related to penicillin acylase			0.0021272		0.0021272				off MS	off MS		1	off
fig|6666666.58101.peg.573	ID573	metabolism	Nucleotide transport and metabolism	Salvage of nucleosides and nucleotides	Purine nucleoside phosphorylase			0.010597	0.0090245	0.00981075				off MS	off MS		2	off
fig|6666666.58101.peg.302	ID302	metabolism	Amino acid transport and metabolism	Degradation of proteins, peptides, and glycopeptides	Puromycin-sensitive aminopeptidase and related aminopeptidases			0.0020488		0.0020488				off MS	off MS		1	off
fig|6666666.58101.peg.803	ID803	metabolism	Carbohydrate transport and metabolism	Degradation of polysaccharides	Putative alpha-1,2-mannosidase	GH92-CBM32-CBM56	0.0055928	0.0034086	0.004838	0.00461313				off MS	off MS		3	off
fig|6666666.58101.peg.1620	ID1620	metabolism	Carbohydrate transport and metabolism	Degradation of polysaccharides	Putative alpha-1,2-mannosidase	GH92	0.00279	0.0052901	0.0064359	0.00483867				off MS	off MS		3	off
fig|6666666.58101.peg.1529	ID1529	metabolism	Carbohydrate transport and metabolism	Degradation of polysaccharides	Putative alpha-1,2-mannosidase	GH92	0.0046316	0.009033	0.011753	0.00847253				off MS	off MS		3	off
fig|6666666.58101.peg.2882	ID2882	poorly characterized	General function prediction only	General function prediction only	Putative NADH-flavin reductase		0.013336	0.016255	0.011536	0.013709				off MS	off MS		3	off
fig|6666666.58101.peg.2813	ID2813	information storage and processing	Transcription	DNA interactions	Putative transcriptional regulator		0.0075592	0.0061428		0.006851				off MS	off MS		2	off
fig|6666666.58101.peg.3915	ID3915	information storage and processing	Transcription	DNA interactions	Putative transcriptional regulator, homolog of Bvg accessory factor		0.005723		0.0066009	0.00616195				off MS	off MS		2	off
fig|6666666.58101.peg.4427	ID4427	information storage and processing	Translation, ribosomal structure and biogenesis	tRNA and rRNA base modification	Putative translation factor (SUA5)		0.006862	0.0083643		0.00761315				off MS	off MS		2	off
fig|6666666.58101.peg.3111	ID3111	information storage and processing	Translation, ribosomal structure and biogenesis	Other	Putative translation initiation inhibitor, yjgF family			0.0091167		0.0091167				off MS	off MS		1	off
fig|6666666.58101.peg.4452	ID4452	information storage and processing	Translation, ribosomal structure and biogenesis	Other	Putative translation initiation inhibitor, yjgF family		0.013769	0.029836		0.0218025				off MS	off MS		2	off
fig|6666666.58101.peg.710	ID710	poorly characterized	Function unknown	Uncharacterized conserved protein	Putative virion core protein (lumpy skin disease virus)		0.013408	0.009339	0.017674	0.0134737				off MS	off MS		3	off
fig|6666666.58101.peg.4075	ID4075	poorly characterized	General function prediction only	General function prediction only	Putative Zn-dependent protease, contains TPR repeats			0.0028814	0.0027265	0.00280395				off MS	off MS		2	off
fig|6666666.58101.peg.4507	ID4507	poorly characterized	General function prediction only	General function prediction only	Putative Zn-dependent protease, contains TPR repeats		0.0096031	0.0093644	0.0066457	0.00853773				off MS	off MS		3	off
fig|6666666.58101.peg.624	ID624	poorly characterized	General function prediction only	General function prediction only	Putative Zn-dependent protease, contains TPR repeats		0.042836	0.045687	0.037055	0.0418593				off MS	off MS		3	off
fig|6666666.58101.peg.1965	ID1965	metabolism	Coenzyme transport and metabolism	Pyridoxine	Pyridoxal phosphate biosynthesis protein			0.0065453	0.0092901	0.0079177				off MS	off MS		2	off
fig|6666666.58101.peg.2812	ID2812	metabolism	Coenzyme transport and metabolism	Pyridoxine	Pyridoxamine-phosphate oxidase		0.0098622			0.0098622				off MS	off MS		1	off
fig|6666666.58101.peg.2237	ID2237	metabolism	Nucleotide transport and metabolism	Nucleotide metabolism	Pyrimidine operon attenuation protein/uracil phosphoribosyltransferase			0.006797		0.006797				off MS	off MS		1	off
fig|6666666.58101.peg.733	ID733	metabolism	Nucleotide transport and metabolism	Nucleotide metabolism	Pyrimidine operon attenuation protein/uracil phosphoribosyltransferase		0.035144	0.025386	0.02252	0.0276833				off MS	off MS		3	off
fig|6666666.58101.peg.849	ID849	metabolism	Amino acid transport and metabolism	Glutamate family	Pyrroline-5-carboxylate reductase			0.0042387		0.0042387				off MS	off MS		1	off
fig|6666666.58101.peg.260	ID260	metabolism	Carbohydrate transport and metabolism	Glycolysis/gluconeogenesis	Pyruvate kinase		0.034009	0.043257	0.049458	0.0422413				off MS	off MS		3	off
fig|6666666.58101.peg.2797	ID2797	metabolism	Energy production and conversion	Pyruvate dehydrogenase	Pyruvate/2-oxoglutarate dehydrogenase complex, dehydrogenase (E1) component, eukaryotic type, alpha subunit		0.072724	0.075718	0.070774	0.073072				off MS	off MS		3	off
fig|6666666.58101.peg.219	ID219	metabolism	Energy production and conversion	Pyruvate dehydrogenase	Pyruvate/2-oxoglutarate dehydrogenase complex, dihydrolipoamide acyltransferase (E2) component, and related enzymes		0.0062548	0.015248	0.010821	0.0107746				off MS	off MS		3	off
fig|6666666.58101.peg.2796	ID2796	metabolism	Energy production and conversion	Pyruvate dehydrogenase	Pyruvate/2-oxoglutarate dehydrogenase complex, dihydrolipoamide acyltransferase (E2) component, and related enzymes		0.092631	0.091772	0.10099	0.095131				off MS	off MS		3	off
fig|6666666.58101.peg.2047	ID2047	metabolism	Energy production and conversion	Pyruvate dehydrogenase	Pyruvate/2-oxoglutarate dehydrogenase complex, dihydrolipoamide dehydrogenase (E3) component, and related enzymes		0.016648	0.015988	0.010474	0.01437				off MS	off MS		3	off
fig|6666666.58101.peg.888	ID888	metabolism	Energy production and conversion	Pyruvate dehydrogenase	Pyruvate/2-oxoglutarate dehydrogenase complex, dihydrolipoamide dehydrogenase (E3) component, and related enzymes		0.029067	0.03108	0.031761	0.030636				off MS	off MS		3	off
fig|6666666.58101.peg.2111	ID2111	information storage and processing	Replication, recombination and repair	DNA replication, recombination, and repair	Recombinational DNA repair ATPase (RecF pathway)				0.0044547	0.0044547				off MS	off MS		1	off
fig|6666666.58101.peg.3974	ID3974	cellular processes and signaling	Signal transduction mechanisms	DNA interactions	Response regulator containing a CheY-like receiver domain and an HTH DNA-binding domain		0.0065142	0.0052936	0.0075134	0.0064404				off MS	off MS		3	off
fig|6666666.58101.peg.1000	ID1000	cellular processes and signaling	Signal transduction mechanisms	DNA interactions	Response regulator containing CheY-like receiver, AAA-type ATPase, and DNA-binding domains		0.0034062	0.002768	0.0039287	0.00336763				off MS	off MS		3	off
fig|6666666.58101.peg.2475	ID2475	cellular processes and signaling	Signal transduction mechanisms	DNA interactions	Response regulator containing CheY-like receiver, AAA-type ATPase, and DNA-binding domains			0.0050715	0.0035992	0.00433535				off MS	off MS		2	off
fig|6666666.58101.peg.2317	ID2317	cellular processes and signaling	Signal transduction mechanisms	DNA interactions	Response regulator containing CheY-like receiver, AAA-type ATPase, and DNA-binding domains		0.006146	0.0062429	0.008861	0.0070833				off MS	off MS		3	off
fig|6666666.58101.peg.4113	ID4113	cellular processes and signaling	Signal transduction mechanisms	DNA interactions	Response regulator containing CheY-like receiver, AAA-type ATPase, and DNA-binding domains		0.028967	0.018831		0.023899				off MS	off MS		2	off
fig|6666666.58101.peg.2617	ID2617	information storage and processing	Transcription	DNA interactions	Response regulator of the LytR/AlgR family		0.0085155	0.0046133	0.0065479	0.0065589				off MS	off MS		3	off
fig|6666666.58101.peg.469	ID469	information storage and processing	Transcription	DNA interactions	Response regulator of the LytR/AlgR family				0.0067652	0.0067652				off MS	off MS		1	off
fig|6666666.58101.peg.1991	ID1991	information storage and processing	Transcription	DNA interactions	Response regulator of the LytR/AlgR family		0.02565	0.030107	0.029584	0.028447				off MS	off MS		3	off
fig|6666666.58101.peg.4072	ID4072	cellular processes and signaling	Signal transduction mechanisms	DNA interactions	Response regulators consisting of a CheY-like receiver domain and a winged-helix DNA-binding domain		0.0155	0.010076	0.025028	0.016868				off MS	off MS		3	off
fig|6666666.58101.peg.3889	ID3889	cellular processes and signaling	Signal transduction mechanisms	DNA interactions	Response regulators consisting of a CheY-like receiver domain and a winged-helix DNA-binding domain		0.081205	0.15153	0.072848	0.101861				off MS	off MS		3	off
fig|6666666.58101.peg.836	ID836	cellular processes and signaling	Defense mechanisms	Other	Restriction endonuclease		0.014327	0.015523	0.01377	0.01454				off MS	off MS		3	off
fig|6666666.58101.peg.3005	ID3005	metabolism	Inorganic ion transport and metabolism	Other	Rhodanese-related sulfurtransferase		0.010097	0.0041025	0.0058229	0.00667413				off MS	off MS		3	off
fig|6666666.58101.peg.1480	ID1480	metabolism	Inorganic ion transport and metabolism	Other	Rhodanese-related sulfurtransferase		0.03398	0.02209		0.028035				off MS	off MS		2	off
fig|6666666.58101.peg.3904	ID3904	cellular processes and signaling	Cell wall/membrane/envelope biogenesis	Cell envelope	Rhs family protein				0.0018655	0.0018655				off MS	off MS		1	off
fig|6666666.58101.peg.2842	ID2842	metabolism	Coenzyme transport and metabolism	Riboflavin, FMN, and FAD	Riboflavin synthase alpha chain		0.0072865	0.011842	0.012606	0.0105782				off MS	off MS		3	off
fig|6666666.58101.peg.1933	ID1933	information storage and processing	Translation, ribosomal structure and biogenesis	Degradation of RNA	Ribonucleases G and E		0.0027395		0.0031597	0.0029496				off MS	off MS		2	off
fig|6666666.58101.peg.1170	ID1170	metabolism	Nucleotide transport and metabolism	Nucleotide metabolism	Ribonucleotide reductase, beta subunit		0.013089	0.0088634		0.0109762				off MS	off MS		2	off
fig|6666666.58101.peg.1874	ID1874	metabolism	Carbohydrate transport and metabolism	Pentose phosphate pathway	Ribose 5-phosphate isomerase		0.006093	0.0099026	0.0070277	0.00767443				off MS	off MS		3	off
fig|6666666.58101.peg.3397	ID3397	information storage and processing	Translation, ribosomal structure and biogenesis	Ribosomal proteins: synthesis and modification	Ribosomal protein L1		0.085302	0.074269	0.084332	0.081301				off MS	off MS		3	off
fig|6666666.58101.peg.4317	ID4317	information storage and processing	Translation, ribosomal structure and biogenesis	Ribosomal proteins: synthesis and modification	Ribosomal protein L10		0.061758	0.078067		0.0699125				off MS	off MS		2	off
fig|6666666.58101.peg.2881	ID2881	information storage and processing	Translation, ribosomal structure and biogenesis	Ribosomal proteins: synthesis and modification	Ribosomal protein L11 methylase		0.0050848			0.0050848				off MS	off MS		1	off
fig|6666666.58101.peg.3353	ID3353	information storage and processing	Translation, ribosomal structure and biogenesis	Ribosomal proteins: synthesis and modification	Ribosomal protein L15		0.066858	0.093138	0.082623	0.080873				off MS	off MS		3	off
fig|6666666.58101.peg.3344	ID3344	information storage and processing	Translation, ribosomal structure and biogenesis	Ribosomal proteins: synthesis and modification	Ribosomal protein L17		0.047918	0.048674	0.041451	0.0460143				off MS	off MS		3	off
fig|6666666.58101.peg.3356	ID3356	information storage and processing	Translation, ribosomal structure and biogenesis	Ribosomal proteins: synthesis and modification	Ribosomal protein L18		0.024584	0.074915	0.028355	0.042618				off MS	off MS		3	off
fig|6666666.58101.peg.1404	ID1404	information storage and processing	Translation, ribosomal structure and biogenesis	Ribosomal proteins: synthesis and modification	Ribosomal protein L19		0.055314	0.11986	0.092154	0.0891093				off MS	off MS		3	off
fig|6666666.58101.peg.3144	ID3144	information storage and processing	Translation, ribosomal structure and biogenesis	Ribosomal proteins: synthesis and modification	Ribosomal protein L21		0.083152	0.17456	0.11189	0.123201				off MS	off MS		3	off
fig|6666666.58101.peg.3367	ID3367	information storage and processing	Translation, ribosomal structure and biogenesis	Ribosomal proteins: synthesis and modification	Ribosomal protein L22		0.034842	0.020224		0.027533				off MS	off MS		2	off
fig|6666666.58101.peg.3361	ID3361	information storage and processing	Translation, ribosomal structure and biogenesis	Ribosomal proteins: synthesis and modification	Ribosomal protein L24		0.0248	0.045343	0.035755	0.0352993				off MS	off MS		3	off
fig|6666666.58101.peg.3411	ID3411	information storage and processing	Translation, ribosomal structure and biogenesis	Ribosomal proteins: synthesis and modification	Ribosomal protein L25 (general stress protein Ctc)		0.12516	0.11966	0.059442	0.101421				off MS	off MS		3	off
fig|6666666.58101.peg.3143	ID3143	information storage and processing	Translation, ribosomal structure and biogenesis	Ribosomal proteins: synthesis and modification	Ribosomal protein L27		0.062933	0.035405	0.027918	0.0420853				off MS	off MS		3	off
fig|6666666.58101.peg.3370	ID3370	information storage and processing	Translation, ribosomal structure and biogenesis	Ribosomal proteins: synthesis and modification	Ribosomal protein L4		0.097604	0.07111	0.10093	0.0898813				off MS	off MS		3	off
fig|6666666.58101.peg.3360	ID3360	information storage and processing	Translation, ribosomal structure and biogenesis	Ribosomal proteins: synthesis and modification	Ribosomal protein L5		0.10097	0.097245	0.060386	0.0862003				off MS	off MS		3	off
fig|6666666.58101.peg.4318	ID4318	information storage and processing	Translation, ribosomal structure and biogenesis	Ribosomal proteins: synthesis and modification	Ribosomal protein L7/L12		0.044522	0.1402	0.083447	0.0893897				off MS	off MS		3	off
fig|6666666.58101.peg.4168	ID4168	information storage and processing	Translation, ribosomal structure and biogenesis	Ribosomal proteins: synthesis and modification	Ribosomal protein L9		0.057697	0.078143	0.038819	0.0582197				off MS	off MS		3	off
fig|6666666.58101.peg.598	ID598	information storage and processing	Translation, ribosomal structure and biogenesis	Ribosomal proteins: synthesis and modification	Ribosomal protein S10		0.076977	0.10236	0.088785	0.089374				off MS	off MS		3	off
fig|6666666.58101.peg.3347	ID3347	information storage and processing	Translation, ribosomal structure and biogenesis	Ribosomal proteins: synthesis and modification	Ribosomal protein S11			0.048976	0.025278	0.037127				off MS	off MS		2	off
fig|6666666.58101.peg.3348	ID3348	information storage and processing	Translation, ribosomal structure and biogenesis	Ribosomal proteins: synthesis and modification	Ribosomal protein S13		0.045234	0.050543	0.052173	0.0493167				off MS	off MS		3	off
fig|6666666.58101.peg.415	ID415	information storage and processing	Translation, ribosomal structure and biogenesis	Ribosomal proteins: synthesis and modification	Ribosomal protein S15P/S13E		0.015365			0.015365				off MS	off MS		1	off
fig|6666666.58101.peg.1396	ID1396	information storage and processing	Translation, ribosomal structure and biogenesis	Ribosomal proteins: synthesis and modification	Ribosomal protein S16		0.072984	0.046822	0.053166	0.0576573				off MS	off MS		3	off
fig|6666666.58101.peg.3363	ID3363	information storage and processing	Translation, ribosomal structure and biogenesis	Ribosomal proteins: synthesis and modification	Ribosomal protein S17		0.033657	0.041025		0.037341				off MS	off MS		2	off
fig|6666666.58101.peg.4169	ID4169	information storage and processing	Translation, ribosomal structure and biogenesis	Ribosomal proteins: synthesis and modification	Ribosomal protein S18			0.013203		0.013203				off MS	off MS		1	off
fig|6666666.58101.peg.35	ID35	information storage and processing	Translation, ribosomal structure and biogenesis	Ribosomal proteins: synthesis and modification	Ribosomal protein S2		0.084141	0.047863	0.084109	0.0720377				off MS	off MS		3	off
fig|6666666.58101.peg.3366	ID3366	information storage and processing	Translation, ribosomal structure and biogenesis	Ribosomal proteins: synthesis and modification	Ribosomal protein S3		0.061141	0.063596	0.050774	0.0585037				off MS	off MS		3	off
fig|6666666.58101.peg.3346	ID3346	information storage and processing	Translation, ribosomal structure and biogenesis	Ribosomal proteins: synthesis and modification	Ribosomal protein S4 and related proteins		0.19594	0.15638	0.14528	0.165867				off MS	off MS		3	off
fig|6666666.58101.peg.4170	ID4170	information storage and processing	Translation, ribosomal structure and biogenesis	Ribosomal proteins: synthesis and modification	Ribosomal protein S6		0.040889	0.02848	0.026949	0.032106				off MS	off MS		3	off
fig|6666666.58101.peg.596	ID596	information storage and processing	Translation, ribosomal structure and biogenesis	Ribosomal proteins: synthesis and modification	Ribosomal protein S7		0.072959	0.059288	0.036816	0.0563543				off MS	off MS		3	off
fig|6666666.58101.peg.3358	ID3358	information storage and processing	Translation, ribosomal structure and biogenesis	Ribosomal proteins: synthesis and modification	Ribosomal protein S8		0.069608	0.056565	0.061758	0.0626437				off MS	off MS		3	off
fig|6666666.58101.peg.36	ID36	information storage and processing	Translation, ribosomal structure and biogenesis	Ribosomal proteins: synthesis and modification	Ribosomal protein S9		0.038652	0.022436	0.019106	0.0267313				off MS	off MS		3	off
fig|6666666.58101.peg.29	ID29	information storage and processing	Translation, ribosomal structure and biogenesis	Ribosomal proteins: synthesis and modification	Ribosome recycling factor		0.056694	0.058356	0.069751	0.0616003				off MS	off MS		3	off
fig|6666666.58101.peg.3402	ID3402	information storage and processing	Translation, ribosomal structure and biogenesis	Ribosomal proteins: synthesis and modification	Ribosome-associated protein Y (PSrp-1)		0.012292	0.029966	0.028355	0.0235377				off MS	off MS		3	off
fig|6666666.58101.peg.3223	ID3223	information storage and processing	Translation, ribosomal structure and biogenesis	Ribosomal proteins: synthesis and modification	Ribosome-binding factor A		0.011309	0.027569		0.019439				off MS	off MS		2	off
fig|6666666.58101.peg.27	ID27	poorly characterized	General function prediction only	General function prediction only	RNA-binding proteins (RRM domain)		0.13547	0.23453	0.21739	0.195797				off MS	off MS		3	off
fig|6666666.58101.peg.2287	ID2287	information storage and processing	Translation, ribosomal structure and biogenesis	tRNA and rRNA base modification	rRNA methylases		0.012313	0.020012	0.011362	0.0145623				off MS	off MS		3	off
fig|6666666.58101.peg.2186	ID2186	metabolism	Coenzyme transport and metabolism	Other	S-adenosylhomocysteine hydrolase		0.0032273	0.0052452		0.00423625				off MS	off MS		2	off
fig|6666666.58101.peg.1491	ID1491	metabolism	Coenzyme transport and metabolism	Other	S-adenosylmethionine synthetase		0.022087	0.030374	0.025475	0.0259787				off MS	off MS		3	off
fig|6666666.58101.peg.1921	ID1921	information storage and processing	Translation, ribosomal structure and biogenesis	tRNA and rRNA base modification	S-adenosylmethionine:tRNA-ribosyltransferase-isomerase (queuine synthetase)		0.055046	0.04831	0.066029	0.0564617				off MS	off MS		3	off
fig|6666666.58101.peg.337	ID337	metabolism	Secondary metabolites biosynthesis, transport and catabolism	Secondary metabolites	SAM-dependent methyltransferases		0.022174	0.013514	0.012788	0.0161587				off MS	off MS		3	off
fig|6666666.58101.peg.4039	ID4039	cellular processes and signaling	Cell wall/membrane/envelope biogenesis	Cell envelope	Secreted and surface protein containing fasciclin-like repeats		0.015534	0.018935	0.022396	0.018955				off MS	off MS		3	off
fig|6666666.58101.peg.973	ID973	cellular processes and signaling	Cell wall/membrane/envelope biogenesis	Cell envelope	Secreted and surface protein containing fasciclin-like repeats		0.036432	0.044409	0.033617	0.0381527				off MS	off MS		3	off
fig|6666666.58101.peg.2349	ID2349	metabolism	Amino acid transport and metabolism	Other	Selenocysteine lyase			0.0020117		0.0020117				off MS	off MS		1	off
fig|6666666.58101.peg.4471	ID4471	information storage and processing	Translation, ribosomal structure and biogenesis	tRNA aminoacylation	Seryl-tRNA synthetase		0.011506	0.017364	0.015167	0.014679				off MS	off MS		3	off
fig|6666666.58101.peg.3658	ID3658	poorly characterized	General function prediction only	General function prediction only	Short-chain alcohol dehydrogenase of unknown specificity		0.0050848	0.004132	0.0058648	0.0050272				off MS	off MS		3	off
fig|6666666.58101.peg.499	ID499	poorly characterized	General function prediction only	General function prediction only	Short-chain alcohol dehydrogenase of unknown specificity		0.011219	0.013675	0.0097049	0.011533				off MS	off MS		3	off
fig|6666666.58101.peg.4205	ID4205	poorly characterized	General function prediction only	General function prediction only	Short-chain dehydrogenases of various substrate specificities			0.0042544		0.0042544				off MS	off MS		1	off
fig|6666666.58101.peg.4406	ID4406	poorly characterized	General function prediction only	General function prediction only	Short-chain dehydrogenases of various substrate specificities		0.034796	0.026508	0.037625	0.0329763				off MS	off MS		3	off
fig|6666666.58101.peg.168	ID168	cellular processes and signaling	Intracellular trafficking, secretion, and vesicular transport	Protein and peptide secretion and trafficking	Signal peptidase I		0.0074792		0.0064699	0.00697455				off MS	off MS		2	off
fig|6666666.58101.peg.3779	ID3779	cellular processes and signaling	Intracellular trafficking, secretion, and vesicular transport	Protein and peptide secretion and trafficking	Signal recognition particle GTPase		0.012793	0.020791	0.012911	0.0154983				off MS	off MS		3	off
fig|6666666.58101.peg.855	ID855	cellular processes and signaling	Intracellular trafficking, secretion, and vesicular transport	Protein and peptide secretion and trafficking	Signal recognition particle GTPase		0.019878	0.017948	0.025475	0.0211003				off MS	off MS		3	off
fig|6666666.58101.peg.2768	ID2768	cellular processes and signaling	Signal transduction mechanisms	Signal transduction	Signal transduction histidine kinase		0.0013671			0.0013671				off MS	off MS		1	off
fig|6666666.58101.peg.950	ID950	cellular processes and signaling	Signal transduction mechanisms	Signal transduction	Signal transduction histidine kinase		0.0054368		0.0062708	0.0058538				off MS	off MS		2	off
fig|6666666.58101.peg.1278	ID1278	cellular processes and signaling	Signal transduction mechanisms	Signal transduction	Signal transduction histidine kinase		0.011566	0.011487	0.010375	0.0111427				off MS	off MS		3	off
fig|6666666.58101.peg.1929	ID1929	information storage and processing	Replication, recombination and repair	DNA replication, recombination, and repair	Single-stranded DNA-binding protein		0.015145	0.008205		0.011675				off MS	off MS		2	off
fig|6666666.58101.peg.1981	ID1981	information storage and processing	Replication, recombination and repair	DNA replication, recombination, and repair	Single-stranded DNA-binding protein		0.075727	0.041025	0.072787	0.0631797				off MS	off MS		3	off
fig|6666666.58101.peg.1492	ID1492	metabolism	Lipid transport and metabolism	Lipid metabolism	Sphingosine kinase and enzymes related to eukaryotic diacylglycerol kinase			0.0058211	0.0055082	0.00566465				off MS	off MS		2	off
fig|6666666.58101.peg.70	ID70	cellular processes and signaling	Posttranslational modification, protein turnover, chaperones	Degradation of proteins, peptides, and glycopeptides	Subtilisin-like serine proteases		0.019382	0.02625	0.017884	0.021172				off MS	off MS		3	off
fig|6666666.58101.peg.1735	ID1735	metabolism	Energy production and conversion	TCA cycle	Succinate dehydrogenase/fumarate reductase, Fe-S protein subunit		0.019176	0.026714	0.015799	0.020563				off MS	off MS		3	off
fig|6666666.58101.peg.1733	ID1733	metabolism	Energy production and conversion	TCA cycle	Succinate dehydrogenase/fumarate reductase, flavoprotein subunit			0.0017837		0.0017837				off MS	off MS		1	off
fig|6666666.58101.peg.1167	ID1167	metabolism	Energy production and conversion	TCA cycle	Succinyl-CoA synthetase, alpha subunit		0.0944	0.082612	0.069795	0.082269				off MS	off MS		3	off
fig|6666666.58101.peg.2389	ID2389	metabolism	Carbohydrate transport and metabolism	Carbohydrate metabolism	Sugar (pentulose and hexulose) kinases		0.017134	0.016244	0.018116	0.0171647				off MS	off MS		3	off
fig|6666666.58101.peg.3098	ID3098	metabolism	Carbohydrate transport and metabolism	Carbohydrate metabolism	Sugar kinases, ribokinase family		0.004841	0.0039339		0.00438745				off MS	off MS		2	off
fig|6666666.58101.peg.3881	ID3881	metabolism	Carbohydrate transport and metabolism	Carbohydrate metabolism	Sugar kinases, ribokinase family			0.0056493		0.0056493				off MS	off MS		1	off
fig|6666666.58101.peg.3272	ID3272	metabolism	Carbohydrate transport and metabolism	Carbohydrate metabolism	Sugar phosphate isomerases/epimerases		0.0075999	0.0082344		0.00791715				off MS	off MS		2	off
fig|6666666.58101.peg.4457	ID4457	metabolism	Carbohydrate transport and metabolism	Carbohydrate metabolism	Sugar phosphate isomerases/epimerases		0.023022	0.026192	0.023899	0.024371				off MS	off MS		3	off
fig|6666666.58101.peg.1462	ID1462	metabolism	Carbohydrate transport and metabolism	Carbohydrate metabolism	Sugar phosphate isomerases/epimerases		0.040869	0.031257	0.049911	0.040679				off MS	off MS		3	off
fig|6666666.58101.peg.1553	ID1553	metabolism	Carbohydrate transport and metabolism	Carbohydrate metabolism	Sugar phosphate isomerases/epimerases		0.052504	0.039384	0.039596	0.043828				off MS	off MS		3	off
fig|6666666.58101.peg.1557	ID1557	metabolism	Carbohydrate transport and metabolism	Carbohydrate metabolism	Sugar phosphate isomerases/epimerases		0.15544	0.11842	0.12606	0.133307				off MS	off MS		3	off
fig|6666666.58101.peg.4498	ID4498	metabolism	Carbohydrate transport and metabolism	Carbohydrate metabolism	Sugar phosphate isomerases/epimerases		0.12555	0.085019	0.12872	0.113096				off MS	off MS		3	off
fig|6666666.58101.peg.4197	ID4197	metabolism	Inorganic ion transport and metabolism	Other	Sulfite reductase, beta subunit (hemoprotein)		0.0020281	0.0016481		0.0018381				off MS	off MS		2	off
fig|6666666.58101.peg.7	ID7	metabolism	Inorganic ion transport and metabolism	Detoxification	Superoxide dismutase		0.038933	0.085179	0.02418	0.0494307				off MS	off MS		3	off
fig|6666666.58101.peg.4330	ID4330	metabolism	Amino acid transport and metabolism	Aspartate family	Tetrahydrodipicolinate N-succinyltransferase		0.026081	0.03391	0.042114	0.034035				off MS	off MS		3	off
fig|6666666.58101.peg.3764	ID3764	metabolism	Coenzyme transport and metabolism	Thiamine	Thiamine monophosphate kinase		0.012186	0.0082522		0.0102191				off MS	off MS		2	off
fig|6666666.58101.peg.2026	ID2026	metabolism	Amino acid transport and metabolism	Pyruvate family	Thiamine pyrophosphate-requiring enzymes [acetolactate synthase, pyruvate dehydrogenase (cytochrome), glyoxylate carboligase, phosphonopyruvate decarboxylase]		0.0072615	0.0098348	0.0083754	0.00849057				off MS	off MS		3	off
fig|6666666.58101.peg.3343	ID3343	metabolism	Amino acid transport and metabolism	Pyruvate family	Thiamine pyrophosphate-requiring enzymes [acetolactate synthase, pyruvate dehydrogenase (cytochrome), glyoxylate carboligase, phosphonopyruvate decarboxylase]		0.0024887	0.010112	0.012917	0.0085059				off MS	off MS		3	off
fig|6666666.58101.peg.3205	ID3205	cellular processes and signaling	Posttranslational modification, protein turnover, chaperones	Detoxification	Thiol-disulfide isomerase and thioredoxins		0.0086194	0.0056034	0.0099416	0.0080548				off MS	off MS		3	off
fig|6666666.58101.peg.2051	ID2051	cellular processes and signaling	Posttranslational modification, protein turnover, chaperones	Detoxification	Thioredoxin domain-containing protein		0.06001	0.048766		0.054388				off MS	off MS		2	off
fig|6666666.58101.peg.4273	ID4273	cellular processes and signaling	Posttranslational modification, protein turnover, chaperones	Detoxification	Thioredoxin reductase		0.011113	0.012643	0.0076907	0.0104822				off MS	off MS		3	off
fig|6666666.58101.peg.4044	ID4044	cellular processes and signaling	Posttranslational modification, protein turnover, chaperones	Detoxification	Thioredoxin-like proteins and domains		0.112	0.072186	0.049002	0.0777293				off MS	off MS		3	off
fig|6666666.58101.peg.2036	ID2036	metabolism	Amino acid transport and metabolism	Pyruvate family	Threonine dehydratase		0.01699	0.013806	0.021556	0.0174507				off MS	off MS		3	off
fig|6666666.58101.peg.3080	ID3080	metabolism	Amino acid transport and metabolism	Aspartate family	Threonine synthase		0.0064843	0.0079039	0.0093487	0.0079123				off MS	off MS		3	off
fig|6666666.58101.peg.3303	ID3303	information storage and processing	Translation, ribosomal structure and biogenesis	tRNA aminoacylation	Threonyl-tRNA synthetase			0.0071682	0.0050871	0.00612765				off MS	off MS		2	off
fig|6666666.58101.peg.2034	ID2034	poorly characterized	General function prediction only	General function prediction only	Trans-aconitate methyltransferase		0.0084141	0.015954	0.016175	0.0135144				off MS	off MS		3	off
fig|6666666.58101.peg.3399	ID3399	information storage and processing	Transcription	Transcription factors	Transcription antiterminator		0.078532	0.051053	0.04076	0.0567817				off MS	off MS		3	off
fig|6666666.58101.peg.1960	ID1960	information storage and processing	Transcription	Transcription factors	Transcription elongation factor		0.063026	0.032925	0.025962	0.0406377				off MS	off MS		3	off
fig|6666666.58101.peg.2907	ID2907	information storage and processing	Transcription	Transcription factors	Transcription elongation factor		0.077386	0.11739	0.089256	0.0946773				off MS	off MS		3	off
fig|6666666.58101.peg.394	ID394	information storage and processing	Transcription	Transcription factors	Transcription termination factor		0.024603	0.019993	0.030957	0.0251843				off MS	off MS		3	off
fig|6666666.58101.peg.2709	ID2709	information storage and processing	Transcription	Transcription factors	Transcription termination factor		0.031125	0.036885	0.031412	0.0331407				off MS	off MS		3	off
fig|6666666.58101.peg.4401	ID4401	information storage and processing	Transcription	Transcription factors	Transcriptional regulator		0.014648	0.011904		0.013276				off MS	off MS		2	off
fig|6666666.58101.peg.4053	ID4053	information storage and processing	Transcription	Transcription factors	Transcriptional regulator		0.017239	0.011207		0.014223				off MS	off MS		2	off
fig|6666666.58101.peg.1876	ID1876	information storage and processing	Transcription	Transcription factors	Transcriptional regulator/sugar kinase		0.022527	0.011441	0.012991	0.015653				off MS	off MS		3	off
fig|6666666.58101.peg.2962	ID2962	information storage and processing	Transcription	Transcription factors	Transcriptional regulators		0.0040973		0.0047259	0.0044116				off MS	off MS		2	off
fig|6666666.58101.peg.2734	ID2734	information storage and processing	Transcription	Transcription factors	Transcriptional regulators		0.0040045	0.0032541	0.0069281	0.0047289				off MS	off MS		3	off
fig|6666666.58101.peg.3036	ID3036	information storage and processing	Transcription	Transcription factors	Transcriptional regulators		0.014523	0.0078678		0.0111954				off MS	off MS		2	off
fig|6666666.58101.peg.4349	ID4349	information storage and processing	Transcription	Transcription factors	Transcriptional regulators			0.015419		0.015419				off MS	off MS		1	off
fig|6666666.58101.peg.2859	ID2859	information storage and processing	Transcription	Transcription factors	Transcriptional regulators		0.0090614	0.025772	0.015677	0.0168368				off MS	off MS		3	off
fig|6666666.58101.peg.962	ID962	information storage and processing	Transcription	Transcription factors	Transcriptional regulators		0.095512	0.056918	0.080786	0.0777387				off MS	off MS		3	off
fig|6666666.58101.peg.1875	ID1875	metabolism	Carbohydrate transport and metabolism	Pentose phosphate pathway	Transketolase		0.03809	0.052448	0.043933	0.0448237				off MS	off MS		3	off
fig|6666666.58101.peg.1104	ID1104	information storage and processing	Translation, ribosomal structure and biogenesis	Translation factors	Translation elongation factor P (EF-P)/translation initiation factor 5A (eIF-5A)		0.019	0.012352	0.03068	0.0206773				off MS	off MS		3	off
fig|6666666.58101.peg.3069	ID3069	information storage and processing	Translation, ribosomal structure and biogenesis	Translation factors	Translation elongation factor P (EF-P)/translation initiation factor 5A (eIF-5A)		0.030237		0.013078	0.0216575				off MS	off MS		2	off
fig|6666666.58101.peg.597	ID597	information storage and processing	Translation, ribosomal structure and biogenesis	Translation factors	Translation elongation factors (GTPases)		0.03921	0.060458	0.062619	0.0540957				off MS	off MS		3	off
fig|6666666.58101.peg.2906	ID2906	information storage and processing	Translation, ribosomal structure and biogenesis	Translation factors	Translation initiation factor 2 (IF-2		0.0099149	0.01669	0.021238	0.0159476				off MS	off MS		3	off
fig|6666666.58101.peg.3302	ID3302	information storage and processing	Translation, ribosomal structure and biogenesis	Translation factors	Translation initiation factor 3 (IF-3)			0.01222	0.0086724	0.0104462				off MS	off MS		2	off
fig|6666666.58101.peg.358	ID358	metabolism	Carbohydrate transport and metabolism	Carbohydrate metabolism	Trehalose and maltose hydrolases (possible phosphorylases)	GH65	0.003132	0.0025451		0.00283855				off MS	off MS		2	off
fig|6666666.58101.peg.2880	ID2880	metabolism	Carbohydrate transport and metabolism	Glycolysis/gluconeogenesis	Triosephosphate isomerase		0.013913	0.011306	0.0096285	0.0116158				off MS	off MS		3	off
fig|6666666.58101.peg.4325	ID4325	information storage and processing	Translation, ribosomal structure and biogenesis	tRNA and rRNA base modification	tRNA delta(2)-isopentenylpyrophosphate transferase		0.011474	0.011189	0.015881	0.012848				off MS	off MS		3	off
fig|6666666.58101.peg.2807	ID2807	cellular processes and signaling	Posttranslational modification, protein turnover, chaperones	Degradation of proteins, peptides, and glycopeptides	Trypsin-like serine proteases, typically periplasmic, contain C-terminal PDZ domain		0.0077245			0.0077245				off MS	off MS		1	off
fig|6666666.58101.peg.1944	ID1944	cellular processes and signaling	Posttranslational modification, protein turnover, chaperones	Degradation of proteins, peptides, and glycopeptides	Trypsin-like serine proteases, typically periplasmic, contain C-terminal PDZ domain		0.048505	0.051804	0.047953	0.0494207				off MS	off MS		3	off
fig|6666666.58101.peg.2554	ID2554	metabolism	Amino acid transport and metabolism	Aromatic amino acid family	Tryptophan 2,3-dioxygenase (vermilion)				0.0051433	0.0051433				off MS	off MS		1	off
fig|6666666.58101.peg.4425	ID4425	metabolism	Amino acid transport and metabolism	Aromatic amino acid family	Tryptophan synthase alpha chain		0.0080622	0.0065515	0.009299	0.0079709				off MS	off MS		3	off
fig|6666666.58101.peg.2699	ID2699	information storage and processing	Translation, ribosomal structure and biogenesis	tRNA aminoacylation	Tryptophanyl-tRNA synthetase		0.0042706	0.0034704	0.0049257	0.00422223				off MS	off MS		3	off
fig|6666666.58101.peg.4506	ID4506	information storage and processing	Replication, recombination and repair	DNA replication, recombination, and repair	Type IIA topoisomerase (DNA gyrase/topo II, topoisomerase IV), A subunit		0.018772	0.025202	0.028241	0.0240717				off MS	off MS		3	off
fig|6666666.58101.peg.4558	ID4558	information storage and processing	Replication, recombination and repair	DNA replication, recombination, and repair	Type IIA topoisomerase (DNA gyrase/topo II, topoisomerase IV), A subunit		0.002211	0.006588	0.0042503	0.00434977				off MS	off MS		3	off
fig|6666666.58101.peg.2060	ID2060	information storage and processing	Replication, recombination and repair	DNA replication, recombination, and repair	Type IIA topoisomerase (DNA gyrase/topo II, topoisomerase IV), B subunit		0.0032521	0.014975	0.020005	0.012744				off MS	off MS		3	off
fig|6666666.58101.peg.764	ID764	information storage and processing	Translation, ribosomal structure and biogenesis	tRNA aminoacylation	Tyrosyl-tRNA synthetase			0.0026902	0.0076366	0.0051634				off MS	off MS		2	off
fig|6666666.58101.peg.3064	ID3064	cellular processes and signaling	Cell wall/membrane/envelope biogenesis	Biosynthesis and degradation of surface polysaccharides and lipopolysaccharides	UDP-3-O-[3-hydroxymyristoyl] glucosamine N-acyltransferase		0.0040737	0.0033104		0.00369205				off MS	off MS		2	off
fig|6666666.58101.peg.3065	ID3065	cellular processes and signaling	Cell wall/membrane/envelope biogenesis	Biosynthesis and degradation of surface polysaccharides and lipopolysaccharides	UDP-3-O-acyl-N-acetylglucosamine deacetylase	CE11	0.0091198	0.0098813	0.0052594	0.00808683				off MS	off MS		3	off
fig|6666666.58101.peg.2216	ID2216	cellular processes and signaling	Cell wall/membrane/envelope biogenesis	Cell envelope	UDP-glucose 4-epimerase		0.010425	0.016942	0.012024	0.0131303				off MS	off MS		3	off
fig|6666666.58101.peg.1067	ID1067	cellular processes and signaling	Cell wall/membrane/envelope biogenesis	Cell envelope	UDP-N-acetyl-D-mannosaminuronate dehydrogenase		0.032798	0.03065	0.03972	0.0343893				off MS	off MS		3	off
fig|6666666.58101.peg.1538	ID1538	cellular processes and signaling	Cell wall/membrane/envelope biogenesis	Biosynthesis and degradation of surface polysaccharides and lipopolysaccharides	UDP-N-acetylglucosamine 2-epimerase	GT19		0.0040164		0.0040164				off MS	off MS		1	off
fig|6666666.58101.peg.1901	ID1901	cellular processes and signaling	Cell wall/membrane/envelope biogenesis	Biosynthesis and degradation of murein sacculus and peptidoglycan	UDP-N-acetylglucosamine enolpyruvyl transferase		0.029246	0.035649	0.024363	0.0297527				off MS	off MS		3	off
fig|6666666.58101.peg.2043	ID2043	cellular processes and signaling	Cell wall/membrane/envelope biogenesis	Biosynthesis and degradation of murein sacculus and peptidoglycan	UDP-N-acetylmuramate dehydrogenase		0.0041698	0.0033885		0.00377915				off MS	off MS		2	off
fig|6666666.58101.peg.3756	ID3756	cellular processes and signaling	Cell wall/membrane/envelope biogenesis	Biosynthesis and degradation of murein sacculus and peptidoglycan	UDP-N-acetylmuramate-alanine ligase			0.002547		0.002547				off MS	off MS		1	off
fig|6666666.58101.peg.2885	ID2885	cellular processes and signaling	Cell wall/membrane/envelope biogenesis	Cell envelope	UDP-N-acetylmuramate-alanine ligase		0.020373	0.019103	0.025306	0.021594				off MS	off MS		3	off
fig|6666666.58101.peg.1926	ID1926	metabolism	Coenzyme transport and metabolism	Heme, porphyrin, and cobalamin	Uncharacterized conserved protein			0.0063115		0.0063115				off MS	off MS		1	off
fig|6666666.58101.peg.2651	ID2651	poorly characterized	Function unknown	Uncharacterized conserved protein	Uncharacterized conserved protein			0.002444		0.002444				off MS	off MS		1	off
fig|6666666.58101.peg.2547	ID2547	poorly characterized	Function unknown	Uncharacterized conserved protein	Uncharacterized conserved protein			0.0044697		0.0044697				off MS	off MS		1	off
fig|6666666.58101.peg.1373	ID1373	poorly characterized	Function unknown	Uncharacterized conserved protein	Uncharacterized conserved protein			0.0047207	0.0067003	0.0057105				off MS	off MS		2	off
fig|6666666.58101.peg.2233	ID2233	poorly characterized	Function unknown	Uncharacterized conserved protein	Uncharacterized conserved protein		0.0063389			0.0063389				off MS	off MS		1	off
fig|6666666.58101.peg.4366	ID4366	poorly characterized	Function unknown	Uncharacterized conserved protein	Uncharacterized conserved protein			0.0073166		0.0073166				off MS	off MS		1	off
fig|6666666.58101.peg.673	ID673	poorly characterized	Function unknown	Uncharacterized conserved protein	Uncharacterized conserved protein	GH125		0.0048777	0.010385	0.00763135				off MS	off MS		2	off
fig|6666666.58101.peg.838	ID838	poorly characterized	Function unknown	Uncharacterized conserved protein	Uncharacterized conserved protein			0.007658		0.007658				off MS	off MS		1	off
fig|6666666.58101.peg.4394	ID4394	poorly characterized	Function unknown	Uncharacterized conserved protein	Uncharacterized conserved protein		0.0051403	0.0062656	0.011858	0.00775463				off MS	off MS		3	off
fig|6666666.58101.peg.1328	ID1328	poorly characterized	Function unknown	Uncharacterized conserved protein	Uncharacterized conserved protein			0.0077615		0.0077615				off MS	off MS		1	off
fig|6666666.58101.peg.3297	ID3297	poorly characterized	Function unknown	Uncharacterized conserved protein	Uncharacterized conserved protein		0.0099268	0.00484	0.0091597	0.0079755				off MS	off MS		3	off
fig|6666666.58101.peg.2990	ID2990	poorly characterized	Function unknown	Uncharacterized conserved protein	Uncharacterized conserved protein		0.015421	0.0093985	0.0059288	0.0102494				off MS	off MS		3	off
fig|6666666.58101.peg.371	ID371	poorly characterized	Function unknown	Uncharacterized conserved protein	Uncharacterized conserved protein				0.011091	0.011091				off MS	off MS		1	off
fig|6666666.58101.peg.498	ID498	poorly characterized	Function unknown	Uncharacterized conserved protein	Uncharacterized conserved protein			0.011564	0.010942	0.011253				off MS	off MS		2	off
fig|6666666.58101.peg.2924	ID2924	poorly characterized	Function unknown	Uncharacterized conserved protein	Uncharacterized conserved protein		0.013927	0.011317		0.012622				off MS	off MS		2	off
fig|6666666.58101.peg.2152	ID2152	poorly characterized	Function unknown	Uncharacterized conserved protein	Uncharacterized conserved protein		0.0098165		0.016984	0.0134002				off MS	off MS		2	off
fig|6666666.58101.peg.1803	ID1803	poorly characterized	Function unknown	Uncharacterized conserved protein	Uncharacterized conserved protein		0.019633	0.0079771	0.016984	0.0148647				off MS	off MS		3	off
fig|6666666.58101.peg.941	ID941	poorly characterized	Function unknown	Uncharacterized conserved protein	Uncharacterized conserved protein			0.015114		0.015114				off MS	off MS		1	off
fig|6666666.58101.peg.4029	ID4029	poorly characterized	Function unknown	Uncharacterized conserved protein	Uncharacterized conserved protein		0.019679	0.018656	0.017023	0.0184527				off MS	off MS		3	off
fig|6666666.58101.peg.4398	ID4398	poorly characterized	Function unknown	Uncharacterized conserved protein	Uncharacterized conserved protein		0.034817	0.016976	0.024095	0.025296				off MS	off MS		3	off
fig|6666666.58101.peg.4218	ID4218	poorly characterized	Function unknown	Uncharacterized conserved protein	Uncharacterized conserved protein		0.035089	0.028514	0.040471	0.0346913				off MS	off MS		3	off
fig|6666666.58101.peg.2093	ID2093	poorly characterized	Function unknown	Uncharacterized conserved protein	Uncharacterized conserved protein		0.047285	0.036402	0.040186	0.041291				off MS	off MS		3	off
fig|6666666.58101.peg.1245	ID1245	poorly characterized	Function unknown	Uncharacterized conserved protein	Uncharacterized conserved protein		0.062908	0.033078	0.034145	0.043377				off MS	off MS		3	off
fig|6666666.58101.peg.3963	ID3963	poorly characterized	Function unknown	Uncharacterized conserved protein	Uncharacterized conserved protein		0.054719	0.04076	0.036816	0.0440983				off MS	off MS		3	off
fig|6666666.58101.peg.837	ID837	poorly characterized	Function unknown	Uncharacterized conserved protein	Uncharacterized conserved protein		0.06796	0.027613		0.0477865				off MS	off MS		2	off
fig|6666666.58101.peg.1893	ID1893	poorly characterized	Function unknown	Uncharacterized conserved protein	Uncharacterized conserved protein		0.070042	0.041395		0.0557185				off MS	off MS		2	off
fig|6666666.58101.peg.300	ID300	poorly characterized	Function unknown	Uncharacterized conserved protein	Uncharacterized conserved protein		0.04841	0.073433	0.063281	0.061708				off MS	off MS		3	off
fig|6666666.58101.peg.2140	ID2140	poorly characterized	Function unknown	Uncharacterized conserved protein	Uncharacterized conserved protein		0.1084	0.081043	0.070018	0.086487				off MS	off MS		3	off
fig|6666666.58101.peg.1527	ID1527	poorly characterized	Function unknown	Uncharacterized conserved protein	Uncharacterized conserved protein		0.12148	0.089742	0.13162	0.114281				off MS	off MS		3	off
fig|6666666.58101.peg.1747	ID1747	poorly characterized	Function unknown	Uncharacterized conserved protein	Uncharacterized conserved protein, contains double-stranded beta-helix domain		0.015824	0.017145	0.018251	0.0170733				off MS	off MS		3	off
fig|6666666.58101.peg.4110	ID4110	poorly characterized	Function unknown	Uncharacterized conserved protein	Uncharacterized membrane-bound protein		0.015407	0.017215	0.022213	0.0182783				off MS	off MS		3	off
fig|6666666.58101.peg.3995	ID3995	poorly characterized	Function unknown	Uncharacterized protein	Uncharacterized protein			0.00065441		0.00065441				off MS	off MS		1	off
fig|6666666.58101.peg.996	ID996	poorly characterized	Function unknown	Uncharacterized protein	Uncharacterized protein		0.00088275			0.00088275				off MS	off MS		1	off
fig|6666666.58101.peg.354	ID354	poorly characterized	Function unknown	Uncharacterized protein	Uncharacterized protein		0.0012862			0.0012862				off MS	off MS		1	off
fig|6666666.58101.peg.245	ID245	poorly characterized	Function unknown	Uncharacterized protein	Uncharacterized protein			0.0019404		0.0019404				off MS	off MS		1	off
fig|6666666.58101.peg.3705	ID3705	poorly characterized	Function unknown	Uncharacterized protein	Uncharacterized protein			0.0021		0.0021				off MS	off MS		1	off
fig|6666666.58101.peg.1097	ID1097	poorly characterized	Function unknown	Uncharacterized protein	Uncharacterized protein			0.0023733	0.0022458	0.00230955				off MS	off MS		2	off
fig|6666666.58101.peg.4243	ID4243	poorly characterized	Function unknown	Uncharacterized protein	Uncharacterized protein			0.0024389		0.0024389				off MS	off MS		1	off
fig|6666666.58101.peg.904	ID904	poorly characterized	Function unknown	Uncharacterized protein	Uncharacterized protein		0.0031695	0.001717		0.00244325				off MS	off MS		2	off
fig|6666666.58101.peg.2269	ID2269	poorly characterized	Function unknown	Uncharacterized protein	Uncharacterized protein		0.0028731			0.0028731				off MS	off MS		1	off
fig|6666666.58101.peg.424	ID424	poorly characterized	Function unknown	Uncharacterized protein	Uncharacterized protein		0.0017366	0.0049391		0.00333785				off MS	off MS		2	off
fig|6666666.58101.peg.421	ID421	poorly characterized	Function unknown	Uncharacterized protein	Uncharacterized protein				0.0034038	0.0034038				off MS	off MS		1	off
fig|6666666.58101.peg.4667	ID4667	poorly characterized	Function unknown	Uncharacterized protein	Uncharacterized protein		0.0038517	0.00313		0.00349085				off MS	off MS		2	off
fig|6666666.58101.peg.3046	ID3046	poorly characterized	Function unknown	Uncharacterized protein	Uncharacterized protein		0.0030205	0.0024545	0.0052257	0.0035669				off MS	off MS		3	off
fig|6666666.58101.peg.613	ID613	poorly characterized	Function unknown	Uncharacterized protein	Uncharacterized protein			0.0035674		0.0035674				off MS	off MS		1	off
fig|6666666.58101.peg.674	ID674	poorly characterized	Function unknown	Uncharacterized protein	Uncharacterized protein	CBM67	0.0051528	0.0027915	0.0029716	0.00363863				off MS	off MS		3	off
fig|6666666.58101.peg.120	ID120	poorly characterized	Function unknown	Uncharacterized protein	Uncharacterized protein		0.0036527			0.0036527				off MS	off MS		1	off
fig|6666666.58101.peg.2270	ID2270	poorly characterized	Function unknown	Uncharacterized protein	Uncharacterized protein	GH78-CBM67	0.0060864	0.0018547	0.0035101	0.00381707				off MS	off MS		3	off
fig|6666666.58101.peg.2581	ID2581	poorly characterized	Function unknown	Uncharacterized protein	Uncharacterized protein		0.0040158	0.0032634	0.0046319	0.00397037				off MS	off MS		3	off
fig|6666666.58101.peg.355	ID355	poorly characterized	Function unknown	Uncharacterized protein	Uncharacterized protein		0.0063276	0.0020568	0.0036491	0.00401117				off MS	off MS		3	off
fig|6666666.58101.peg.577	ID577	poorly characterized	Function unknown	Uncharacterized protein	Uncharacterized protein				0.0041486	0.0041486				off MS	off MS		1	off
fig|6666666.58101.peg.2178	ID2178	poorly characterized	Function unknown	Uncharacterized protein	Uncharacterized protein	CBM66	0.0046397	0.0050271	0.0035677	0.0044115				off MS	off MS		3	off
fig|6666666.58101.peg.1166	ID1166	poorly characterized	Function unknown	Uncharacterized protein	Uncharacterized protein			0.0044871		0.0044871				off MS	off MS		1	off
fig|6666666.58101.peg.1296	ID1296	poorly characterized	Function unknown	Uncharacterized protein	Uncharacterized protein		0.0064488	0.0031443	0.0044628	0.0046853				off MS	off MS		3	off
fig|6666666.58101.peg.3215	ID3215	poorly characterized	Function unknown	Uncharacterized protein	Uncharacterized protein		0.0053748	0.0043677		0.00487125				off MS	off MS		2	off
fig|6666666.58101.peg.2075	ID2075	poorly characterized	Function unknown	Uncharacterized protein	Uncharacterized protein		0.0045453		0.0052425	0.0048939				off MS	off MS		2	off
fig|6666666.58101.peg.1560	ID1560	poorly characterized	Function unknown	Uncharacterized protein	Uncharacterized protein		0.005416			0.005416				off MS	off MS		1	off
fig|6666666.58101.peg.2332	ID2332	poorly characterized	Function unknown	Uncharacterized protein	Uncharacterized protein		0.0060024	0.0036583	0.0069232	0.00552797				off MS	off MS		3	off
fig|6666666.58101.peg.3179	ID3179	poorly characterized	Function unknown	Uncharacterized protein	Uncharacterized protein			0.0056866	0.0053809	0.00553375				off MS	off MS		2	off
fig|6666666.58101.peg.2542	ID2542	poorly characterized	Function unknown	Uncharacterized protein	Uncharacterized protein			0.0056866		0.0056866				off MS	off MS		1	off
fig|6666666.58101.peg.2308	ID2308	poorly characterized	Function unknown	Uncharacterized protein	Uncharacterized protein		0.0058292	0.0047369	0.0067234	0.00576317				off MS	off MS		3	off
fig|6666666.58101.peg.4451	ID4451	poorly characterized	Function unknown	Uncharacterized protein	Uncharacterized protein		0.0057933			0.0057933				off MS	off MS		1	off
fig|6666666.58101.peg.872	ID872	poorly characterized	Function unknown	Uncharacterized protein	Uncharacterized protein			0.0030229	0.0085811	0.005802				off MS	off MS		2	off
fig|6666666.58101.peg.604	ID604	poorly characterized	Function unknown	Uncharacterized protein	Uncharacterized protein		0.0058655			0.0058655				off MS	off MS		1	off
fig|6666666.58101.peg.4079	ID4079	poorly characterized	Function unknown	Uncharacterized protein	Uncharacterized protein		0.005479		0.0063195	0.00589925				off MS	off MS		2	off
fig|6666666.58101.peg.1025	ID1025	poorly characterized	Function unknown	Uncharacterized protein	Uncharacterized protein		0.0031483	0.0063959	0.0081702	0.0059048				off MS	off MS		3	off
fig|6666666.58101.peg.2314	ID2314	poorly characterized	Function unknown	Uncharacterized protein	Uncharacterized protein		0.0059145			0.0059145				off MS	off MS		1	off
fig|6666666.58101.peg.2989	ID2989	poorly characterized	Function unknown	Uncharacterized protein	Uncharacterized protein		0.0054229	0.0044068	0.0083397	0.00605647				off MS	off MS		3	off
fig|6666666.58101.peg.332	ID332	poorly characterized	Function unknown	Uncharacterized protein	Uncharacterized protein		0.0061728			0.0061728				off MS	off MS		1	off
fig|6666666.58101.peg.1032	ID1032	poorly characterized	Function unknown	Uncharacterized protein	Uncharacterized protein		0.0099025	0.0030176	0.0057107	0.00621027				off MS	off MS		3	off
fig|6666666.58101.peg.2777	ID2777	poorly characterized	Function unknown	Uncharacterized protein	Uncharacterized protein		0.0095512	0.0038807	0.0055082	0.00631337				off MS	off MS		3	off
fig|6666666.58101.peg.331	ID331	poorly characterized	Function unknown	Uncharacterized protein	Uncharacterized protein		0.0063389			0.0063389				off MS	off MS		1	off
fig|6666666.58101.peg.1066	ID1066	poorly characterized	Function unknown	Uncharacterized protein	Uncharacterized protein		0.0063675			0.0063675				off MS	off MS		1	off
fig|6666666.58101.peg.4688	ID4688	poorly characterized	Function unknown	Uncharacterized protein	Uncharacterized protein		0.0066365			0.0066365				off MS	off MS		1	off
fig|6666666.58101.peg.1440	ID1440	poorly characterized	Function unknown	Uncharacterized protein	Uncharacterized protein		0.0085671		0.0049407	0.0067539				off MS	off MS		2	off
fig|6666666.58101.peg.3767	ID3767	poorly characterized	Function unknown	Uncharacterized protein	Uncharacterized protein		0.0020487	0.0099887	0.0082702	0.0067692				off MS	off MS		3	off
fig|6666666.58101.peg.1033	ID1033	poorly characterized	Function unknown	Uncharacterized protein	Uncharacterized protein		0.0074925	0.0060885		0.0067905				off MS	off MS		2	off
fig|6666666.58101.peg.4281	ID4281	poorly characterized	Function unknown	Uncharacterized protein	Uncharacterized protein			0.0068784		0.0068784				off MS	off MS		1	off
fig|6666666.58101.peg.4010	ID4010	poorly characterized	Function unknown	Uncharacterized protein	Uncharacterized protein				0.0068794	0.0068794				off MS	off MS		1	off
fig|6666666.58101.peg.2428	ID2428	poorly characterized	Function unknown	Uncharacterized protein	Uncharacterized protein		0.0080014	0.0065021	0.0061525	0.00688533				off MS	off MS		3	off
fig|6666666.58101.peg.768	ID768	poorly characterized	Function unknown	Uncharacterized protein	Uncharacterized protein		0.0063963	0.0077966		0.00709645				off MS	off MS		2	off
fig|6666666.58101.peg.4536	ID4536	poorly characterized	Function unknown	Uncharacterized protein	Uncharacterized protein		0.0083432	0.0077484	0.0054989	0.00719683				off MS	off MS		3	off
fig|6666666.58101.peg.486	ID486	poorly characterized	Function unknown	Uncharacterized protein	Uncharacterized protein		0.0072121			0.0072121				off MS	off MS		1	off
fig|6666666.58101.peg.988	ID988	poorly characterized	Function unknown	Uncharacterized protein	Uncharacterized protein		0.0079713	0.0064776		0.00722445				off MS	off MS		2	off
fig|6666666.58101.peg.3832	ID3832	poorly characterized	Function unknown	Uncharacterized protein	Uncharacterized protein		0.0072615			0.0072615				off MS	off MS		1	off
fig|6666666.58101.peg.1096	ID1096	poorly characterized	Function unknown	Uncharacterized protein	Uncharacterized protein		0.0084477	0.0068647	0.0064957	0.00726937				off MS	off MS		3	off
fig|6666666.58101.peg.1290	ID1290	poorly characterized	Function unknown	Uncharacterized protein	Uncharacterized protein			0.0072703		0.0072703				off MS	off MS		1	off
fig|6666666.58101.peg.3280	ID3280	poorly characterized	Function unknown	Uncharacterized protein	Uncharacterized protein		0.0073369			0.0073369				off MS	off MS		1	off
fig|6666666.58101.peg.1129	ID1129	poorly characterized	Function unknown	Uncharacterized protein	Uncharacterized protein		0.0074792	0.0060778	0.0086266	0.00739453				off MS	off MS		3	off
fig|6666666.58101.peg.4026	ID4026	poorly characterized	Function unknown	Uncharacterized protein	Uncharacterized protein		0.0097825	0.0039747	0.0084624	0.00740653				off MS	off MS		3	off
fig|6666666.58101.peg.1095	ID1095	poorly characterized	Function unknown	Uncharacterized protein	Uncharacterized protein		0.0087528	0.00978	0.0037858	0.00743953				off MS	off MS		3	off
fig|6666666.58101.peg.4663	ID4663	poorly characterized	Function unknown	Uncharacterized protein	Uncharacterized protein		0.0082185	0.0066785		0.0074485				off MS	off MS		2	off
fig|6666666.58101.peg.1381	ID1381	poorly characterized	Function unknown	Uncharacterized protein	Uncharacterized protein		0.009682		0.0055836	0.0076328				off MS	off MS		2	off
fig|6666666.58101.peg.395	ID395	poorly characterized	Function unknown	Uncharacterized protein	Uncharacterized protein		0.0085671	0.0069618		0.00776445				off MS	off MS		2	off
fig|6666666.58101.peg.4098	ID4098	poorly characterized	Function unknown	Uncharacterized protein	Uncharacterized protein		0.011183	0.0072703	0.0051596	0.00787097				off MS	off MS		3	off
fig|6666666.58101.peg.1362	ID1362	poorly characterized	Function unknown	Uncharacterized protein	Uncharacterized protein		0.010293	0.0055762	0.0079147	0.00792797				off MS	off MS		3	off
fig|6666666.58101.peg.2307	ID2307	poorly characterized	Function unknown	Uncharacterized protein	Uncharacterized protein		0.0095297	0.0051627	0.0091597	0.0079507				off MS	off MS		3	off
fig|6666666.58101.peg.1632	ID1632	poorly characterized	Function unknown	Uncharacterized protein	Uncharacterized protein		0.0080317			0.0080317				off MS	off MS		1	off
fig|6666666.58101.peg.248	ID248	poorly characterized	Function unknown	Uncharacterized protein	Uncharacterized protein		0.0083892	0.0085215	0.0072571	0.00805593				off MS	off MS		3	off
fig|6666666.58101.peg.2312	ID2312	poorly characterized	Function unknown	Uncharacterized protein	Uncharacterized protein			0.0081468		0.0081468				off MS	off MS		1	off
fig|6666666.58101.peg.2928	ID2928	poorly characterized	Function unknown	Uncharacterized protein	Uncharacterized protein	GH9-CBM30	0.0083856	0.0068143	0.009672	0.00829063				off MS	off MS		3	off
fig|6666666.58101.peg.267	ID267	poorly characterized	Function unknown	Uncharacterized protein	Uncharacterized protein		0.0085671			0.0085671				off MS	off MS		1	off
fig|6666666.58101.peg.2236	ID2236	poorly characterized	Function unknown	Uncharacterized protein	Uncharacterized protein			0.0086368		0.0086368				off MS	off MS		1	off
fig|6666666.58101.peg.3996	ID3996	poorly characterized	Function unknown	Uncharacterized protein	Uncharacterized protein			0.0087687		0.0087687				off MS	off MS		1	off
fig|6666666.58101.peg.166	ID166	poorly characterized	Function unknown	Uncharacterized protein	Uncharacterized protein		0.0099829	0.0048674	0.011514	0.0087881				off MS	off MS		3	off
fig|6666666.58101.peg.4590	ID4590	poorly characterized	Function unknown	Uncharacterized protein	Uncharacterized protein		0.0079414	0.0096801		0.00881075				off MS	off MS		2	off
fig|6666666.58101.peg.3769	ID3769	poorly characterized	Function unknown	Uncharacterized protein	Uncharacterized protein			0.0089742		0.0089742				off MS	off MS		1	off
fig|6666666.58101.peg.4085	ID4085	poorly characterized	Function unknown	Uncharacterized protein	Uncharacterized protein		0.0090037			0.0090037				off MS	off MS		1	off
fig|6666666.58101.peg.2690	ID2690	poorly characterized	Function unknown	Uncharacterized protein	Uncharacterized protein			0.0090449		0.0090449				off MS	off MS		1	off
fig|6666666.58101.peg.3320	ID3320	poorly characterized	Function unknown	Uncharacterized protein	Uncharacterized protein		0.012992	0.0084463	0.0059942	0.00914417				off MS	off MS		3	off
fig|6666666.58101.peg.2528	ID2528	poorly characterized	Function unknown	Uncharacterized protein	Uncharacterized protein				0.0092637	0.0092637				off MS	off MS		1	off
fig|6666666.58101.peg.3766	ID3766	poorly characterized	Function unknown	Uncharacterized protein	Uncharacterized protein		0.012239	0.0049727	0.010587	0.00926623				off MS	off MS		3	off
fig|6666666.58101.peg.1416	ID1416	poorly characterized	Function unknown	Uncharacterized protein	Uncharacterized protein		0.0050909	0.011032	0.011744	0.00928897				off MS	off MS		3	off
fig|6666666.58101.peg.1597	ID1597	poorly characterized	Function unknown	Uncharacterized protein	Uncharacterized protein		0.01075	0.010919	0.0061993	0.00928943				off MS	off MS		3	off
fig|6666666.58101.peg.3016	ID3016	poorly characterized	Function unknown	Uncharacterized protein	Uncharacterized protein		0.0089467	0.0096937		0.0093202				off MS	off MS		2	off
fig|6666666.58101.peg.283	ID283	poorly characterized	Function unknown	Uncharacterized protein	Uncharacterized protein		0.015706	0.0063817	0.0060386	0.00937543				off MS	off MS		3	off
fig|6666666.58101.peg.860	ID860	poorly characterized	Function unknown	Uncharacterized protein	Uncharacterized protein		0.0095512			0.0095512				off MS	off MS		1	off
fig|6666666.58101.peg.1457	ID1457	poorly characterized	Function unknown	Uncharacterized protein	Uncharacterized protein		0.010049	0.010888	0.0077271	0.0095547				off MS	off MS		3	off
fig|6666666.58101.peg.2240	ID2240	poorly characterized	Function unknown	Uncharacterized protein	Uncharacterized protein			0.009626		0.009626				off MS	off MS		1	off
fig|6666666.58101.peg.1142	ID1142	poorly characterized	Function unknown	Uncharacterized protein	Uncharacterized protein		0.012547	0.006797		0.009672				off MS	off MS		2	off
fig|6666666.58101.peg.2302	ID2302	poorly characterized	Function unknown	Uncharacterized protein	Uncharacterized protein		0.0074009	0.012028		0.00971445				off MS	off MS		2	off
fig|6666666.58101.peg.4275	ID4275	poorly characterized	Function unknown	Uncharacterized protein	Uncharacterized protein				0.0099416	0.0099416				off MS	off MS		1	off
fig|6666666.58101.peg.139	ID139	poorly characterized	Function unknown	Uncharacterized protein	Uncharacterized protein		0.015477	0.0062885	0.0089256	0.0102304				off MS	off MS		3	off
fig|6666666.58101.peg.2903	ID2903	poorly characterized	Function unknown	Uncharacterized protein	Uncharacterized protein		0.0095084	0.010302	0.010967	0.0102591				off MS	off MS		3	off
fig|6666666.58101.peg.1900	ID1900	poorly characterized	Function unknown	Uncharacterized protein	Uncharacterized protein		0.014136	0.0068922		0.0105141				off MS	off MS		2	off
fig|6666666.58101.peg.4303	ID4303	poorly characterized	Function unknown	Uncharacterized protein	Uncharacterized protein		0.010668	0.015172	0.0061525	0.0106642				off MS	off MS		3	off
fig|6666666.58101.peg.1310	ID1310	poorly characterized	Function unknown	Uncharacterized protein	Uncharacterized protein		0.0077527	0.00945	0.014903	0.0107019				off MS	off MS		3	off
fig|6666666.58101.peg.859	ID859	poorly characterized	Function unknown	Uncharacterized protein	Uncharacterized protein		0.010763			0.010763				off MS	off MS		1	off
fig|6666666.58101.peg.1610	ID1610	poorly characterized	Function unknown	Uncharacterized protein	Uncharacterized protein		0.012256		0.0094244	0.0108402				off MS	off MS		2	off
fig|6666666.58101.peg.3305	ID3305	poorly characterized	Function unknown	Uncharacterized protein	Uncharacterized protein		0.011979	0.0097348		0.0108569				off MS	off MS		2	off
fig|6666666.58101.peg.4403	ID4403	poorly characterized	Function unknown	Uncharacterized protein	Uncharacterized protein		0.018884	0.0043844	0.0093345	0.0108676				off MS	off MS		3	off
fig|6666666.58101.peg.1685	ID1685	poorly characterized	Function unknown	Uncharacterized protein	Uncharacterized protein		0.011279	0.0091652	0.013009	0.0111511				off MS	off MS		3	off
fig|6666666.58101.peg.4449	ID4449	poorly characterized	Function unknown	Uncharacterized protein	Uncharacterized protein		0.015365	0.0068105	0.011278	0.0111512				off MS	off MS		3	off
fig|6666666.58101.peg.3907	ID3907	poorly characterized	Function unknown	Uncharacterized protein	Uncharacterized protein		0.011824	0.0096081	0.012122	0.0111847				off MS	off MS		3	off
fig|6666666.58101.peg.3017	ID3017	poorly characterized	Function unknown	Uncharacterized protein	Uncharacterized protein		0.012473	0.0067571	0.014386	0.0112054				off MS	off MS		3	off
fig|6666666.58101.peg.656	ID656	poorly characterized	Function unknown	Uncharacterized protein	Uncharacterized protein	GH97	0.0076706	0.013357	0.012639	0.0112222				off MS	off MS		3	off
fig|6666666.58101.peg.40	ID40	poorly characterized	Function unknown	Uncharacterized protein	Uncharacterized protein		0.013008	0.014094	0.0075019	0.0115346				off MS	off MS		3	off
fig|6666666.58101.peg.3427	ID3427	poorly characterized	Function unknown	Uncharacterized protein	Uncharacterized protein		0.010709	0.0087023	0.01544	0.0116171				off MS	off MS		3	off
fig|6666666.58101.peg.3230	ID3230	poorly characterized	Function unknown	Uncharacterized protein	Uncharacterized protein		0.0091791	0.013675	0.012352	0.0117354				off MS	off MS		3	off
fig|6666666.58101.peg.1034	ID1034	poorly characterized	Function unknown	Uncharacterized protein	Uncharacterized protein		0.0091395	0.01733	0.010541	0.0123368				off MS	off MS		3	off
fig|6666666.58101.peg.1001	ID1001	poorly characterized	Function unknown	Uncharacterized protein	Uncharacterized protein		0.012116	0.013128		0.012622				off MS	off MS		2	off
fig|6666666.58101.peg.580	ID580	poorly characterized	Function unknown	Uncharacterized protein	Uncharacterized protein		0.012851			0.012851				off MS	off MS		1	off
fig|6666666.58101.peg.515	ID515	poorly characterized	Function unknown	Uncharacterized protein	Uncharacterized protein		0.018358	0.0074591		0.0129085				off MS	off MS		2	off
fig|6666666.58101.peg.2211	ID2211	poorly characterized	Function unknown	Uncharacterized protein	Uncharacterized protein		0.016063	0.0097901		0.0129266				off MS	off MS		2	off
fig|6666666.58101.peg.277	ID277	poorly characterized	Function unknown	Uncharacterized protein	Uncharacterized protein			0.013153		0.013153				off MS	off MS		1	off
fig|6666666.58101.peg.1569	ID1569	poorly characterized	Function unknown	Uncharacterized protein	Uncharacterized protein	CBM66	0.01767	0.0095725	0.013587	0.0136098				off MS	off MS		3	off
fig|6666666.58101.peg.212	ID212	poorly characterized	Function unknown	Uncharacterized protein	Uncharacterized protein		0.015145	0.012308		0.0137265				off MS	off MS		2	off
fig|6666666.58101.peg.2996	ID2996	poorly characterized	Function unknown	Uncharacterized protein	Uncharacterized protein		0.010682	0.014467	0.016427	0.0138587				off MS	off MS		3	off
fig|6666666.58101.peg.452	ID452	poorly characterized	Function unknown	Uncharacterized protein	Uncharacterized protein		0.01767	0.0071794	0.016984	0.0139445				off MS	off MS		3	off
fig|6666666.58101.peg.4270	ID4270	poorly characterized	Function unknown	Uncharacterized protein	Uncharacterized protein		0.018478	0.0075078	0.015984	0.0139899				off MS	off MS		3	off
fig|6666666.58101.peg.1736	ID1736	poorly characterized	Function unknown	Uncharacterized protein	Uncharacterized protein		0.020911	0.006797	0.014471	0.0140597				off MS	off MS		3	off
fig|6666666.58101.peg.1594	ID1594	poorly characterized	Function unknown	Uncharacterized protein	Uncharacterized protein		0.011255	0.012804	0.018173	0.0140773				off MS	off MS		3	off
fig|6666666.58101.peg.2262	ID2262	poorly characterized	Function unknown	Uncharacterized protein	Uncharacterized protein		0.012186	0.020705	0.010222	0.014371				off MS	off MS		3	off
fig|6666666.58101.peg.1687	ID1687	poorly characterized	Function unknown	Uncharacterized protein	Uncharacterized protein		0.014623			0.014623				off MS	off MS		1	off
fig|6666666.58101.peg.4593	ID4593	poorly characterized	Function unknown	Uncharacterized protein	Uncharacterized protein		0.013336	0.016255		0.0147955				off MS	off MS		2	off
fig|6666666.58101.peg.1914	ID1914	poorly characterized	Function unknown	Uncharacterized protein	Uncharacterized protein		0.014958			0.014958				off MS	off MS		1	off
fig|6666666.58101.peg.1935	ID1935	poorly characterized	Function unknown	Uncharacterized protein	Uncharacterized protein		0.016929	0.013757		0.015343				off MS	off MS		2	off
fig|6666666.58101.peg.1754	ID1754	poorly characterized	Function unknown	Uncharacterized protein	Uncharacterized protein		0.016211	0.0079039	0.022437	0.0155173				off MS	off MS		3	off
fig|6666666.58101.peg.196	ID196	poorly characterized	Function unknown	Uncharacterized protein	Uncharacterized protein		0.0124	0.015114	0.021453	0.0163223				off MS	off MS		3	off
fig|6666666.58101.peg.3911	ID3911	poorly characterized	Function unknown	Uncharacterized protein	Uncharacterized protein		0.016533	0.013435	0.019069	0.0163457				off MS	off MS		3	off
fig|6666666.58101.peg.1432	ID1432	poorly characterized	Function unknown	Uncharacterized protein	Uncharacterized protein		0.019417	0.012623	0.017917	0.0166523				off MS	off MS		3	off
fig|6666666.58101.peg.4149	ID4149	poorly characterized	Function unknown	Uncharacterized protein	Uncharacterized protein		0.021973	0.011904		0.0169385				off MS	off MS		2	off
fig|6666666.58101.peg.298	ID298	poorly characterized	Function unknown	Uncharacterized protein	Uncharacterized protein		0.024372	0.016976	0.012047	0.0177983				off MS	off MS		3	off
fig|6666666.58101.peg.4384	ID4384	poorly characterized	Function unknown	Uncharacterized protein	Uncharacterized protein		0.017818			0.017818				off MS	off MS		1	off
fig|6666666.58101.peg.1680	ID1680	poorly characterized	Function unknown	Uncharacterized protein	Uncharacterized protein		0.020413	0.016588	0.017658	0.0182197				off MS	off MS		3	off
fig|6666666.58101.peg.419	ID419	poorly characterized	Function unknown	Uncharacterized protein	Uncharacterized protein		0.016437	0.020035	0.018958	0.0184767				off MS	off MS		3	off
fig|6666666.58101.peg.509	ID509	poorly characterized	Function unknown	Uncharacterized protein	Uncharacterized protein		0.015365	0.016648	0.023629	0.0185473				off MS	off MS		3	off
fig|6666666.58101.peg.4392	ID4392	poorly characterized	Function unknown	Uncharacterized protein	Uncharacterized protein		0.014136	0.022974		0.018555				off MS	off MS		2	off
fig|6666666.58101.peg.2251	ID2251	poorly characterized	Function unknown	Uncharacterized protein	Uncharacterized protein		0.0186	0.020153		0.0193765				off MS	off MS		2	off
fig|6666666.58101.peg.4459	ID4459	poorly characterized	Function unknown	Uncharacterized protein	Uncharacterized protein		0.028933	0.020153	0.0095346	0.0195402				off MS	off MS		3	off
fig|6666666.58101.peg.4326	ID4326	poorly characterized	Function unknown	Uncharacterized protein	Uncharacterized protein		0.022905	0.018613	0.018871	0.0201297				off MS	off MS		3	off
fig|6666666.58101.peg.501	ID501	poorly characterized	Function unknown	Uncharacterized protein	Uncharacterized protein		0.021143	0.02209	0.017419	0.0202173				off MS	off MS		3	off
fig|6666666.58101.peg.3373	ID3373	poorly characterized	Function unknown	Uncharacterized protein	Uncharacterized protein		0.018123	0.014727	0.029861	0.0209037				off MS	off MS		3	off
fig|6666666.58101.peg.1812	ID1812	poorly characterized	Function unknown	Uncharacterized protein	Uncharacterized protein		0.018216	0.01579	0.029415	0.0211403				off MS	off MS		3	off
fig|6666666.58101.peg.3883	ID3883	poorly characterized	Function unknown	Uncharacterized protein	Uncharacterized protein		0.028795	0.017018	0.018116	0.0213097				off MS	off MS		3	off
fig|6666666.58101.peg.2524	ID2524	poorly characterized	Function unknown	Uncharacterized protein	Uncharacterized protein		0.028654	0.024393	0.01259	0.021879				off MS	off MS		3	off
fig|6666666.58101.peg.2788	ID2788	poorly characterized	Function unknown	Uncharacterized protein	Uncharacterized protein		0.026505	0.023931	0.016984	0.0224733				off MS	off MS		3	off
fig|6666666.58101.peg.1916	ID1916	poorly characterized	Function unknown	Uncharacterized protein	Uncharacterized protein		0.02089		0.024095	0.0224925				off MS	off MS		2	off
fig|6666666.58101.peg.3264	ID3264	poorly characterized	Function unknown	Uncharacterized protein	Uncharacterized protein		0.016342	0.02324	0.028273	0.0226183				off MS	off MS		3	off
fig|6666666.58101.peg.1551	ID1551	poorly characterized	Function unknown	Uncharacterized protein	Uncharacterized protein		0.02764	0.019252	0.022771	0.023221				off MS	off MS		3	off
fig|6666666.58101.peg.2820	ID2820	poorly characterized	Function unknown	Uncharacterized protein	Uncharacterized protein		0.029586	0.021371	0.018958	0.023305				off MS	off MS		3	off
fig|6666666.58101.peg.4345	ID4345	poorly characterized	Function unknown	Uncharacterized protein	Uncharacterized protein		0.02945	0.017948		0.023699				off MS	off MS		2	off
fig|6666666.58101.peg.4051	ID4051	poorly characterized	Function unknown	Uncharacterized protein	Uncharacterized protein		0.031766	0.022587	0.018319	0.024224				off MS	off MS		3	off
fig|6666666.58101.peg.2441	ID2441	poorly characterized	Function unknown	Uncharacterized protein	Uncharacterized protein		0.034121	0.027727	0.016866	0.026238				off MS	off MS		3	off
fig|6666666.58101.peg.2587	ID2587	poorly characterized	Function unknown	Uncharacterized protein	Uncharacterized protein		0.026505			0.026505				off MS	off MS		1	off
fig|6666666.58101.peg.4176	ID4176	poorly characterized	Function unknown	Uncharacterized protein	Uncharacterized protein		0.023658	0.031241	0.027287	0.0273953				off MS	off MS		3	off
fig|6666666.58101.peg.2204	ID2204	poorly characterized	Function unknown	Uncharacterized protein	Uncharacterized protein		0.034842	0.028313	0.022964	0.0287063				off MS	off MS		3	off
fig|6666666.58101.peg.4662	ID4662	poorly characterized	Function unknown	Uncharacterized protein	Uncharacterized protein		0.042323	0.010318	0.03417	0.028937				off MS	off MS		3	off
fig|6666666.58101.peg.3956	ID3956	poorly characterized	Function unknown	Uncharacterized protein	Uncharacterized protein		0.032299	0.023159	0.032871	0.029443				off MS	off MS		3	off
fig|6666666.58101.peg.236	ID236	poorly characterized	Function unknown	Uncharacterized protein	Uncharacterized protein		0.022087	0.032307	0.035665	0.0300197				off MS	off MS		3	off
fig|6666666.58101.peg.2722	ID2722	poorly characterized	Function unknown	Uncharacterized protein	Uncharacterized protein		0.027315	0.033296		0.0303055				off MS	off MS		2	off
fig|6666666.58101.peg.3405	ID3405	poorly characterized	Function unknown	Uncharacterized protein	Uncharacterized protein		0.031136	0.032892	0.02873	0.0309193				off MS	off MS		3	off
fig|6666666.58101.peg.2303	ID2303	poorly characterized	Function unknown	Uncharacterized protein	Uncharacterized protein		0.043963	0.021985	0.027304	0.031084				off MS	off MS		3	off
fig|6666666.58101.peg.3899	ID3899	poorly characterized	Function unknown	Uncharacterized protein	Uncharacterized protein		0.044174	0.021937	0.028306	0.0314723				off MS	off MS		3	off
fig|6666666.58101.peg.631	ID631	poorly characterized	Function unknown	Uncharacterized protein	Uncharacterized protein		0.046004	0.016993		0.0314985				off MS	off MS		2	off
fig|6666666.58101.peg.1881	ID1881	poorly characterized	Function unknown	Uncharacterized protein	Uncharacterized protein		0.060849	0.019018	0.016196	0.032021				off MS	off MS		3	off
fig|6666666.58101.peg.3038	ID3038	poorly characterized	Function unknown	Uncharacterized protein	Uncharacterized protein		0.034477	0.038523	0.024854	0.032618				off MS	off MS		3	off
fig|6666666.58101.peg.1558	ID1558	poorly characterized	Function unknown	Uncharacterized protein	Uncharacterized protein	CBM66	0.041739	0.029396	0.028885	0.03334				off MS	off MS		3	off
fig|6666666.58101.peg.478	ID478	poorly characterized	Function unknown	Uncharacterized protein	Uncharacterized protein		0.032684	0.039839	0.028273	0.0335987				off MS	off MS		3	off
fig|6666666.58101.peg.1947	ID1947	poorly characterized	Function unknown	Uncharacterized protein	Uncharacterized protein		0.036113	0.033539	0.032727	0.0341263				off MS	off MS		3	off
fig|6666666.58101.peg.3791	ID3791	poorly characterized	Function unknown	Uncharacterized protein	Uncharacterized protein		0.056169	0.026626	0.021595	0.0347967				off MS	off MS		3	off
fig|6666666.58101.peg.1459	ID1459	poorly characterized	Function unknown	Uncharacterized protein	Uncharacterized protein	CBM66	0.042651	0.019805	0.042166	0.034874				off MS	off MS		3	off
fig|6666666.58101.peg.3741	ID3741	poorly characterized	Function unknown	Uncharacterized protein	Uncharacterized protein		0.035339	0.028718	0.04076	0.034939				off MS	off MS		3	off
fig|6666666.58101.peg.97	ID97	poorly characterized	Function unknown	Uncharacterized protein	Uncharacterized protein		0.028447	0.032007	0.04543	0.0352947				off MS	off MS		3	off
fig|6666666.58101.peg.2465	ID2465	poorly characterized	Function unknown	Uncharacterized protein	Uncharacterized protein		0.023824	0.02904	0.054958	0.0359407				off MS	off MS		3	off
fig|6666666.58101.peg.890	ID890	poorly characterized	Function unknown	Uncharacterized protein	Uncharacterized protein		0.047362	0.035527	0.025213	0.036034				off MS	off MS		3	off
fig|6666666.58101.peg.2417	ID2417	poorly characterized	Function unknown	Uncharacterized protein	Uncharacterized protein		0.039266	0.030313	0.04076	0.0367797				off MS	off MS		3	off
fig|6666666.58101.peg.3590	ID3590	poorly characterized	Function unknown	Uncharacterized protein	Uncharacterized protein		0.068843	0.026107	0.015881	0.0369437				off MS	off MS		3	off
fig|6666666.58101.peg.2182	ID2182	poorly characterized	Function unknown	Uncharacterized protein	Uncharacterized protein		0.05197	0.033785	0.029971	0.0385753				off MS	off MS		3	off
fig|6666666.58101.peg.218	ID218	poorly characterized	Function unknown	Uncharacterized protein	Uncharacterized protein		0.050764	0.031732	0.040535	0.0410103				off MS	off MS		3	off
fig|6666666.58101.peg.1683	ID1683	poorly characterized	Function unknown	Uncharacterized protein	Uncharacterized protein		0.037199	0.047233	0.040224	0.041552				off MS	off MS		3	off
fig|6666666.58101.peg.1128	ID1128	poorly characterized	Function unknown	Uncharacterized protein	Uncharacterized protein		0.052283	0.037766	0.042436	0.0441617				off MS	off MS		3	off
fig|6666666.58101.peg.3983	ID3983	poorly characterized	Function unknown	Uncharacterized protein	Uncharacterized protein		0.058153	0.025446	0.056755	0.0467847				off MS	off MS		3	off
fig|6666666.58101.peg.50	ID50	poorly characterized	Function unknown	Uncharacterized protein	Uncharacterized protein		0.042514	0.051821		0.0471675				off MS	off MS		2	off
fig|6666666.58101.peg.2778	ID2778	poorly characterized	Function unknown	Uncharacterized protein	Uncharacterized protein		0.041229	0.062221	0.04076	0.04807				off MS	off MS		3	off
fig|6666666.58101.peg.3126	ID3126	poorly characterized	Function unknown	Uncharacterized protein	Uncharacterized protein		0.052355	0.05584	0.037741	0.0486453				off MS	off MS		3	off
fig|6666666.58101.peg.3025	ID3025	poorly characterized	Function unknown	Uncharacterized protein	Uncharacterized protein		0.047716	0.063009	0.037837	0.0495207				off MS	off MS		3	off
fig|6666666.58101.peg.4171	ID4171	poorly characterized	Function unknown	Uncharacterized protein	Uncharacterized protein		0.072322	0.040071	0.037917	0.0501033				off MS	off MS		3	off
fig|6666666.58101.peg.2089	ID2089	poorly characterized	Function unknown	Uncharacterized protein	Uncharacterized protein		0.05997	0.041771		0.0508705				off MS	off MS		2	off
fig|6666666.58101.peg.2929	ID2929	poorly characterized	Function unknown	Uncharacterized protein	Uncharacterized protein		0.053009	0.054563	0.048913	0.0521617				off MS	off MS		3	off
fig|6666666.58101.peg.4300	ID4300	poorly characterized	Function unknown	Uncharacterized protein	Uncharacterized protein		0.051149	0.068015		0.059582				off MS	off MS		2	off
fig|6666666.58101.peg.4263	ID4263	poorly characterized	Function unknown	Uncharacterized protein	Uncharacterized protein		0.1178	0.035267	0.028604	0.060557				off MS	off MS		3	off
fig|6666666.58101.peg.1693	ID1693	poorly characterized	Function unknown	Uncharacterized protein	Uncharacterized protein		0.046641	0.06487	0.073452	0.0616543				off MS	off MS		3	off
fig|6666666.58101.peg.3532	ID3532	poorly characterized	Function unknown	Uncharacterized protein	Uncharacterized protein		0.077697	0.061101	0.057816	0.065538				off MS	off MS		3	off
fig|6666666.58101.peg.2544	ID2544	poorly characterized	Function unknown	Uncharacterized protein	Uncharacterized protein		0.060054	0.08634	0.05861	0.0683347				off MS	off MS		3	off
fig|6666666.58101.peg.2396	ID2396	poorly characterized	Function unknown	Uncharacterized protein	Uncharacterized protein		0.07492	0.066625	0.07663	0.072725				off MS	off MS		3	off
fig|6666666.58101.peg.1911	ID1911	poorly characterized	Function unknown	Uncharacterized protein	Uncharacterized protein		0.073318	0.064346	0.087948	0.075204				off MS	off MS		3	off
fig|6666666.58101.peg.3186	ID3186	poorly characterized	Function unknown	Uncharacterized protein	Uncharacterized protein		0.1116	0.077252	0.081044	0.0899653				off MS	off MS		3	off
fig|6666666.58101.peg.327	ID327	poorly characterized	Function unknown	Uncharacterized protein	Uncharacterized protein		0.10709	0.10095	0.07411	0.09405				off MS	off MS		3	off
fig|6666666.58101.peg.3579	ID3579	poorly characterized	Function unknown	Uncharacterized protein	Uncharacterized protein		0.096739	0.091447	0.11613	0.101439				off MS	off MS		3	off
fig|6666666.58101.peg.1690	ID1690	poorly characterized	Function unknown	Uncharacterized protein	Uncharacterized protein		0.11321	0.12059	0.10234	0.112047				off MS	off MS		3	off
fig|6666666.58101.peg.4028	ID4028	poorly characterized	Function unknown	Uncharacterized protein	Uncharacterized protein		0.14241	0.11144	0.10646	0.120103				off MS	off MS		3	off
fig|6666666.58101.peg.294	ID294	poorly characterized	Function unknown	Uncharacterized protein	Uncharacterized protein		0.1776	0.14138	0.10869	0.142557				off MS	off MS		3	off
fig|6666666.58101.peg.3951	ID3951	poorly characterized	Function unknown	Uncharacterized protein	Uncharacterized protein		0.28589	0.1452	0.13739	0.189493				off MS	off MS		3	off
fig|6666666.58101.peg.3580	ID3580	poorly characterized	Function unknown	Uncharacterized protein	Uncharacterized protein		0.23691	0.21391	0.22619	0.22567				off MS	off MS		3	off
fig|6666666.58101.peg.983	ID983	poorly characterized	Function unknown	Uncharacterized protein	Uncharacterized protein		0.42944	0.15268	0.20638	0.262833				off MS	off MS		3	off
fig|6666666.58101.peg.1688	ID1688	poorly characterized	Function unknown	Uncharacterized protein	Uncharacterized protein		0.28165	0.29797	0.30034	0.29332				off MS	off MS		3	off
fig|6666666.58101.peg.3253	ID3253	poorly characterized	Function unknown	Uncharacterized protein	Uncharacterized protein		0.0012621			0.0012621				off MS	off MS		1	off
fig|6666666.58101.peg.1026	ID1026	poorly characterized	Function unknown	Uncharacterized protein	Uncharacterized protein		0.0015759	0.0012806	0.0018176	0.00155803				off MS	off MS		3	off
fig|6666666.58101.peg.1563	ID1563	poorly characterized	Function unknown	Uncharacterized protein	Uncharacterized protein		0.0052161			0.0052161				off MS	off MS		1	off
fig|6666666.58101.peg.1785	ID1785	poorly characterized	Function unknown	Uncharacterized protein	Uncharacterized protein		0.0099198	0.0080611	0.0057208	0.00790057				off MS	off MS		3	off
fig|6666666.58101.peg.16	ID16	poorly characterized	Function unknown	Uncharacterized protein	Uncharacterized protein		0.014974	0.0048674	0.010363	0.0100681				off MS	off MS		3	off
fig|6666666.58101.peg.853	ID853	poorly characterized	Function unknown	Uncharacterized conserved protein	Uncharacterized protein conserved in bacteria				0.0068361	0.0068361				off MS	off MS		1	off
fig|6666666.58101.peg.3747	ID3747	poorly characterized	Function unknown	Uncharacterized conserved protein	Uncharacterized protein conserved in bacteria		0.0091791		0.010587	0.00988305				off MS	off MS		2	off
fig|6666666.58101.peg.3214	ID3214	poorly characterized	Function unknown	Uncharacterized protein conserved in bacteria	Uncharacterized protein conserved in bacteria		0.0027448	0.004461	0.0031659	0.00345723				off MS	off MS		3	off
fig|6666666.58101.peg.374	ID374	poorly characterized	Function unknown	Uncharacterized protein conserved in bacteria	Uncharacterized protein conserved in bacteria	GH127		0.0051205	0.0024226	0.00377155				off MS	off MS		2	off
fig|6666666.58101.peg.1118	ID1118	poorly characterized	Function unknown	Uncharacterized protein conserved in bacteria	Uncharacterized protein conserved in bacteria		0.0090188	0.0030858	0.0016425	0.00458237				off MS	off MS		3	off
fig|6666666.58101.peg.4086	ID4086	poorly characterized	Function unknown	Uncharacterized protein conserved in bacteria	Uncharacterized protein conserved in bacteria		0.0047837	0.0048591	0.0055175	0.00505343				off MS	off MS		3	off
fig|6666666.58101.peg.3265	ID3265	poorly characterized	Function unknown	Uncharacterized protein conserved in bacteria	Uncharacterized protein conserved in bacteria		0.0066055	0.0053678	0.0050792	0.00568417				off MS	off MS		3	off
fig|6666666.58101.peg.3646	ID3646	poorly characterized	Function unknown	Uncharacterized protein conserved in bacteria	Uncharacterized protein conserved in bacteria				0.0061993	0.0061993				off MS	off MS		1	off
fig|6666666.58101.peg.2908	ID2908	poorly characterized	Function unknown	Uncharacterized protein conserved in bacteria	Uncharacterized protein conserved in bacteria		0.0091791	0.0074591		0.0083191				off MS	off MS		2	off
fig|6666666.58101.peg.2110	ID2110	poorly characterized	Function unknown	Uncharacterized protein conserved in bacteria	Uncharacterized protein conserved in bacteria		0.012621	0.0051281	0.010918	0.0095557				off MS	off MS		3	off
fig|6666666.58101.peg.1439	ID1439	poorly characterized	Function unknown	Uncharacterized protein conserved in bacteria	Uncharacterized protein conserved in bacteria		0.012547	0.006797		0.009672				off MS	off MS		2	off
fig|6666666.58101.peg.1460	ID1460	poorly characterized	Function unknown	Uncharacterized protein conserved in bacteria	Uncharacterized protein conserved in bacteria		0.012735	0.0068991	0.0097923	0.0098088				off MS	off MS		3	off
fig|6666666.58101.peg.2103	ID2103	poorly characterized	Function unknown	Uncharacterized protein conserved in bacteria	Uncharacterized protein conserved in bacteria		0.015421		0.0059288	0.0106749				off MS	off MS		2	off
fig|6666666.58101.peg.3965	ID3965	poorly characterized	Function unknown	Uncharacterized protein conserved in bacteria	Uncharacterized protein conserved in bacteria		0.0073624	0.011966	0.012738	0.0106888				off MS	off MS		3	off
fig|6666666.58101.peg.1951	ID1951	poorly characterized	Function unknown	Uncharacterized protein conserved in bacteria	Uncharacterized protein conserved in bacteria			0.013514	0.0095907	0.0115523				off MS	off MS		2	off
fig|6666666.58101.peg.2584	ID2584	poorly characterized	Function unknown	Uncharacterized protein conserved in bacteria	Uncharacterized protein conserved in bacteria		0.014603		0.010106	0.0123545				off MS	off MS		2	off
fig|6666666.58101.peg.1810	ID1810	poorly characterized	Function unknown	Uncharacterized protein conserved in bacteria	Uncharacterized protein conserved in bacteria		0.012621			0.012621				off MS	off MS		1	off
fig|6666666.58101.peg.3474	ID3474	poorly characterized	Function unknown	Uncharacterized protein conserved in bacteria	Uncharacterized protein conserved in bacteria		0.015794	0.012835	0.013663	0.0140973				off MS	off MS		3	off
fig|6666666.58101.peg.3384	ID3384	poorly characterized	Function unknown	Uncharacterized protein conserved in bacteria	Uncharacterized protein conserved in bacteria		0.018785	0.011449	0.01625	0.0154947				off MS	off MS		3	off
fig|6666666.58101.peg.2794	ID2794	poorly characterized	Function unknown	Uncharacterized protein conserved in bacteria	Uncharacterized protein conserved in bacteria		0.016089	0.015876	0.017232	0.016399				off MS	off MS		3	off
fig|6666666.58101.peg.3202	ID3202	poorly characterized	Function unknown	Uncharacterized protein conserved in bacteria	Uncharacterized protein conserved in bacteria		0.024513	0.01992	0.0094244	0.0179525				off MS	off MS		3	off
fig|6666666.58101.peg.308	ID308	poorly characterized	Function unknown	Uncharacterized protein conserved in bacteria	Uncharacterized protein conserved in bacteria		0.024164		0.013935	0.0190495				off MS	off MS		2	off
fig|6666666.58101.peg.2054	ID2054	poorly characterized	Function unknown	Uncharacterized protein conserved in bacteria	Uncharacterized protein conserved in bacteria		0.023098	0.016722	0.021313	0.0203777				off MS	off MS		3	off
fig|6666666.58101.peg.3310	ID3310	poorly characterized	Function unknown	Uncharacterized protein conserved in bacteria	Uncharacterized protein conserved in bacteria		0.0248	0.020153	0.021453	0.0221353				off MS	off MS		3	off
fig|6666666.58101.peg.4217	ID4217	poorly characterized	Function unknown	Uncharacterized protein conserved in bacteria	Uncharacterized protein conserved in bacteria		0.046195	0.01877	0.015984	0.026983				off MS	off MS		3	off
fig|6666666.58101.peg.3598	ID3598	poorly characterized	Function unknown	Uncharacterized protein conserved in bacteria	Uncharacterized protein conserved in bacteria		0.0228	0.041687	0.026297	0.0302613				off MS	off MS		3	off
fig|6666666.58101.peg.711	ID711	poorly characterized	Function unknown	Uncharacterized protein conserved in bacteria	Uncharacterized protein conserved in bacteria		0.060706	0.031713	0.035009	0.042476				off MS	off MS		3	off
fig|6666666.58101.peg.1216	ID1216	poorly characterized	Function unknown	Uncharacterized protein conserved in bacteria	Uncharacterized protein conserved in bacteria		0.067664	0.050086	0.048681	0.055477				off MS	off MS		3	off
fig|6666666.58101.peg.2546	ID2546	poorly characterized	Function unknown	Uncharacterized protein conserved in bacteria	Uncharacterized protein conserved in bacteria		0.072199	0.067934	0.065743	0.0686253				off MS	off MS		3	off
fig|6666666.58101.peg.1691	ID1691	poorly characterized	Function unknown	Uncharacterized protein conserved in bacteria	Uncharacterized protein conserved in bacteria		0.072615	0.066876	0.072587	0.0706927				off MS	off MS		3	off
fig|6666666.58101.peg.1684	ID1684	poorly characterized	Function unknown	Uncharacterized protein conserved in bacteria	Uncharacterized protein conserved in bacteria		0.068052	0.072764	0.071606	0.0708073				off MS	off MS		3	off
fig|6666666.58101.peg.2301	ID2301	poorly characterized	Function unknown	Uncharacterized protein conserved in bacteria	Uncharacterized protein conserved in bacteria		0.15029	0.13534	0.089017	0.124882				off MS	off MS		3	off
fig|6666666.58101.peg.2429	ID2429	poorly characterized	Function unknown	Uncharacterized protein conserved in bacteria	Uncharacterized protein conserved in bacteria		0.1178	0.22336	0.12455	0.155237				off MS	off MS		3	off
fig|6666666.58101.peg.914	ID914	metabolism	Inorganic ion transport and metabolism	Other	Uncharacterized protein involved in copper resistance				0.0067652	0.0067652				off MS	off MS		1	off
fig|6666666.58101.peg.1583	ID1583	metabolism	Inorganic ion transport and metabolism	Other	Uncharacterized protein involved in tellurite resistance		0.042892	0.018185	0.02366	0.0282457				off MS	off MS		3	off
fig|6666666.58101.peg.1392	ID1392	cellular processes and signaling	Posttranslational modification, protein turnover, chaperones	Other	Uncharacterized protein predicted to be involved in C-type cytochrome biogenesis		0.02356			0.02356				off MS	off MS		1	off
fig|6666666.58101.peg.881	ID881	poorly characterized	General function prediction only	General function prediction only	Uncharacterized protein related to glutamine synthetase		0.0068336	0.019039	0.018016	0.0146295				off MS	off MS		3	off
fig|6666666.58101.peg.2320	ID2320	poorly characterized	General function prediction only	General function prediction only	Uncharacterized protein SCO1/SenC/PrrC, involved in biogenesis of respiratory and photosynthetic systems		0.009682			0.009682				off MS	off MS		1	off
fig|6666666.58101.peg.2133	ID2133	poorly characterized	General function prediction only	General function prediction only	Uncharacterized protein, possibly involved in utilization of glycolate and propanediol		0.010709	0.017405		0.014057				off MS	off MS		2	off
fig|6666666.58101.peg.1581	ID1581	cellular processes and signaling	Signal transduction mechanisms	Signal transduction	Uncharacterized proteins involved in stress response, homologs of TerZ and putative cAMP-binding protein CABP1		0.080666	0.062429	0.062027	0.068374				off MS	off MS		3	off
fig|6666666.58101.peg.1582	ID1582	cellular processes and signaling	Signal transduction mechanisms	Signal transduction	Uncharacterized proteins involved in stress response, homologs of TerZ and putative cAMP-binding protein CABP1		0.10047	0.09291	0.091911	0.095097				off MS	off MS		3	off
fig|6666666.58101.peg.2638	ID2638	poorly characterized	General function prediction only	General function prediction only	Uncharacterized proteins of the AP superfamily				0.0039099	0.0039099				off MS	off MS		1	off
fig|6666666.58101.peg.2915	ID2915	poorly characterized	General function prediction only	General function prediction only	Uncharacterized proteins of the AP superfamily		0.0077104	0.0093985	0.01334	0.0101496				off MS	off MS		3	off
fig|6666666.58101.peg.3087	ID3087	poorly characterized	Function unknown	Uncharacterized conserved protein	Uncharacterized proteins, LmbE homologs	CE14	0.0033577	0.0095498	0.0077455	0.00688433				off MS	off MS		3	off
fig|6666666.58101.peg.4592	ID4592	poorly characterized	Function unknown	Uncharacterized conserved protein	Uncharacterized proteins, LmbE homologs	CE14	0.0058655	0.023832	0.01353	0.0144092				off MS	off MS		3	off
fig|6666666.58101.peg.1054	ID1054	poorly characterized	General function prediction only	General function prediction only	Uncharacterized stress protein (general stress protein 26)		0.011131			0.011131				off MS	off MS		1	off
fig|6666666.58101.peg.2707	ID2707	poorly characterized	General function prediction only	General function prediction only	Uncharacterized stress protein (general stress protein 26)		0.047918	0.025959	0.03224	0.0353723				off MS	off MS		3	off
fig|6666666.58101.peg.2570	ID2570	poorly characterized	Function unknown	Uncharacterized conserved protein	Uncharacterized stress-induced protein		0.014776	0.012007	0.017043	0.0146087				off MS	off MS		3	off
fig|6666666.58101.peg.2884	ID2884	cellular processes and signaling	Signal transduction mechanisms	Signal transduction	Universal stress protein UspA and related nucleotide-binding proteins		0.012443	0.0060671	0.011482	0.00999737				off MS	off MS		3	off
fig|6666666.58101.peg.2552	ID2552	cellular processes and signaling	Signal transduction mechanisms	Signal transduction	Universal stress protein UspA and related nucleotide-binding proteins		0.022653	0.036817	0.026129	0.028533				off MS	off MS		3	off
fig|6666666.58101.peg.2860	ID2860	information storage and processing	Replication, recombination and repair	DNA replication, recombination, and repair	Uracil DNA glycosylase		0.0062272		0.0071825	0.00670485				off MS	off MS		2	off
fig|6666666.58101.peg.2530	ID2530	metabolism	Nucleotide transport and metabolism	Nucleotide metabolism	Uracil phosphoribosyltransferase			0.010736		0.010736				off MS	off MS		1	off
fig|6666666.58101.peg.32	ID32	metabolism	Nucleotide transport and metabolism	Nucleotide and nucleoside interconversions	Uridylate kinase		0.018123	0.012272	0.017419	0.015938				off MS	off MS		3	off
fig|6666666.58101.peg.3887	ID3887	metabolism	Coenzyme transport and metabolism	Heme, porphyrin, and cobalamin	Uroporphyrinogen-III decarboxylase		0.0041454			0.0041454				off MS	off MS		1	off
fig|6666666.58101.peg.3115	ID3115	metabolism	Amino acid transport and metabolism	Degradation of proteins, peptides, and glycopeptides	Xaa-Pro aminopeptidase		0.0032874	0.0026714		0.0029794				off MS	off MS		2	off
fig|6666666.58101.peg.2188	ID2188	metabolism	Amino acid transport and metabolism	Degradation of proteins, peptides, and glycopeptides	Xaa-Pro aminopeptidase			0.0096439	0.0030418	0.00634285				off MS	off MS		2	off
fig|6666666.58101.peg.2390	ID2390	metabolism	Carbohydrate transport and metabolism	Sugars	Xylose isomerase		0.057566	0.064972	0.082996	0.0685113				off MS	off MS		3	off
fig|6666666.58101.peg.3659	ID3659	poorly characterized	General function prediction only	General function prediction only	Zn-dependent alcohol dehydrogenases		0.0097893	0.019092	0.011291	0.0133908				off MS	off MS		3	off
fig|6666666.58101.peg.4272	ID4272	metabolism	Amino acid transport and metabolism	Degradation of proteins, peptides, and glycopeptides	Zn-dependent dipeptidase, microsomal dipeptidase homolog			0.0029759		0.0029759				off MS	off MS		1	off
fig|6666666.58101.peg.4444	ID4444	poorly characterized	General function prediction only	General function prediction only	Zn-dependent hydrolases, including glyoxylases		0.0075999		0.0058438	0.00672185				off MS	off MS		2	off
fig|6666666.58101.peg.3193	ID3193	poorly characterized	General function prediction only	General function prediction only	Zn-dependent hydrolases, including glyoxylases		0.016602	0.0057821	0.0082068	0.010197				off MS	off MS		3	off
fig|6666666.58101.peg.2198	ID2198	poorly characterized	General function prediction only	General function prediction only	Zn-dependent hydrolases, including glyoxylases		0.03037	0.020192	0.019106	0.0232227				off MS	off MS		3	off
fig|6666666.58101.peg.4027	ID4027	poorly characterized	General function prediction only	General function prediction only	Zn-ribbon protein, possibly nucleic acid-binding		0.054368	0.046506	0.041256	0.0473767				off MS	off MS		3	off
fig|6666666.58101.peg.1374	ID1374	poorly characterized	General function prediction only	General function prediction only	Zn-ribbon protein, possibly nucleic acid-binding		0.065814	0.051157	0.066009	0.0609933				off MS	off MS		3	off

## Sheet: details
colums A - G	information on predicted protein function
columns H - P	normalized spectrum abundance factor NSAF
colum R	* significance analysis was not done because of the low identification rates in MS samples
columns R - S	number of biological replicates with identifications for the respective protein
