# Supplementary material for: Cellulose and hemicellulose decomposition by forest soil bacteria proceeds by the action of structurally variable enzymatic systems
Source: Sci Rep. 2016 Apr 29;6:25279. doi: 10.1038/srep25279 (PMC4850484; doi:10.1038/srep25279)
Supplement: Supplementary Table 3 [file srep25279-s4.xls]

## Sheet: Luteibacter
							normalized spectrum abundance factor (NSAF)
							Cellulose				Wheat Straw
accession Number	protein ID	main role	subrole 1	subrole 2	protein description	CAZy annotation	LC1	LC2	LC3	LC	LS1	LS2	LS3	LS	ratio LC/LS	log2 ratio LC/LS	significant change (p 0.01)	# replicates LC	# replicates LS
fig|6666666.58267.peg.4356	ID4356	cellular processes and signaling	Cell motility	Chemotaxis and motility	Flagellin and related hook-associated proteins	-	0.019361	0.023355	0.021232	0.021316	1.6978	1.1987	1.2511	1.38253	0.0154181	-6.01923	X	3	3
fig|6666666.58267.peg.821	ID821	poorly characterized	Function unknown	Uncharacterized protein	Uncharacterized protein	-	0.0069716	0.0074754	0.0065534	0.00700013	0.13696	0.26191	0.21292	0.20393	0.0343262	-4.86455	X	3	3
fig|6666666.58267.peg.2676	ID2676	metabolism	Amino acid transport and metabolism	Degradation of proteins, peptides, and glycopeptides	Zinc metalloprotease (elastase)	-	0.039669	0.021932	0.025636	0.029079	0.42376	0.48154	0.40631	0.437203	0.0665114	-3.91025	X	3	3
fig|6666666.58267.peg.1165	ID1165	metabolism	Inorganic ion transport and metabolism	Ton and Tol transport systems	Outer membrane receptor proteins, mostly Fe transport	-	0.0074868	0.0080278	0.011729	0.0090812	0.045462	0.027307	0.037715	0.036828	0.246584	-2.01985	X	3	3
fig|6666666.58267.peg.604	ID604	metabolism	Lipid transport and metabolism	Lipid metabolism	Dehydrogenases with different specificities (related to short-chain alcohol dehydrogenases)	-			0.011032	0.011032	0.031441	0.044946	0.047112	0.0411663	0.267986	-1.89977		1	3
fig|6666666.58267.peg.2222	ID2222	poorly characterized	Function unknown	Uncharacterized protein conserved in bacteria	Uncharacterized protein conserved in bacteria	-			0.034015	0.034015	0.096942	0.18808	0.085449	0.12349	0.275447	-1.86016		1	3
fig|6666666.58267.peg.3045	ID3045	metabolism	Inorganic ion transport and metabolism	Other	DNA-binding ferritin-like protein (oxidative damage protectant)	-	0.078442	0.031542	0.082953	0.0643123	0.32572	0.2414	0.12966	0.23226	0.276898	-1.85257	X	3	3
fig|6666666.58267.peg.418	ID418	information storage and processing	Translation, ribosomal structure and biogenesis	Ribosomal proteins: synthesis and modification	Ribosomal protein L1	-	0.07114	0.046809	0.060793	0.0595807	0.25642	0.23353	0.13439	0.208113	0.28629	-1.80445	X	3	3
fig|6666666.58267.peg.3213	ID3213	poorly characterized	Function unknown	Uncharacterized protein conserved in bacteria	Uncharacterized protein conserved in bacteria	-	0.025615	0.020599	0.048156	0.0314567	0.14182	0.12145	0.056454	0.106575	0.295161	-1.76043	X	3	3
fig|6666666.58267.peg.2549	ID2549	poorly characterized	Function unknown	General	Uncharacterized conserved protein	-	0.042217		0.039684	0.0409505	0.18096	0.15244	0.079752	0.137717	0.297352	-1.74976		2	3
fig|6666666.58267.peg.707	ID707	information storage and processing	Replication, recombination and repair	DNA replication, recombination, and repair	Bacterial nucleoid DNA-binding protein	-	0.1351	0.081482	0.26985	0.162144	0.40715	0.47118	0.74967	0.542667	0.298791	-1.74279	X	3	3
fig|6666666.58267.peg.1993	ID1993	information storage and processing	Translation, ribosomal structure and biogenesis	Ribosomal proteins: synthesis and modification	Ribosomal protein L3	-	0.028541	0.017215	0.026829	0.024195	0.099399	0.085882	0.057287	0.080856	0.299236	-1.74065	X	3	3
fig|6666666.58267.peg.4407	ID4407	poorly characterized	Function unknown	Uncharacterized protein	Uncharacterized protein	-	0.1861	0.22449	0.22353	0.211373	0.74784	1.0464	0.30762	0.70062	0.301695	-1.72884	X	3	3
fig|6666666.58267.peg.3782	ID3782	cellular processes and signaling	Defense mechanisms	Transport	ABC-type antimicrobial peptide transport system, ATPase component	-			0.024214	0.024214	0.086262	0.077513	0.057787	0.073854	0.327863	-1.60883		1	3
fig|6666666.58267.peg.2967	ID2967	poorly characterized	Function unknown	Uncharacterized protein	Uncharacterized protein	-	0.11145	0.10593	0.095243	0.104208	0.32572	0.2938	0.29189	0.303803	0.34301	-1.54368	X	3	3
fig|6666666.58267.peg.59	ID59	metabolism	Lipid transport and metabolism	Lipid metabolism	Dehydrogenases with different specificities (related to short-chain alcohol dehydrogenases)	-	0.01299	0.01567	0.018316	0.0156587	0.048719	0.060408	0.024539	0.0445553	0.351443	-1.50864	X	3	3
fig|6666666.58267.peg.2009	ID2009	information storage and processing	Translation, ribosomal structure and biogenesis	Ribosomal proteins: synthesis and modification	Ribosomal protein L18	-	0.026204	0.084292	0.098527	0.0696743	0.19656	0.22938	0.13613	0.187357	0.371881	-1.42709	X	3	3
fig|6666666.58267.peg.4106	ID4106	information storage and processing	Translation, ribosomal structure and biogenesis	Translation factors	Translation elongation factor P (EF-P)/translation initiation factor 5A (eIF-5A)	-			0.048156	0.048156	0.12809	0.1308	0.12904	0.12931	0.372407	-1.42505		1	3
fig|6666666.58267.peg.1135	ID1135	cellular processes and signaling	Cell motility	Chemotaxis and motility	Flagellar motor switch/type III secretory pathway protein	-			0.038267	0.038267	0.15268	0.11136	0.038452	0.100831	0.379517	-1.39776		1	3
fig|6666666.58267.peg.3221	ID3221	metabolism	Lipid transport and metabolism	Lipid metabolism	Acetyl-CoA acetyltransferase	-	0.011342	0.018242		0.014792	0.026333	0.035163	0.053565	0.0383537	0.385674	-1.37455	X	2	3
fig|6666666.58267.peg.3222	ID3222	metabolism	Lipid transport and metabolism	Lipid metabolism	Enoyl-CoA hydratase/carnithine racemase	-	0.048505	0.05201	0.060793	0.0537693	0.10612	0.12384	0.18517	0.138377	0.388572	-1.36375	X	3	3
fig|6666666.58267.peg.3363	ID3363	cellular processes and signaling	Cell motility	Chemotaxis and motility	Chemotaxis protein histidine kinase and related kinases	-	0.0021366	0.0034365	0.030126	0.0118997	0.036632	0.029223	0.023208	0.0296877	0.40083	-1.31894		3	3
fig|6666666.58267.peg.2057	ID2057	metabolism	Lipid transport and metabolism	Lipid metabolism	Dehydrogenases with different specificities (related to short-chain alcohol dehydrogenases)	-	0.031144	0.025046	0.029275	0.0284883	0.070084	0.064748	0.076484	0.0704387	0.404442	-1.306	X	3	3
fig|6666666.58267.peg.2526	ID2526	metabolism	Coenzyme transport and metabolism	Heme, porphyrin, and cobalamin	Uncharacterized enzyme of heme biosynthesis	-	0.011782	0.0063165	0.014766	0.0109548	0.027354	0.036526	0.016692	0.0268573	0.40789	-1.29375	X	3	3
fig|6666666.58267.peg.3261	ID3261	cellular processes and signaling	Signal transduction mechanisms	Signal transduction	Anti-anti-sigma regulatory factor (antagonist of anti-sigma factor)	-		0.0085771	0.015038	0.0118075	0.028572	0.037928	0.020148	0.0288827	0.408811	-1.29049		2	3
fig|6666666.58267.peg.2646	ID2646	information storage and processing	Replication, recombination and repair	DNA replication, recombination, and repair	Bacterial nucleoid DNA-binding protein	-	0.65783	0.59287	0.73564	0.662113	1.5982	1.9857	1.2695	1.6178	0.409268	-1.28888	X	3	3
fig|6666666.58267.peg.321	ID321	cellular processes and signaling	Cell wall/membrane/envelope biogenesis	Other	Opacity protein and related surface antigens	-	0.090975	0.073162	0.075456	0.0798643	0.18351	0.2108	0.18955	0.19462	0.41036	-1.28504	X	3	3
fig|6666666.58267.peg.4032	ID4032	cellular processes and signaling	Cell motility	Chemotaxis and motility	Chemotaxis signal transduction protein	-	0.017776			0.017776	0.057145	0.0389	0.03358	0.0432083	0.411402	-1.28138		1	3
fig|6666666.58267.peg.2000	ID2000	information storage and processing	Translation, ribosomal structure and biogenesis	Ribosomal proteins: synthesis and modification	Ribosomal protein L16/L10E	-	0.077655	0.035686	0.16685	0.093397	0.23181	0.28526	0.15194	0.223003	0.418814	-1.25562		3	3
fig|6666666.58267.peg.2011	ID2011	information storage and processing	Translation, ribosomal structure and biogenesis	Ribosomal proteins: synthesis and modification	Ribosomal protein L30/L7E	-	0.045368		0.063969	0.0546685	0.085077	0.19857	0.10713	0.130259	0.419691	-1.2526	X	2	3
fig|6666666.58267.peg.496	ID496	metabolism	Amino acid transport and metabolism	Amino acid transport	ABC-type amino acid transport/signal transduction systems, periplasmic component/domain	-	0.063034	0.056324	0.072419	0.0639257	0.13134	0.16094	0.16208	0.151453	0.422082	-1.24441	X	3	3
fig|6666666.58267.peg.2305	ID2305	information storage and processing	Translation, ribosomal structure and biogenesis	Ribosomal proteins: synthesis and modification	Ribosomal protein L19	-	0.12665	0.092593	0.25975	0.159664	0.46268	0.32126	0.3317	0.37188	0.429344	-1.2198	X	3	3
fig|6666666.58267.peg.4267	ID4267	cellular processes and signaling	Posttranslational modification, protein turnover, chaperones	Protein folding and stabilization	FKBP-type peptidyl-prolyl cis-trans isomerases 1	-	0.53194	0.44188	0.36265	0.44549	1.162	0.91465	1.027	1.03455	0.430612	-1.21554	X	3	3
fig|6666666.58267.peg.2015	ID2015	information storage and processing	Translation, ribosomal structure and biogenesis	Ribosomal proteins: synthesis and modification	Ribosomal protein S11	-			0.055806	0.055806	0.18449	0.090945	0.11215	0.129195	0.431952	-1.21106		1	3
fig|6666666.58267.peg.2075	ID2075	metabolism	Carbohydrate transport and metabolism	Glycolysis/gluconeogenesis	Glyceraldehyde-3-phosphate dehydrogenase/erythrose-4-phosphate dehydrogenase	-	0.031476	0.01808		0.024778	0.043366	0.051661	0.074325	0.0564507	0.438932	-1.18793	X	2	3
fig|6666666.58267.peg.3159	ID3159	poorly characterized	Function unknown	Uncharacterized protein	Uncharacterized protein	-	0.026091	0.020983	0.067446	0.0381733	0.076888	0.096354	0.086256	0.0864993	0.441314	-1.18012	X	3	3
fig|6666666.58267.peg.98	ID98	metabolism	Carbohydrate transport and metabolism	Degradation of polysaccharides-Xylose	ABC-type xylose transport system, periplasmic component	-	0.36981	0.22486	0.18653	0.2604	0.60892	0.44906	0.70286	0.586947	0.443652	-1.1725	X	3	3
fig|6666666.58267.peg.2355	ID2355	metabolism	Energy production and conversion	Electron transport	NADPH:quinone reductase and related Zn-dependent oxidoreductases	-			0.0090135	0.0090135	0.010275	0.020984	0.029435	0.0202313	0.445522	-1.16643		1	3
fig|6666666.58267.peg.1356	ID1356	metabolism	Lipid transport and metabolism	Lipid metabolism	Acyl-CoA thioesterase	-	0.010554	0.0084877	0.0099211	0.00965427	0.02262	0.017323	0.024923	0.021622	0.446502	-1.16326	X	3	3
fig|6666666.58267.peg.1452	ID1452	cellular processes and signaling	Cell motility	Surface structures	Tfp pilus assembly protein, major pilin PilA	-	0.38241	0.38638	0.70049	0.48976	1.2871	1.325	0.62515	1.07908	0.453867	-1.13966		3	3
fig|6666666.58267.peg.2635	ID2635	cellular processes and signaling	Posttranslational modification, protein turnover, chaperones	Protein folding and stabilization	Co-chaperonin GroES (HSP10)	-	0.18802	0.18901	0.16201	0.17968	0.46172	0.39432	0.31819	0.39141	0.459058	-1.12325	X	3	3
fig|6666666.58267.peg.3676	ID3676	poorly characterized	Function unknown	Uncharacterized protein	Uncharacterized protein	-	0.077655	0.035686	0.10428	0.0725403	0.15454	0.084971	0.23052	0.156677	0.462993	-1.11094		3	3
fig|6666666.58267.peg.1415	ID1415	cellular processes and signaling	Signal transduction mechanisms	DNA interactions	Response regulators consisting of a CheY-like receiver domain and a winged-helix DNA-binding domain	-	0.088656	0.11204	0.059527	0.086741	0.25108	0.20095	0.10767	0.186567	0.464933	-1.10491		3	3
fig|6666666.58267.peg.2787	ID2787	metabolism	Energy production and conversion	Electron transport	Rieske Fe-S protein	-	0.022912	0.055277	0.071791	0.0499933	0.11867	0.10864	0.093779	0.10703	0.467098	-1.0982	X	3	3
fig|6666666.58267.peg.1979	ID1979	cellular processes and signaling	Defense mechanisms	Transport	ABC-type antimicrobial peptide transport system, ATPase component	-			0.018798	0.018798	0.035715	0.040116	0.044074	0.0399683	0.470322	-1.08828		1	3
fig|6666666.58267.peg.1725	ID1725	metabolism	Lipid transport and metabolism	Lipid transport	Long-chain fatty acid transport protein	-	0.32239	0.17284	0.15874	0.21799	0.37014	0.40315	0.60902	0.46077	0.473099	-1.07978	X	3	3
fig|6666666.58267.peg.1985	ID1985	metabolism	Carbohydrate transport and metabolism	Pentose phosphate pathway	Ribose 5-phosphate isomerase	-	0.013943	0.022426	0.013107	0.016492	0.041089	0.030514	0.032925	0.0348427	0.473328	-1.07909	X	3	3
fig|6666666.58267.peg.2898	ID2898	poorly characterized	Function unknown	Uncharacterized conserved protein	Uncharacterized conserved protein	-	0.014614	0.011752	0.013737	0.0133677		0.031981	0.024156	0.0280685	0.476252	-1.0702	X	3	2
fig|6666666.58267.peg.3031	ID3031	cellular processes and signaling	Posttranslational modification, protein turnover, chaperones	Degradation of proteins, peptides, and glycopeptides	Membrane protease subunits, stomatin/prohibitin homologs	-			0.0098868	0.0098868	0.016906	0.023017	0.022353	0.0207587	0.476273	-1.07014		1	3
fig|6666666.58267.peg.4405	ID4405	metabolism	Inorganic ion transport and metabolism	Other	Arylsulfatase A and related enzymes	-	0.005671	0.025083	0.023988	0.0182473	0.050135	0.026372	0.037495	0.0380007	0.480185	-1.05834	X	3	3
fig|6666666.58267.peg.4051	ID4051	metabolism	Carbohydrate transport and metabolism	Carbohydrate transport	ABC-type sugar transport systems, ATPase components	-	0.012807	0.0103	0.0080261	0.0103777		0.018685	0.024195	0.02144	0.484035	-1.04682	X	3	2
fig|6666666.58267.peg.323	ID323	poorly characterized	General function prediction only	General function prediction only	Uncharacterized protein involved in propionate catabolism	-	0.0062932	0.0075915	0.014789	0.0095579	0.015173	0.027544	0.016347	0.019688	0.485468	-1.04255	X	3	3
fig|6666666.58267.peg.1175	ID1175	metabolism	Amino acid transport and metabolism	Pyruvate family	Glutamate dehydrogenase/leucine dehydrogenase	-		0.009991	0.011678	0.0108345	0.022188	0.024922	0.019558	0.0222227	0.487543	-1.0364	X	2	3
fig|6666666.58267.peg.2699	ID2699	cellular processes and signaling	Cell motility	Surface structures	Tfp pilus assembly protein, pilus retraction ATPase PilT	-	0.013216	0.010628	0.020705	0.0148497	0.033044	0.045793	0.012483	0.03044	0.487834	-1.03554		3	3
fig|6666666.58267.peg.3735	ID3735	metabolism	Carbohydrate transport and metabolism	Carbohydrate metabolism	Glucose/sorbosone dehydrogenases	-	0.0074868	0.0090313	0.0070376	0.0078519	0.020057	0.012288	0.015911	0.0160853	0.48814	-1.03463	X	3	3
fig|6666666.58267.peg.569	ID569	cellular processes and signaling	Cell wall/membrane/envelope biogenesis	Outer membrane proteins	Outer membrane lipoprotein	-	0.071401	0.082029	0.067117	0.0735157	0.13116	0.19532	0.12525	0.150577	0.488227	-1.03437	X	3	3
fig|6666666.58267.peg.3978	ID3978	poorly characterized	Function unknown	Uncharacterized protein	Uncharacterized protein	-	0.012825			0.012825		0.028067	0.024229	0.026148	0.490477	-1.02774		1	2
fig|6666666.58267.peg.3038	ID3038	poorly characterized	Function unknown	Uncharacterized protein	Uncharacterized protein	-	0.064477	0.044445	0.034634	0.047852	0.098704	0.11087	0.082652	0.0974087	0.49125	-1.02547	X	3	3
fig|6666666.58267.peg.3716	ID3716	poorly characterized	Function unknown	Uncharacterized protein	Uncharacterized protein	-	0.24426	0.087302	0.21685	0.182804	0.46532	0.28954	0.35889	0.37125	0.492401	-1.02209	X	3	3
fig|6666666.58267.peg.4403	ID4403	cellular processes and signaling	Cell wall/membrane/envelope biogenesis	Outer membrane proteins	Outer membrane protein/protective antigen OMA87	-	0.019585	0.0094503	0.01841	0.0158151	0.035679	0.030003	0.029599	0.0317603	0.497951	-1.00592	X	3	3
fig|6666666.58267.peg.2678	ID2678	metabolism	Energy production and conversion	TCA cycle	Aconitase A	-	0.0813	0.072053	0.10606	0.086471	0.18491	0.17247	0.15907	0.17215	0.5023	-0.993378	X	3	3
fig|6666666.58267.peg.3783	ID3783	cellular processes and signaling	Cell wall/membrane/envelope biogenesis	Unknown substrate	Membrane-fusion protein	-	0.0071859			0.0071859	0.0077003	0.019657	0.015272	0.0142098	0.505701	-0.983642		1	3
fig|6666666.58267.peg.2698	ID2698	cellular processes and signaling	Cell motility	Surface structures	Tfp pilus assembly protein, ATPase PilU	-		0.012633		0.012633	0.023146	0.025783	0.025966	0.024965	0.506028	-0.98271		1	3
fig|6666666.58267.peg.385	ID385	poorly characterized	Function unknown	Protein and peptide secretion and trafficking	Uncharacterized protein with a C-terminal OMP (outer membrane protein) domain	-	0.16414	0.11245	0.074289	0.11696	0.24755	0.20289	0.24117	0.230537	0.507337	-0.978985	X	3	3
fig|6666666.58267.peg.1645	ID1645	metabolism	Energy production and conversion	Other	Malate/lactate dehydrogenases	-	0.074364	0.033639	0.065534	0.0578457	0.10957	0.13477	0.096581	0.11364	0.509024	-0.974194	X	3	3
fig|6666666.58267.peg.4048	ID4048	metabolism	Carbohydrate transport and metabolism	Carbohydrate transport	ABC-type sugar transport system, periplasmic component	-		0.0080587		0.0080587	0.021476	0.01462	0.011043	0.015713	0.512868	-0.96334		1	3
fig|6666666.58267.peg.3585	ID3585	poorly characterized	General function prediction only	Protein and peptide secretion and trafficking	DNA uptake lipoprotein	-	0.022106	0.022222	0.036365	0.0268977	0.0533	0.051402	0.052201	0.052301	0.514286	-0.959358	X	3	3
fig|6666666.58267.peg.3751	ID3751	metabolism	Inorganic ion transport and metabolism	Inorganic ion transport	Outer membrane receptor proteins, mostly Fe transport	-	0.015093	0.0084962	0.014187	0.0125921	0.022642	0.022294	0.028511	0.0244823	0.514333	-0.959226	X	3	3
fig|6666666.58267.peg.919	ID919	poorly characterized	Function unknown	Uncharacterized protein	Uncharacterized protein	-	0.047793	0.061496	0.035941	0.04841	0.076822	0.10459	0.0948	0.0920707	0.525792	-0.927436	X	3	3
fig|6666666.58267.peg.3761	ID3761	poorly characterized	General function prediction only	General function prediction only	Predicted methyltransferase	-	0.020725	0.05	0.025975	0.0322333	0.048118	0.071811	0.061989	0.0606393	0.531558	-0.911701		3	3
fig|6666666.58267.peg.2783	ID2783	metabolism	Nucleotide transport and metabolism	Nucleotide metabolism	Nucleoside diphosphate kinase	-	0.1509	0.11269	0.15198	0.138523	0.28299	0.22999	0.25962	0.257533	0.537885	-0.89463	X	3	3
fig|6666666.58267.peg.3973	ID3973	poorly characterized	Function unknown	Uncharacterized protein	Uncharacterized protein	-	0.16732	0.20184	0.30146	0.22354	0.52295	0.32802	0.3951	0.415357	0.538188	-0.893818	X	3	3
fig|6666666.58267.peg.751	ID751	cellular processes and signaling	Cell wall/membrane/envelope biogenesis	Biosynthesis and degradation of surface polysaccharides and lipopolysaccharides	dTDP-D-glucose 4,6-dehydratase	-	0.021346	0.0103	0.012039	0.0145617	0.022874	0.028028	0.030243	0.0270483	0.538357	-0.893364	X	3	3
fig|6666666.58267.peg.2082	ID2082	metabolism	Lipid transport and metabolism	Lipid metabolism	Enoyl-CoA hydratase/carnithine racemase	-		0.015089		0.015089	0.020106	0.035929		0.0280175	0.538556	-0.892831		1	2
fig|6666666.58267.peg.3041	ID3041	metabolism	Secondary metabolites biosynthesis, transport and catabolism	Secondary metabolites transport	ABC-type transport system involved in resistance to organic solvents, periplasmic component	-			0.0098188	0.0098188	0.022387	0.017144	0.014799	0.01811	0.542176	-0.883168		1	3
fig|6666666.58267.peg.3502	ID3502	metabolism	Nucleotide transport and metabolism	Purine ribonucleotide biosynthesis	Phosphoribosylaminoimidazolesuccinocarboxamide (SAICAR) synthase	-	0.0102	0.020507	0.02397	0.0182257	0.035524	0.036273	0.028904	0.033567	0.542964	-0.881072	X	3	3
fig|6666666.58267.peg.1295	ID1295	cellular processes and signaling	Cell wall/membrane/envelope biogenesis	Outer membrane proteins	Outer membrane lipoprotein	-	0.098053	0.047312	0.11982	0.088395	0.089311	0.15021	0.24543	0.16165	0.546828	-0.87084		3	3
fig|6666666.58267.peg.2004	ID2004	information storage and processing	Translation, ribosomal structure and biogenesis	Ribosomal proteins: synthesis and modification	Ribosomal protein L24	-	0.14756	0.059332	0.083222	0.0967047	0.16602	0.22604	0.1324	0.17482	0.553167	-0.854213		3	3
fig|6666666.58267.peg.150	ID150	cellular processes and signaling	Cell wall/membrane/envelope biogenesis	Biosynthesis and degradation of murein sacculus and peptidoglycan	UDP-N-acetylmuramate-alanine ligase	-	0.0063458		0.0089476	0.0076467	0.0153	0.015623	0.010489	0.013804	0.553948	-0.852177		2	3
fig|6666666.58267.peg.607	ID607	metabolism	Lipid transport and metabolism	Lipid metabolism	3-hydroxyacyl-CoA dehydrogenase	-		0.0052987	0.010323	0.00781085	0.010591	0.018024	0.013484	0.014033	0.556606	-0.845272		2	3
fig|6666666.58267.peg.235	ID235	metabolism	Carbohydrate transport and metabolism	Pentose phosphate pathway	Glucose-6-phosphate 1-dehydrogenase	-	0.0049586	0.0099693	0.013983	0.00963697	0.011956	0.017634	0.022247	0.017279	0.557727	-0.842369		3	3
fig|6666666.58267.peg.4158	ID4158	poorly characterized	General function prediction only	General function prediction only	Predicted hydrolases or acyltransferases (alpha/beta hydrolase superfamily)	-		0.01455	0.02126	0.017905	0.038777	0.029696	0.027771	0.0320813	0.558113	-0.841372	X	2	3
fig|6666666.58267.peg.2885	ID2885	metabolism	Coenzyme transport and metabolism	Riboflavin, FMN, and FAD	Riboflavin synthase beta-chain	-	0.031017		0.029156	0.0300865	0.049856	0.067877	0.043945	0.0538927	0.558267	-0.840973	X	2	3
fig|6666666.58267.peg.2962	ID2962	metabolism	Energy production and conversion	Other	Pyruvate/2-oxoglutarate dehydrogenase complex, dihydrolipoamide dehydrogenase (E3) component, and related enzymes	-	0.060793	0.043743	0.060153	0.0548963	0.108	0.082275	0.10427	0.0981817	0.55913	-0.838744	X	3	3
fig|6666666.58267.peg.790	ID790	metabolism	Inorganic ion transport and metabolism	Detoxification	Catalase (peroxidase I)	AA2	0.066429	0.066373	0.081366	0.0713893	0.15639	0.11784	0.10838	0.127537	0.559755	-0.837132	X	3	3
fig|6666666.58267.peg.2989	ID2989	poorly characterized	Function unknown	Uncharacterized protein conserved in bacteria	Uncharacterized protein conserved in bacteria	-	0.040529	0.032593	0.038097	0.037073	0.076002	0.055433	0.066992	0.0661423	0.560503	-0.835205	X	3	3
fig|6666666.58267.peg.3794	ID3794	cellular processes and signaling	Cell wall/membrane/envelope biogenesis	Outer membrane proteins	Outer membrane phospholipase A	-	0.025687	0.017215	0.016097	0.0196663	0.04817	0.030449	0.026285	0.034968	0.562409	-0.830307	X	3	3
fig|6666666.58267.peg.1155	ID1155	cellular processes and signaling	Defense mechanisms	Transport	ABC-type multidrug transport system, ATPase component	-			0.010026	0.010026		0.020423	0.015111	0.017767	0.564305	-0.825454		1	2
fig|6666666.58267.peg.4250	ID4250	information storage and processing	Replication, recombination and repair	DNA replication, recombination, and repair	Single-stranded DNA-binding protein	-	0.068052	0.066888	0.049754	0.0615647	0.089128	0.11997	0.11784	0.108979	0.564921	-0.82388	X	3	3
fig|6666666.58267.peg.1955	ID1955	metabolism	Energy production and conversion	TCA cycle	Succinyl-CoA synthetase, alpha subunit	-	0.036685	0.021073		0.028879	0.033696	0.057345	0.061877	0.0509727	0.566559	-0.819703		2	3
fig|6666666.58267.peg.2577	ID2577	metabolism	Inorganic ion transport and metabolism	Anions	ABC-type phosphate transport system, periplasmic component	-		0.010848	0.02536	0.018104	0.033729	0.031981	0.02973	0.0318133	0.56907	-0.813323		2	3
fig|6666666.58267.peg.3939	ID3939	metabolism	Nucleotide transport and metabolism	Purine ribonucleotide biosynthesis	Phosphoribosylaminoimidazole carboxylase (NCAIR synthetase)	-			0.009217	0.009217	0.018388	0.016094	0.013892	0.0161247	0.571609	-0.8069		1	3
fig|6666666.58267.peg.176	ID176	poorly characterized	Function unknown	Uncharacterized protein	Uncharacterized protein	-	0.10246	0.027466	0.064209	0.0647117	0.14639	0.11211	0.080648	0.113049	0.57242	-0.804855		3	3
fig|6666666.58267.peg.2636	ID2636	cellular processes and signaling	Posttranslational modification, protein turnover, chaperones	Protein folding and stabilization	Chaperonin GroEL (HSP60 family)	-	0.77932	1.0126	0.67782	0.823247	1.7609	1.0606	1.4657	1.42907	0.576073	-0.795677	X	3	3
fig|6666666.58267.peg.2896	ID2896	poorly characterized	Function unknown	Uncharacterized conserved protein	Uncharacterized conserved protein	-	0.097529	0.039216	0.068758	0.068501	0.16112	0.11116	0.084444	0.118908	0.576084	-0.795649		3	3
fig|6666666.58267.peg.2003	ID2003	information storage and processing	Translation, ribosomal structure and biogenesis	Ribosomal proteins: synthesis and modification	Ribosomal protein L14	-	0.09966	0.080146	0.16394	0.114582	0.14017	0.25899	0.19415	0.19777	0.57937	-0.787443		3	3
fig|6666666.58267.peg.2431	ID2431	cellular processes and signaling	Cell wall/membrane/envelope biogenesis	Detoxification	Outer membrane protein	-	0.0062544	0.0075447	0.0088188	0.0075393	0.011729	0.013687	0.013292	0.0129027	0.584321	-0.775167	X	3	3
fig|6666666.58267.peg.1996	ID1996	information storage and processing	Translation, ribosomal structure and biogenesis	Ribosomal proteins: synthesis and modification	Ribosomal protein L2	-			0.015699	0.015699		0.027412	0.026292	0.026852	0.584649	-0.774357		1	2
fig|6666666.58267.peg.3043	ID3043	metabolism	Secondary metabolites biosynthesis, transport and catabolism	Secondary metabolites transport	ABC-type transport system involved in resistance to organic solvents, ATPase component	-		0.0090536		0.0090536	0.01508	0.012318	0.018609	0.0153357	0.590362	-0.760327		1	3
fig|6666666.58267.peg.3841	ID3841	poorly characterized	Function unknown	Uncharacterized protein	Uncharacterized protein	-	0.10603	0.094747	0.11075	0.103842	0.23356	0.14825	0.14467	0.175493	0.591717	-0.757022	X	3	3
fig|6666666.58267.peg.3518	ID3518	cellular processes and signaling	Intracellular trafficking, secretion, and vesicular transport	Ton and Tol transport systems	Periplasmic component of the Tol biopolymer transport system	PL22	0.2186	0.1479	0.09459	0.153697	0.24541	0.26957	0.26384	0.259607	0.592037	-0.756242	X	3	3
fig|6666666.58267.peg.2302	ID2302	information storage and processing	Translation, ribosomal structure and biogenesis	Ribosomal proteins: synthesis and modification	Ribosomal protein S16	-	0.073244		0.06885	0.071047	0.11773		0.12107	0.1194	0.595034	-0.748957	X	2	2
fig|6666666.58267.peg.711	ID711	metabolism	Energy production and conversion	Electron transport	NADPH:quinone reductase and related Zn-dependent oxidoreductases	-	0.017986	0.010848	0.0084535	0.0124292	0.019274	0.02214	0.021236	0.0208833	0.595172	-0.748622	X	3	3
fig|6666666.58267.peg.1997	ID1997	information storage and processing	Translation, ribosomal structure and biogenesis	Ribosomal proteins: synthesis and modification	Ribosomal protein S19	-	0.033774	0.027161	0.079369	0.046768	0.045239		0.11165	0.0784445	0.596192	-0.746151		3	2
fig|6666666.58267.peg.4232	ID4232	poorly characterized	Function unknown	Uncharacterized protein	Uncharacterized protein	-	0.046289	0.037225	0.029008	0.0375073	0.074404	0.063312	0.051009	0.0629083	0.596222	-0.746078	X	3	3
fig|6666666.58267.peg.4046	ID4046	metabolism	Lipid transport and metabolism	Lipid metabolism	Dehydrogenases with different specificities (related to short-chain alcohol dehydrogenases)	-	0.022912		0.021537	0.0222245	0.036828	0.041784	0.032462	0.0370247	0.600262	-0.736336	X	2	3
fig|6666666.58267.peg.2216	ID2216	cellular processes and signaling	Cell motility	Surface structures	Tfp pilus assembly protein PilO	-	0.049482	0.034109	0.066448	0.050013	0.0606	0.11602	0.070108	0.0822427	0.608115	-0.717584		3	3
fig|6666666.58267.peg.3187	ID3187	metabolism	Carbohydrate transport and metabolism	Carbohydrate transport	ABC-type sugar transport system, periplasmic component	-	0.096357	0.059879	0.069991	0.075409	0.1103	0.13898	0.12204	0.123773	0.609251	-0.714892	X	3	3
fig|6666666.58267.peg.728	ID728	poorly characterized	General function prediction only	General function prediction only	Predicted ATPases	-	0.014237	0.020037	0.0066915	0.0136552	0.020978	0.017526	0.028576	0.02236	0.610696	-0.711473		3	3
fig|6666666.58267.peg.2012	ID2012	information storage and processing	Translation, ribosomal structure and biogenesis	Ribosomal proteins: synthesis and modification	Ribosomal protein L15	-	0.22319	0.1453	0.14986	0.172783	0.34736	0.37214	0.12548	0.28166	0.613446	-0.704991		3	3
fig|6666666.58267.peg.3854	ID3854	cellular processes and signaling	Cell wall/membrane/envelope biogenesis	Biosynthesis and degradation of surface polysaccharides and lipopolysaccharides	UDP-glucose pyrophosphorylase	-	0.041782	0.033601	0.034366	0.036583	0.047571	0.057148	0.073997	0.059572	0.614097	-0.703461	X	3	3
fig|6666666.58267.peg.873	ID873	metabolism	Energy production and conversion	Electron transport	Electron transfer flavoprotein, beta subunit	-	0.085796	0.064069	0.074888	0.0749177	0.11821	0.097232	0.1505	0.121981	0.614177	-0.703275	X	3	3
fig|6666666.58267.peg.3974	ID3974	metabolism	Amino acid transport and metabolism	Glutathione and analogs	Glutathione S-transferase	-			0.012871	0.012871		0.022473	0.019399	0.020936	0.614778	-0.701862		1	2
fig|6666666.58267.peg.3195	ID3195	metabolism	Energy production and conversion	Pyruvate dehydrogenase	Pyruvate/2-oxoglutarate dehydrogenase complex, dehydrogenase (E1) component, eukaryotic type, alpha subunit	-		0.0068091	0.007959	0.00738405			0.011996	0.011996	0.615543	-0.700069		2	1
fig|6666666.58267.peg.1074	ID1074	metabolism	Secondary metabolites biosynthesis, transport and catabolism	Secondary metabolites	Putative multicopper oxidases	-	0.0089753	0.0072179	0.0056246	0.0072726	0.0096178	0.013094	0.012716	0.0118093	0.615838	-0.699376	X	3	3
fig|6666666.58267.peg.1643	ID1643	metabolism	Carbohydrate transport and metabolism	Pentose phosphate pathway	Predicted 6-phosphogluconate dehydrogenase	-	0.10533	0.066557	0.063652	0.078513	0.12094	0.11937	0.13858	0.126297	0.621655	-0.685813	X	3	3
fig|6666666.58267.peg.961	ID961	metabolism	Lipid transport and metabolism	Lipid metabolism	Acyl-CoA synthetases (AMP-forming)/AMP-acid ligases II	-	0.01076	0.010816	0.022757	0.0147777	0.021619	0.019132	0.030489	0.0237467	0.622305	-0.684307		3	3
fig|6666666.58267.peg.2025	ID2025	metabolism	Lipid transport and metabolism	Lipid metabolism	Dehydrogenases with different specificities (related to short-chain alcohol dehydrogenases)	-		0.0095861	0.011205	0.0103955	0.015967	0.022825	0.011259	0.0166837	0.623097	-0.68247		2	3
fig|6666666.58267.peg.3165	ID3165	cellular processes and signaling	Posttranslational modification, protein turnover, chaperones	Protein folding and stabilization	Peptidyl-prolyl cis-trans isomerase (rotamase) - cyclophilin family	-	0.014756	0.0079109		0.0113335	0.026353	0.013455	0.013937	0.017915	0.632623	-0.660581		2	3
fig|6666666.58267.peg.4133	ID4133	cellular processes and signaling	Cell wall/membrane/envelope biogenesis	Cations and iron carrying compounds	Periplasmic protein TonB, links inner and outer membranes	-	0.026054	0.020953	0.020409	0.022472	0.039552	0.038011	0.028711	0.0354247	0.63436	-0.656626	X	3	3
fig|6666666.58267.peg.864	ID864	metabolism	Carbohydrate transport and metabolism	Carbohydrate metabolism	Galactose mutarotase and related enzymes	-	0.022752	0.021956	0.012832	0.01918	0.024381	0.027385	0.038682	0.0301493	0.636167	-0.652523	X	3	3
fig|6666666.58267.peg.3330	ID3330	metabolism	Inorganic ion transport and metabolism	Anions	ABC-type sulfate transport system, periplasmic component	-	0.027467	0.014726	0.043031	0.028408	0.041697	0.052595	0.038915	0.0444023	0.639786	-0.644338		3	3
fig|6666666.58267.peg.3807	ID3807	metabolism	Energy production and conversion	Other	Predicted oxidoreductases (related to aryl-alcohol dehydrogenases)	-	0.037198	0.034188	0.044957	0.038781	0.054097	0.069776	0.057723	0.060532	0.640669	-0.642348	X	3	3
fig|6666666.58267.peg.1999	ID1999	information storage and processing	Translation, ribosomal structure and biogenesis	Ribosomal proteins: synthesis and modification	Ribosomal protein S3	-	0.088656	0.071297	0.053574	0.0711757	0.13911	0.10047	0.092712	0.110764	0.642588	-0.638033	X	3	3
fig|6666666.58267.peg.2812	ID2812	metabolism	Amino acid transport and metabolism	Degradation of proteins, peptides, and glycopeptides	Aminopeptidase N	-	0.071751	0.070816	0.085841	0.076136	0.12232	0.10884	0.12322	0.118127	0.644528	-0.633684	X	3	3
fig|6666666.58267.peg.84	ID84	poorly characterized	General function prediction only	General function prediction only	Predicted hydrolases or acyltransferases (alpha/beta hydrolase superfamily)	-	0.018201	0.014638	0.025664	0.019501	0.024381	0.044811	0.02149	0.0302273	0.645145	-0.632306		3	3
fig|6666666.58267.peg.2948	ID2948	poorly characterized	General function prediction only	General function prediction only	Paraquat-inducible protein B	-	0.010856	0.0043651		0.00761055	0.015995	0.010394	0.0089721	0.011787	0.645671	-0.631128		2	3
fig|6666666.58267.peg.1327	ID1327	cellular processes and signaling	Posttranslational modification, protein turnover, chaperones	Protein folding and stabilization	FKBP-type peptidyl-prolyl cis-trans isomerases 1	-	0.01757	0.01413	0.024774	0.0188247	0.028242	0.038451	0.020745	0.029146	0.645875	-0.630674		3	3
fig|6666666.58267.peg.773	ID773	cellular processes and signaling	Cell motility	Protein and peptide secretion and trafficking	Type II secretory pathway, pseudopilin PulG	-			0.020264	0.020264	0.034651	0.023589	0.035634	0.0312913	0.647591	-0.626844		1	3
fig|6666666.58267.peg.2239	ID2239	metabolism	Energy production and conversion	Electron transport	Cytochrome c5	-	0.034346	0.020716	0.080714	0.0452587	0.087412	0.065768	0.052718	0.0686327	0.659433	-0.600701		3	3
fig|6666666.58267.peg.750	ID750	cellular processes and signaling	Cell wall/membrane/envelope biogenesis	Biosynthesis and degradation of surface polysaccharides and lipopolysaccharides	dTDP-glucose pyrophosphorylase	-		0.0082863	0.014529	0.0114077	0.019323	0.01973	0.012166	0.017073	0.668169	-0.581715		2	3
fig|6666666.58267.peg.3276	ID3276	metabolism	Carbohydrate transport and metabolism	Carbohydrate transport	ABC-type sugar transport system, periplasmic component	-	0.15198	0.13333	0.13853	0.14128	0.22702	0.22173	0.18488	0.21121	0.668908	-0.580121	X	3	3
fig|6666666.58267.peg.2315	ID2315	poorly characterized	Function unknown	Uncharacterized protein	Uncharacterized protein	-	0.01147	0.018449	0.032347	0.0207553	0.04302	0.02824	0.021669	0.0309763	0.670038	-0.577684		3	3
fig|6666666.58267.peg.1992	ID1992	information storage and processing	Translation, ribosomal structure and biogenesis	Ribosomal proteins: synthesis and modification	Ribosomal protein S10	-	0.073778	0.035599	0.083222	0.0641997	0.094871	0.072655	0.11847	0.095332	0.673432	-0.570395		3	3
fig|6666666.58267.peg.664	ID664	information storage and processing	Translation, ribosomal structure and biogenesis	Ribosomal proteins: synthesis and modification	Ribosomal protein L20	-	0.051086	0.051354	0.060027	0.0541557	0.10264	0.083849	0.054285	0.080258	0.67477	-0.567533		3	3
fig|6666666.58267.peg.2297	ID2297	metabolism	Lipid transport and metabolism	Lipid metabolism	3-hydroxymyristoyl/3-hydroxydecanoyl-(acyl carrier protein) dehydratases	-	0.048402	0.023355	0.063697	0.0451513	0.06224	0.074146	0.064005	0.066797	0.675949	-0.565015		3	3
fig|6666666.58267.peg.395	ID395	cellular processes and signaling	Signal transduction mechanisms	DNA interactions	Response regulator containing a CheY-like receiver domain and an HTH DNA-binding domain	-			0.016874	0.016874	0.022442	0.029463	0.022607	0.0248373	0.679381	-0.557708		1	3
fig|6666666.58267.peg.976	ID976	poorly characterized	Function unknown	Uncharacterized protein conserved in bacteria	Uncharacterized protein conserved in bacteria	-	0.008467	0.010214	0.007959	0.00888	0.01361	0.011581	0.013996	0.0130623	0.679817	-0.556781	X	3	3
fig|6666666.58267.peg.2443	ID2443	poorly characterized	Function unknown	Uncharacterized conserved protein	Uncharacterized conserved protein	-	0.18516	0.16131	0.12328	0.156583	0.14054	0.24481	0.30241	0.229253	0.683014	-0.550012		3	3
fig|6666666.58267.peg.1910	ID1910	poorly characterized	Function unknown	Uncharacterized protein conserved in bacteria	Uncharacterized protein conserved in bacteria	-	0.018534		0.026134	0.022334	0.034757		0.030637	0.032697	0.68306	-0.549917	X	2	2
fig|6666666.58267.peg.2200	ID2200	metabolism	Amino acid transport and metabolism	Degradation of proteins, peptides, and glycopeptides	Leucyl aminopeptidase	-	0.0099552	0.010675		0.0103151	0.0071119	0.014524	0.023508	0.015048	0.685481	-0.544811		2	3
fig|6666666.58267.peg.2016	ID2016	information storage and processing	Translation, ribosomal structure and biogenesis	Ribosomal proteins: synthesis and modification	Ribosomal protein S4 and related proteins	-	0.065761	0.10577	0.13737	0.102967	0.13311	0.19988	0.11733	0.150107	0.685959	-0.543806		3	3
fig|6666666.58267.peg.2109	ID2109	metabolism	Carbohydrate transport and metabolism	Carbohydrate metabolism	Archaeal fructose-1,6-bisphosphatase and related enzymes of inositol monophosphatase family	-			0.010701	0.010701	0.0091495	0.018685	0.018818	0.0155508	0.68813	-0.539246		1	3
fig|6666666.58267.peg.306	ID306	cellular processes and signaling	Intracellular trafficking, secretion, and vesicular transport	Protein and peptide secretion and trafficking	Preprotein translocase subunit YajC	-	0.079295	0.11691	0.11181	0.102672	0.16286	0.15907	0.12483	0.14892	0.689442	-0.536499	X	3	3
fig|6666666.58267.peg.1212	ID1212	metabolism	Amino acid transport and metabolism	Glutathione and analogs	Glutathione S-transferase	-			0.013107	0.013107		0.011443	0.02634	0.0188915	0.693804	-0.5274		1	2
fig|6666666.58267.peg.2649	ID2649	cellular processes and signaling	Posttranslational modification, protein turnover, chaperones	Degradation of proteins, peptides, and glycopeptides	Predicted metalloendopeptidase	-	0.12576	0.11828	0.1643	0.136113	0.17817	0.17493	0.23154	0.19488	0.698447	-0.517778	X	3	3
fig|6666666.58267.peg.2824	ID2824	poorly characterized	Function unknown	Uncharacterized protein	Uncharacterized protein	-	0.042385	0.029217	0.06261	0.0447373	0.068129	0.066255	0.057193	0.063859	0.700564	-0.513411		3	3
fig|6666666.58267.peg.1721	ID1721	information storage and processing	Transcription	Transcription factors	Transcription termination factor	-	0.042111	0.033865	0.043183	0.0397197	0.055381	0.058645	0.056048	0.0566913	0.70063	-0.513275	X	3	3
fig|6666666.58267.peg.1470	ID1470	poorly characterized	Function unknown	Uncharacterized protein	Uncharacterized protein	-			0.021323	0.021323	0.030385			0.030385	0.701761	-0.510949		1	1
fig|6666666.58267.peg.2072	ID2072	poorly characterized	Function unknown	Uncharacterized protein	Uncharacterized protein	-		0.016629		0.016629	0.027698		0.019531	0.0236145	0.704186	-0.505972		1	2
fig|6666666.58267.peg.718	ID718	poorly characterized	Function unknown	Uncharacterized protein conserved in bacteria	Uncharacterized protein conserved in bacteria	-	0.061823	0.058004	0.053271	0.0576993	0.07591	0.088787	0.080293	0.0816633	0.706551	-0.501134	X	3	3
fig|6666666.58267.peg.2008	ID2008	information storage and processing	Translation, ribosomal structure and biogenesis	Ribosomal proteins: synthesis and modification	Ribosomal protein L6P/L9E	-	0.095532	0.048889	0.097964	0.080795	0.14425	0.12829	0.069726	0.114089	0.708177	-0.497818		3	3
fig|6666666.58267.peg.756	ID756	metabolism	Nucleotide transport and metabolism	Pyrimidine metabolism	Thymidine kinase	-		0.011265	0.013167	0.012216	0.011258	0.022991		0.0171245	0.713364	-0.48729		2	2
fig|6666666.58267.peg.1995	ID1995	information storage and processing	Translation, ribosomal structure and biogenesis	Ribosomal proteins: synthesis and modification	Ribosomal protein L23	-	0.10968	0.088202	0.11783	0.105237	0.1595	0.16287	0.1184	0.146923	0.716274	-0.481417	X	3	3
fig|6666666.58267.peg.3519	ID3519	cellular processes and signaling	Cell wall/membrane/envelope biogenesis	Ton and Tol transport systems	Outer membrane protein and related peptidoglycan-associated (lipo)proteins	-	1.9695	2.1263	1.995	2.03027	2.1538	3.449	2.8583	2.82037	0.719859	-0.474214	X	3	3
fig|6666666.58267.peg.1541	ID1541	poorly characterized	Function unknown	Uncharacterized protein	Uncharacterized protein	-	0.090735	0.054727	0.085292	0.076918	0.12762	0.11169	0.080347	0.106552	0.72188	-0.470169		3	3
fig|6666666.58267.peg.1237	ID1237	poorly characterized	Function unknown	Uncharacterized protein	Uncharacterized protein	-	0.078952	0.051588	0.078853	0.0697977	0.11897	0.086389	0.083895	0.096418	0.723907	-0.466124	X	3	3
fig|6666666.58267.peg.4249	ID4249	poorly characterized	Function unknown	Uncharacterized conserved protein	Uncharacterized conserved protein	-	0.20344	0.16361	0.22498	0.197343	0.30777	0.29463	0.21477	0.27239	0.724488	-0.464966		3	3
fig|6666666.58267.peg.4216	ID4216	metabolism	Amino acid transport and metabolism	Polyamine biosynthesis	S-adenosylmethionine decarboxylase	-			0.010947	0.010947		0.019115	0.011	0.0150575	0.727013	-0.459947		1	2
fig|6666666.58267.peg.4399	ID4399	metabolism	Energy production and conversion	Other	Protein involved in meta-pathway of phenol degradation	-			0.022605	0.022605	0.018038	0.013157	0.061328	0.030841	0.732953	-0.448208		1	3
fig|6666666.58267.peg.2220	ID2220	metabolism	Inorganic ion transport and metabolism	Inorganic ion transport	Outer membrane receptor proteins, mostly Fe transport	-	1.3102	1.5726	1.3597	1.41417	1.7265	1.8907	2.1568	1.92467	0.734759	-0.444656	X	3	3
fig|6666666.58267.peg.3079	ID3079	poorly characterized	Function unknown	Uncharacterized protein conserved in bacteria	Uncharacterized paraquat-inducible protein B	-			0.0071611	0.0071611		0.01042	0.0089946	0.0097073	0.737703	-0.438889		1	2
fig|6666666.58267.peg.2145	ID2145	metabolism	Amino acid transport and metabolism	Amino acid metabolism	Nitrogen regulatory protein PII	-	0.040709	0.021826	0.051023	0.0378527	0.036353	0.014848	0.10254	0.051247	0.738632	-0.437073		3	3
fig|6666666.58267.peg.411	ID411	information storage and processing	Translation, ribosomal structure and biogenesis	Ribosomal proteins: synthesis and modification	Ribosomal protein S7	-	0.1765	0.11828	0.16591	0.153563	0.27319	0.18776	0.15745	0.206133	0.744971	-0.424744		3	3
fig|6666666.58267.peg.2071	ID2071	metabolism	Carbohydrate transport and metabolism	Glycolysis and Gluconeogenesis	Fructose-1,6-bisphosphate aldolase	-	0.20948	0.21147	0.19272	0.204557	0.29372	0.29505	0.23364	0.274137	0.746185	-0.422395	X	3	3
fig|6666666.58267.peg.958	ID958	poorly characterized	Function unknown	Uncharacterized conserved protein	Uncharacterized conserved protein	-	0.010703		0.010061	0.010382		0.017567	0.010109	0.013838	0.750253	-0.414551		2	2
fig|6666666.58267.peg.2279	ID2279	metabolism	Carbohydrate transport and metabolism	Carbohydrate transport	ABC-type sugar transport system, periplasmic component	-	0.068615	0.038626	0.061273	0.0561713	0.086394	0.082587	0.053468	0.0741497	0.75754	-0.400606		3	3
fig|6666666.58267.peg.2198	ID2198	metabolism	Inorganic ion transport and metabolism	Anions	ABC-type phosphate transport system, periplasmic component	CBM50	0.033706	0.032034	0.025923	0.0305543	0.024626	0.056998	0.039072	0.040232	0.759454	-0.396966		3	3
fig|6666666.58267.peg.2859	ID2859	poorly characterized	General function prediction only	General function prediction only	Aldo/keto reductases, related to diketogulonate reductase	-	0.066079	0.035427	0.062115	0.0545403	0.07376	0.081342	0.059814	0.0716387	0.761325	-0.393415		3	3
fig|6666666.58267.peg.1548	ID1548	poorly characterized	Function unknown	Biosynthesis and degradation of surface polysaccharides and lipopolysaccharides	Uncharacterized protein conserved in bacteria	-	0.030396	0.024445	0.035716	0.0301857	0.040715	0.045732	0.0323	0.0395823	0.762605	-0.390993		3	3
fig|6666666.58267.peg.3280	ID3280	metabolism	Lipid transport and metabolism	Lipid metabolism	Dehydrogenases with different specificities (related to short-chain alcohol dehydrogenases)	-			0.010583	0.010583	0.012064	0.021557	0.0079752	0.0138654	0.763267	-0.389741		1	3
fig|6666666.58267.peg.884	ID884	metabolism	Energy production and conversion	Other	Glycerol kinase	-	0.066341	0.053351	0.056692	0.0587947	0.087247	0.07919	0.064087	0.0768413	0.765144	-0.386197		3	3
fig|6666666.58267.peg.1300	ID1300	metabolism	Amino acid transport and metabolism	Degradation of proteins, peptides, and glycopeptides	Aminopeptidase N	-	0.022503	0.016705	0.02278	0.0206627	0.023186	0.027464	0.02943	0.0266933	0.774076	-0.369453	X	3	3
fig|6666666.58267.peg.1394	ID1394	metabolism	Amino acid transport and metabolism	Aromatic amino acid family	Shikimate 5-dehydrogenase	-	0.011013	0.017714	0.031057	0.019928	0.020653	0.030127	0.026006	0.0255953	0.778579	-0.361084		3	3
fig|6666666.58267.peg.3225	ID3225	metabolism	Amino acid transport and metabolism	Aromatic amino acid family	Anthranilate/para-aminobenzoate synthases component I	-	0.012907	0.01557	0.015166	0.0145477	0.017289	0.015888	0.022859	0.0186787	0.778839	-0.360604	X	3	3
fig|6666666.58267.peg.3432	ID3432	metabolism	Energy production and conversion	ATP-proton motive force interconversion	F0F1-type ATP synthase, epsilon subunit (mitochondrial delta subunit)	-	0.09701	0.086683	0.050661	0.078118	0.1155	0.088457	0.096721	0.100226	0.779419	-0.35953		3	3
fig|6666666.58267.peg.517	ID517	cellular processes and signaling	Cell wall/membrane/envelope biogenesis	Other	Uncharacterized lipoprotein	-	0.069433	0.062042	0.058016	0.0631637	0.066137	0.092858	0.083801	0.080932	0.780454	-0.357615		3	3
fig|6666666.58267.peg.3352	ID3352	cellular processes and signaling	Posttranslational modification, protein turnover, chaperones	Detoxification	Predicted redox protein, regulator of disulfide bond formation	-	0.21277	0.10593	0.15239	0.15703	0.13572	0.29934	0.16748	0.200847	0.78184	-0.355054		3	3
fig|6666666.58267.peg.2331	ID2331	cellular processes and signaling	Defense mechanisms	Beta-lactamase	Beta-lactamase class C and other penicillin binding proteins	-	0.0067849			0.0067849		0.0092801	0.0080108	0.00864545	0.784794	-0.349614		1	2
fig|6666666.58267.peg.2553	ID2553	metabolism	Amino acid transport and metabolism	Glutamate family	Acetylornithine deacetylase/Succinyl-diaminopimelate desuccinylase and related deacylases	-	0.012665	0.010185	0.008929	0.010593	0.010179	0.013858	0.016449	0.0134953	0.784938	-0.349349		3	3
fig|6666666.58267.peg.1487	ID1487	poorly characterized	Function unknown	Uncharacterized protein	Uncharacterized protein	-	0.091471	0.15278	0.16535	0.136534	0.1131	0.20787	0.19938	0.17345	0.787164	-0.345263		3	3
fig|6666666.58267.peg.1443	ID1443	metabolism	Inorganic ion transport and metabolism	Detoxification	Cu/Zn superoxide dismutase	-	0.050944	0.027312	0.06385	0.0473687			0.060148	0.060148	0.787535	-0.344584		3	1
fig|6666666.58267.peg.2069	ID2069	poorly characterized	Function unknown	Uncharacterized protein	Uncharacterized protein	-			0.021979	0.021979		0.044773	0.011043	0.027908	0.787552	-0.344553		1	2
fig|6666666.58267.peg.124	ID124	cellular processes and signaling	Posttranslational modification, protein turnover, chaperones	Protein folding and stabilization	DnaJ-class molecular chaperone with C-terminal Zn finger domain	-		0.012022	0.014052	0.013037	0.013349	0.02181	0.01412	0.0164263	0.793665	-0.333399		2	3
fig|6666666.58267.peg.1191	ID1191	metabolism	Carbohydrate transport and metabolism	Carbohydrate metabolism	Galactose mutarotase and related enzymes	-	0.047994	0.048246	0.018798	0.038346	0.038573	0.05908	0.047222	0.0482917	0.79405	-0.332698		3	3
fig|6666666.58267.peg.4223	ID4223	metabolism	Secondary metabolites biosynthesis, transport and catabolism	Secondary metabolites transport	ABC-type transport system involved in resistance to organic solvents, auxiliary component	-	0.085025	0.05983	0.12988	0.0915783	0.091112	0.13955	0.11043	0.113697	0.805457	-0.31212		3	3
fig|6666666.58267.peg.3870	ID3870	metabolism	Lipid transport and metabolism	Lipid metabolism	Dehydrogenases with different specificities (related to short-chain alcohol dehydrogenases)	-	0.039476	0.042328	0.055661	0.0458217	0.042302	0.068392	0.059037	0.056577	0.809899	-0.304186		3	3
fig|6666666.58267.peg.1070	ID1070	poorly characterized	Function unknown	Uncharacterized protein	Uncharacterized protein	-	0.077279	0.031074	0.10291	0.070421	0.044856	0.10922	0.10645	0.086842	0.810909	-0.302387		3	3
fig|6666666.58267.peg.916	ID916	information storage and processing	Transcription	Adaptation to atypical conditions	Cold shock proteins	-	0.47636	0.69321	0.93821	0.702593	0.71708	1.2038	0.67492	0.865267	0.811996	-0.300455		3	3
fig|6666666.58267.peg.3733	ID3733	metabolism	Coenzyme transport and metabolism	Riboflavin, FMN, and FAD	3,4-dihydroxy-2-butanone 4-phosphate synthase	-	0.0083737	0.010101		0.00923735	0.0089731	0.0091625	0.015819	0.0113182	0.81615	-0.293094		2	3
fig|6666666.58267.peg.2642	ID2642	metabolism	Energy production and conversion	TCA cycle	Citrate synthase	-	0.08463	0.070895	0.086182	0.080569	0.098246	0.10611	0.091595	0.0986503	0.816713	-0.292099	X	3	3
fig|6666666.58267.peg.704	ID704	cellular processes and signaling	Posttranslational modification, protein turnover, chaperones	Degradation of proteins, peptides, and glycopeptides	Protease subunit of ATP-dependent Clp proteases	-		0.01746	0.027212	0.022336			0.027344	0.027344	0.816852	-0.291853		2	1
fig|6666666.58267.peg.2035	ID2035	poorly characterized	Function unknown	Uncharacterized conserved protein	Uncharacterized conserved protein	-		0.0088248	0.010315	0.0095699	0.011759	0.018011	0.0051825	0.0116508	0.821392	-0.283857		2	3
fig|6666666.58267.peg.4276	ID4276	poorly characterized	Function unknown	Uncharacterized protein	Uncharacterized protein	-	0.013817	0.011111		0.012464	0.019741	0.010079	0.015225	0.015015	0.830103	-0.268637		2	3
fig|6666666.58267.peg.2927	ID2927	cellular processes and signaling	Posttranslational modification, protein turnover, chaperones	Degradation of proteins, peptides, and glycopeptides	Membrane protease subunits, stomatin/prohibitin homologs	-	0.026586	0.017817	0.012495	0.018966	0.018993	0.024242	0.025112	0.0227823	0.832487	-0.2645		3	3
fig|6666666.58267.peg.3495	ID3495	metabolism	Energy production and conversion	Other	Predicted oxidoreductases (related to aryl-alcohol dehydrogenases)	-	0.014474	0.019401	0.013606	0.015827	0.018096	0.015838	0.022786	0.0189067	0.837112	-0.256507		3	3
fig|6666666.58267.peg.4146	ID4146	poorly characterized	Function unknown	Uncharacterized protein conserved in bacteria	Uncharacterized protein, linocin/CFP29 homolog	-	0.022941	0.023061	0.016173	0.020725	0.018437	0.031377	0.024377	0.0247303	0.83804	-0.25491		3	3
fig|6666666.58267.peg.5	ID5	metabolism	Inorganic ion transport and metabolism	Other	Phosphate transport regulator (distant homolog of PhoU)	-			0.013671	0.013671		0.011935	0.020606	0.0162705	0.840232	-0.25114		1	2
fig|6666666.58267.peg.1051	ID1051	information storage and processing	Replication, recombination and repair	DNA replication, recombination, and repair	RecA/RadA recombinase	-	0.039533	0.04239	0.020645	0.0341893	0.035302	0.040854	0.045639	0.0405983	0.842136	-0.247874		3	3
fig|6666666.58267.peg.4255	ID4255	cellular processes and signaling	Signal transduction mechanisms	DNA interactions	Response regulators consisting of a CheY-like receiver domain and a winged-helix DNA-binding domain	-	0.059993	0.058967	0.056394	0.0584513	0.078574	0.072938	0.056666	0.0693927	0.842327	-0.247547		3	3
fig|6666666.58267.peg.3929	ID3929	poorly characterized	Function unknown	Conserved	Uncharacterized stress-induced protein	-			0.015362	0.015362	0.017512	0.017882	0.019295	0.0182297	0.842692	-0.246922		1	3
fig|6666666.58267.peg.3240	ID3240	cellular processes and signaling	Intracellular trafficking, secretion, and vesicular transport	Other	Autotransporter adhesin	-	0.044293	0.037847	0.031227	0.037789	0.054881	0.045437	0.033993	0.0447703	0.844063	-0.244577		3	3
fig|6666666.58267.peg.510	ID510	metabolism	Energy production and conversion	TCA Cycle	Isocitrate/isopropylmalate dehydrogenase	-	0.01341	0.017974	0.012606	0.0146633		0.02201	0.012667	0.0173385	0.845709	-0.241766		3	2
fig|6666666.58267.peg.1427	ID1427	metabolism	Coenzyme transport and metabolism	Heme, porphyrin, and cobalamin	Glutamate-1-semialdehyde aminotransferase	-		0.0057517		0.0057517			0.0067555	0.0067555	0.85141	-0.232074		1	1
fig|6666666.58267.peg.1286	ID1286	poorly characterized	Function unknown	Uncharacterized protein	Uncharacterized protein	-	0.040529	0.032593	0.019049	0.0307237	0.038001	0.022173	0.047851	0.0360083	0.853238	-0.22898		3	3
fig|6666666.58267.peg.2215	ID2215	cellular processes and signaling	Cell motility	Surface structures	Tfp pilus assembly protein PilN	-	0.023747	0.03342	0.022322	0.0264963	0.028628	0.019488	0.044861	0.0309923	0.854932	-0.226119		3	3
fig|6666666.58267.peg.1580	ID1580	metabolism	Amino acid transport and metabolism	Amino acids and amines	Glycine cleavage system H protein (lipoate-binding)	-	0.045709	0.027569		0.036639	0.030613	0.043763	0.053968	0.0427813	0.856425	-0.223601		2	3
fig|6666666.58267.peg.2587	ID2587	metabolism	Coenzyme transport and metabolism	Folate Biosynthesis	Dihydrofolate reductase	-			0.013414	0.013414		0.015615		0.015615	0.859046	-0.219193		1	1
fig|6666666.58267.peg.2017	ID2017	information storage and processing	Transcription	DNA-dependent RNA polymerase	DNA-directed RNA polymerase, alpha subunit/40 kD subunit	-	0.15842	0.11944	0.10703	0.128297	0.14854	0.13813	0.16132	0.14933	0.859149	-0.21902		3	3
fig|6666666.58267.peg.422	ID422	information storage and processing	Translation, ribosomal structure and biogenesis	Translation factors	GTPases - translation elongation factors	-	1.3202	1.1512	1.039	1.17013	1.4477	1.2745	1.3504	1.35753	0.861956	-0.214315		3	3
fig|6666666.58267.peg.4141	ID4141	metabolism	Nucleotide transport and metabolism	Purine ribonucleotide biosynthesis	IMP dehydrogenase/GMP reductase	-	0.046908	0.057842	0.049973	0.0515743	0.056968	0.054749	0.06646	0.0593923	0.868367	-0.203623		3	3
fig|6666666.58267.peg.4128	ID4128	cellular processes and signaling	Signal transduction mechanisms	DNA interactions	Response regulators consisting of a CheY-like receiver domain and a winged-helix DNA-binding domain	-	0.20042	0.12088	0.20409	0.17513	0.21029	0.20559	0.18536	0.200413	0.873844	-0.194552		3	3
fig|6666666.58267.peg.154	ID154	poorly characterized	Function unknown	Uncharacterized protein	Uncharacterized protein	-	0.063326	0.040741	0.035716	0.0465943	0.074645	0.048504	0.035889	0.0530127	0.878928	-0.186183		3	3
fig|6666666.58267.peg.2007	ID2007	information storage and processing	Translation, ribosomal structure and biogenesis	Ribosomal proteins: synthesis and modification	Ribosomal protein S8	-	0.046407	0.06531	0.11996	0.0772257	0.11189	0.063473	0.087667	0.0876767	0.880801	-0.183113		3	3
fig|6666666.58267.peg.1611	ID1611	poorly characterized	General function prediction only	General function prediction only	Putative Zn-dependent protease, contains TPR repeats	-	0.26084	0.179	0.15365	0.19783	0.28324	0.23594	0.15439	0.224523	0.881111	-0.182604		3	3
fig|6666666.58267.peg.2669	ID2669	cellular processes and signaling	Cell motility	Surface structures	Tfp pilus assembly protein PilE	-	0.041926	0.042146	0.059116	0.0477293	0.044927	0.063079	0.054452	0.0541527	0.881385	-0.182156		3	3
fig|6666666.58267.peg.4036	ID4036	metabolism	Inorganic ion transport and metabolism	Ton and Tol transport systems	Outer membrane receptor proteins, mostly Fe transport	-	0.060054	0.063155	0.065136	0.0627817	0.071778	0.070766	0.069814	0.070786	0.886922	-0.173121	X	3	3
fig|6666666.58267.peg.777	ID777	cellular processes and signaling	Posttranslational modification, protein turnover, chaperones	Protein folding and stabilization	Molecular chaperone	-	0.22762	0.19449	0.20728	0.209797	0.22486	0.26852	0.21611	0.236497	0.887102	-0.172828		3	3
fig|6666666.58267.peg.1629	ID1629	metabolism	Amino acid transport and metabolism	Degradation of proteins, peptides, and glycopeptides	Dipeptidyl aminopeptidases/acylaminoacyl-peptidases	CE10	0.044873	0.039224	0.045848	0.043315	0.039722	0.050167	0.056205	0.048698	0.889462	-0.168996		3	3
fig|6666666.58267.peg.3383	ID3383	metabolism	Lipid transport and metabolism	Lipid metabolism	Dehydrogenases with different specificities (related to short-chain alcohol dehydrogenases)	-		0.010018	0.017565	0.0137915		0.010223	0.020592	0.0154075	0.895116	-0.159853		2	2
fig|6666666.58267.peg.2230	ID2230	poorly characterized	Function unknown	Uncharacterized conserved protein	Uncharacterized conserved protein	-	0.08052	0.068801	0.052037	0.0671193	0.091677	0.085352	0.047534	0.0748543	0.896666	-0.157357		3	3
fig|6666666.58267.peg.1700	ID1700	cellular processes and signaling	Posttranslational modification, protein turnover, chaperones	Protein folding and stabilization	Trypsin-like serine proteases, typically periplasmic, contain C-terminal PDZ domain	-	0.12558	0.11653	0.09383	0.11198	0.12767	0.12332	0.12166	0.124217	0.901489	-0.149618		3	3
fig|6666666.58267.peg.3015	ID3015	poorly characterized	Function unknown	Uncharacterized protein	Uncharacterized protein	-			0.1955	0.1955		0.23632	0.19644	0.21638	0.903503	-0.146399		1	2
fig|6666666.58267.peg.85	ID85	metabolism	Energy production and conversion	Other	Pyruvate/2-oxoglutarate dehydrogenase complex, dihydrolipoamide acyltransferase (E2) component, and related enzymes	-	0.050183	0.023061	0.033694	0.035646	0.03457	0.043144	0.040629	0.0394477	0.903628	-0.1462		3	3
fig|6666666.58267.peg.2696	ID2696	poorly characterized	General function prediction only	General function prediction only	Predicted periplasmic or secreted lipoprotein	-	2.4995	2.8182	2.1843	2.50067	2.6583	2.79	2.794	2.74743	0.910183	-0.135772		3	3
fig|6666666.58267.peg.2413	ID2413	poorly characterized	Function unknown	Uncharacterized protein	Uncharacterized protein	-	0.031532		0.017784	0.024658		0.024151	0.029783	0.026967	0.914377	-0.129139		2	2
fig|6666666.58267.peg.4023	ID4023	cellular processes and signaling	Cell wall/membrane/envelope biogenesis	Cations and iron carrying compounds	Periplasmic protein TonB, links inner and outer membranes	-	0.11691	0.16923	0.087916	0.124685	0.15033	0.11513	0.14355	0.136337	0.91454	-0.128882		3	3
fig|6666666.58267.peg.3434	ID3434	metabolism	Energy production and conversion	ATP-proton motive force interconversion	F0F1-type ATP synthase, gamma subunit	-	0.045293	0.024283	0.042575	0.0373837	0.043142	0.038546	0.040404	0.0406973	0.918578	-0.122526		3	3
fig|6666666.58267.peg.3212	ID3212	information storage and processing	Translation, ribosomal structure and biogenesis	Ribosomal proteins: synthesis and modification	Ribosomal protein L21	-	0.073068	0.035257	0.1099	0.0727417	0.10179	0.031981	0.10352	0.079097	0.919651	-0.120841		3	3
fig|6666666.58267.peg.3675	ID3675	poorly characterized	General function prediction only	General function prediction only	Predicted Zn-dependent peptidases	-	0.02489	0.015012	0.035095	0.024999	0.025004	0.026383	0.030121	0.0271693	0.920118	-0.120109		3	3
fig|6666666.58267.peg.971	ID971	cellular processes and signaling	Posttranslational modification, protein turnover, chaperones	Protein folding and stabilization	Peptidyl-prolyl cis-trans isomerase (rotamase) - cyclophilin family	-		0.0099369	0.02323	0.0165834	0.013241	0.02028	0.020424	0.0179817	0.922242	-0.116783		2	3
fig|6666666.58267.peg.3216	ID3216	poorly characterized	Function unknown	Uncharacterized conserved protein	Uncharacterized conserved protein	-	0.043691	0.042665	0.029336	0.038564	0.045147	0.046099	0.033899	0.041715	0.924464	-0.113312		3	3
fig|6666666.58267.peg.3308	ID3308	cellular processes and signaling	Cell cycle control, cell division, chromosome partitioning	Degradation of proteins, peptides, and glycopeptides	Membrane-bound metallopeptidase	-	0.0075991			0.0075991	0.010179	0.0062362		0.0082076	0.925861	-0.111132		1	2
fig|6666666.58267.peg.1369	ID1369	information storage and processing	Translation, ribosomal structure and biogenesis	Degradation of RNA	Polyribonucleotide nucleotidyltransferase (polynucleotide phosphorylase)	-	0.12792	0.10984	0.1019	0.11322	0.12894	0.12573	0.11161	0.122093	0.927323	-0.108856		3	3
fig|6666666.58267.peg.738	ID738	poorly characterized	Function unknown	Uncharacterized protein	Uncharacterized protein	-	0.024356	0.011752	0.013737	0.016615	0.02088	0.02132	0.011503	0.017901	0.92816	-0.107554		3	3
fig|6666666.58267.peg.1854	ID1854	poorly characterized	Function unknown	Uncharacterized protein	Uncharacterized protein	-	0.10954	0.088089	0.051482	0.083037	0.10271	0.07491	0.09053	0.0893833	0.928999	-0.106252		3	3
fig|6666666.58267.peg.396	ID396	metabolism	Inorganic ion transport and metabolism	Anions	ABC-type phosphate/phosphonate transport system, periplasmic component	-	0.0088105		0.008282	0.00854625		0.012051	0.0062415	0.00914625	0.934399	-0.0978888		2	2
fig|6666666.58267.peg.1365	ID1365	information storage and processing	Translation, ribosomal structure and biogenesis	Translation factors	Translation initiation factor 2 (IF-2	-	0.023972	0.032773	0.036054	0.030933	0.024404	0.032788	0.041889	0.033027	0.936597	-0.0944992		3	3
fig|6666666.58267.peg.1998	ID1998	information storage and processing	Translation, ribosomal structure and biogenesis	Ribosomal proteins: synthesis and modification	Ribosomal protein L22	-	0.095844	0.0991	0.23167	0.142205	0.19074	0.13484	0.12933	0.151637	0.937799	-0.0926498		3	3
fig|6666666.58267.peg.4409	ID4409	poorly characterized	Function unknown	Uncharacterized protein	Uncharacterized protein	-	0.12942	0.10941	0.12477	0.1212	0.1618	0.13616	0.08933	0.129097	0.938831	-0.0910621		3	3
fig|6666666.58267.peg.4221	ID4221	information storage and processing	Translation, ribosomal structure and biogenesis	Ribosomal proteins: synthesis and modification	Ribosomal protein S9	-	0.035073	0.028205	0.021979	0.028419	0.037584	0.025585	0.027607	0.0302587	0.939202	-0.0904926		3	3
fig|6666666.58267.peg.2923	ID2923	poorly characterized	Function unknown	Uncharacterized protein	Uncharacterized protein	-	0.015749	0.012666	0.022207	0.016874	0.021096	0.021541	0.011157	0.0179313	0.941034	-0.0876808		3	3
fig|6666666.58267.peg.4324	ID4324	poorly characterized	Function unknown	Uncharacterized conserved protein	Uncharacterized conserved protein	-	0.023747	0.038195	0.027903	0.0299483	0.038171	0.029232	0.028038	0.0318137	0.941367	-0.0871709		3	3
fig|6666666.58267.peg.2148	ID2148	cellular processes and signaling	Cell wall/membrane/envelope biogenesis	Biosynthesis and degradation of murein sacculus and peptidoglycan	N-acetylglucosamine-1-phosphate uridyltransferase (contains nucleotidyltransferase and I-patch acetyltransferase domains)	-	0.055016	0.049774	0.05818	0.0543233	0.047901	0.060199	0.064957	0.0576857	0.941713	-0.0866409		3	3
fig|6666666.58267.peg.2542	ID2542	poorly characterized	Function unknown	Uncharacterized protein	Uncharacterized protein	-	0.046055	0.061729	0.043292	0.0503587	0.057577	0.058793	0.043501	0.0532903	0.944987	-0.0816338		3	3
fig|6666666.58267.peg.2240	ID2240	cellular processes and signaling	Cell wall/membrane/envelope biogenesis	Unknown substrate	Membrane-fusion protein	-	0.061811	0.05848	0.041014	0.0537683	0.060391	0.063655	0.046363	0.056803	0.946576	-0.0792104		3	3
fig|6666666.58267.peg.2750	ID2750	metabolism	Nucleotide transport and metabolism	Nucleotide and nucleoside interconversions	Adenylate kinase and related kinases	-	0.047005	0.069302	0.051549	0.055952	0.054567	0.077149	0.044398	0.0587047	0.95311	-0.0692855		3	3
fig|6666666.58267.peg.420	ID420	information storage and processing	Transcription	Transcription factors	Transcription antiterminator	-	0.057198	0.052569	0.061447	0.0570713	0.048158	0.058115	0.073321	0.0598647	0.953339	-0.0689385		3	3
fig|6666666.58267.peg.3541	ID3541	cellular processes and signaling	Cell wall/membrane/envelope biogenesis	Protein and peptide secretion and trafficking	Outer membrane lipoprotein-sorting protein	-	0.014072	0.016975	0.013228	0.0147583		0.015398		0.015398	0.958458	-0.0612132		3	1
fig|6666666.58267.peg.1421	ID1421	cellular processes and signaling	Signal transduction mechanisms	DNA interactions	Response regulators consisting of a CheY-like receiver domain and a winged-helix DNA-binding domain	-	0.11894	0.21256	0.19877	0.176757	0.088512	0.10846	0.35576	0.184244	0.959362	-0.059853		3	3
fig|6666666.58267.peg.419	ID419	information storage and processing	Translation, ribosomal structure and biogenesis	Ribosomal proteins: synthesis and modification	Ribosomal protein L11	-	0.13914	0.11189	0.14085	0.130627	0.15483	0.15225	0.10109	0.136057	0.96009	-0.0587582		3	3
fig|6666666.58267.peg.2992	ID2992	poorly characterized	Function unknown	Uncharacterized protein	Uncharacterized protein	-	0.096636	0.098909	0.099096	0.0982137	0.09414	0.12497	0.087128	0.102079	0.962131	-0.0556951		3	3
fig|6666666.58267.peg.3000	ID3000	cellular processes and signaling	Intracellular trafficking, secretion, and vesicular transport	Protein and peptide secretion and trafficking	Hemolysin activation/secretion protein	-	0.025513	0.011724	0.01713	0.0181223	0.015622	0.021934	0.018934	0.01883	0.962418	-0.0552643		3	3
fig|6666666.58267.peg.2954	ID2954	metabolism	Lipid transport and metabolism	Lipid metabolism	3-hydroxyisobutyrate dehydrogenase and related beta-hydroxyacid dehydrogenases	-			0.0097518	0.0097518	0.0055584		0.014698	0.0101282	0.962836	-0.0546374		1	2
fig|6666666.58267.peg.2963	ID2963	metabolism	Energy production and conversion	TCA cycle	Pyruvate/2-oxoglutarate dehydrogenase complex, dihydrolipoamide acyltransferase (E2) component, and related enzymes	-	0.16374	0.21271	0.14207	0.17284	0.24294	0.14471	0.15069	0.179447	0.963183	-0.054118		3	3
fig|6666666.58267.peg.716	ID716	cellular processes and signaling	Signal transduction mechanisms	Signal transduction	Universal stress protein UspA and related nucleotide-binding proteins	-	0.011053		0.02078	0.0159165	0.014806	0.018142		0.016474	0.966159	-0.0496678		2	2
fig|6666666.58267.peg.2947	ID2947	poorly characterized	Function unknown	Uncharacterized protein conserved in bacteria	Uncharacterized protein conserved in bacteria	-	0.046525	0.012472	0.021867	0.0269547	0.029082	0.021212	0.032959	0.027751	0.971304	-0.0420047		3	3
fig|6666666.58267.peg.4037	ID4037	cellular processes and signaling	Posttranslational modification, protein turnover, chaperones	Detoxification	Thioredoxin domain-containing protein	-	0.010482	0.025288	0.024632	0.020134	0.019656	0.020071	0.022276	0.0206677	0.974179	-0.0377417		3	3
fig|6666666.58267.peg.274	ID274	poorly characterized	Function unknown	Uncharacterized protein	Uncharacterized protein	-	0.48277	0.35948	0.52103	0.454427	0.57002	0.39618	0.43066	0.46562	0.97596	-0.0351055		3	3
fig|6666666.58267.peg.1079	ID1079	poorly characterized	Function unknown	Uncharacterized protein conserved in bacteria	Uncharacterized protein conserved in bacteria	-	0.026742	0.035843	0.020948	0.0278443	0.033432	0.026823	0.025259	0.0285047	0.976834	-0.0338144		3	3
fig|6666666.58267.peg.524	ID524	metabolism	Carbohydrate transport and metabolism	Glycolysis and Gluconeogenesis	Glucose-6-phosphate isomerase	-	0.10896	0.12806	0.084038	0.107019	0.070354	0.12992	0.12798	0.109418	0.978078	-0.0319786		3	3
fig|6666666.58267.peg.1448	ID1448	cellular processes and signaling	Posttranslational modification, protein turnover, chaperones	Detoxification	Predicted redox protein, regulator of disulfide bond formation	-	0.33414	0.33806	0.36476	0.345653	0.41004	0.35973	0.29016	0.35331	0.978329	-0.0316087		3	3
fig|6666666.58267.peg.2785	ID2785	metabolism	Energy production and conversion	Electron transport	Cytochrome c1	-	0.030275	0.024347	0.068301	0.0409743	0.038931	0.046378	0.040035	0.0417813	0.980685	-0.0281381		3	3
fig|6666666.58267.peg.351	ID351	cellular processes and signaling	Intracellular trafficking, secretion, and vesicular transport	Protein and peptide secretion and trafficking	Type II secretory pathway, component HofQ	-	0.16119	0.11574	0.11905	0.131993	0.19741	0.11654	0.089721	0.134557	0.980947	-0.0277524		3	3
fig|6666666.58267.peg.3719	ID3719	cellular processes and signaling	Posttranslational modification, protein turnover, chaperones	Degradation of proteins, peptides, and glycopeptides	Predicted metalloendopeptidase	-	0.077769	0.060754	0.066837	0.0684533	0.053573	0.077801	0.077654	0.069676	0.982452	-0.025541		3	3
fig|6666666.58267.peg.3206	ID3206	poorly characterized	Function unknown	Uncharacterized conserved protein	Uncharacterized conserved protein, contains double-stranded beta-helix domain	-	0.024915		0.058551	0.041733	0.033373	0.040893	0.05295	0.0424053	0.984145	-0.0230571		2	3
fig|6666666.58267.peg.3376	ID3376	poorly characterized	Function unknown	Biosynthesis	Uncharacterized protein conserved in bacteria	-	0.018201		0.034219	0.02621	0.039009	0.014937	0.025788	0.026578	0.986154	-0.0201152		2	3
fig|6666666.58267.peg.40	ID40	cellular processes and signaling	Posttranslational modification, protein turnover, chaperones	Detoxification	Thioredoxin domain-containing protein	-	0.19701	0.14712	0.14551	0.163213	0.16588	0.15398	0.1728	0.16422	0.99387	-0.00887092		3	3
fig|6666666.58267.peg.627	ID627	metabolism	Coenzyme transport and metabolism	Other	Molybdopterin-binding protein	-			0.014358	0.014358			0.014428	0.014428	0.995148	-0.00701653		1	1
fig|6666666.58267.peg.881	ID881	information storage and processing	Transcription	Transcription factors	Transcriptional regulators of sugar metabolism	-			0.011161	0.011161			0.011215	0.011215	0.995185	-0.00696333		1	1
fig|6666666.58267.peg.2392	ID2392	poorly characterized	General function prediction only	General function prediction only	DNA-binding protein H-NS	-	0.056816			0.056816	0.045662	0.031084	0.093914	0.0568867	0.998758	-0.00179328		1	3
fig|6666666.58267.peg.2670	ID2670	cellular processes and signaling	Cell motility	Surface structures	Tfp pilus assembly protein, tip-associated adhesin PilY1	-	0.0032579		0.0045937	0.0039258	0.0052367	0.0026736	0.0038466	0.00391897	1.00174	0.00251337		2	3
fig|6666666.58267.peg.1521	ID1521	metabolism	Amino acid transport and metabolism	Glutamate family	Argininosuccinate lyase	-	0.0070525	0.011343	0.0066294	0.00834163			0.0083268	0.0083268	1.00178	0.00256773		3	1
fig|6666666.58267.peg.2500	ID2500	cellular processes and signaling	Cell cycle control, cell division, chromosome partitioning	Cell division	ATPases involved in chromosome partitioning	-			0.034015	0.034015	0.034899	0.039595	0.027344	0.033946	1.00203	0.0029295		1	3
fig|6666666.58267.peg.706	ID706	cellular processes and signaling	Posttranslational modification, protein turnover, chaperones	Degradation of proteins, peptides, and glycopeptides	ATP-dependent Lon protease, bacterial type	-	0.014509	0.011668	0.025572	0.0172497	0.0068021	0.019845	0.024839	0.017162	1.00511	0.00734799		3	3
fig|6666666.58267.peg.788	ID788	poorly characterized	Function unknown	Uncharacterized protein	Uncharacterized protein	-	0.19785	0.19527	0.26206	0.218393	0.19274	0.24601	0.21236	0.217037	1.00625	0.00899002		3	3
fig|6666666.58267.peg.2278	ID2278	poorly characterized	Function unknown	General	Uncharacterized protein conserved in bacteria	-	0.046055	0.024692	0.043292	0.038013	0.024676		0.050751	0.0377135	1.00794	0.0114118		3	2
fig|6666666.58267.peg.3361	ID3361	poorly characterized	Function unknown	Uncharacterized conserved protein	Uncharacterized conserved protein	-	0.20459	0.18281	0.19232	0.19324	0.24012	0.19544	0.13957	0.19171	1.00798	0.0114682		3	3
fig|6666666.58267.peg.3793	ID3793	cellular processes and signaling	Posttranslational modification, protein turnover, chaperones	Protein folding and stabilization	FKBP-type peptidyl-prolyl cis-trans isomerases 2	-	0.069433	0.031021	0.03626	0.0455713	0.07027	0.021104	0.043722	0.045032	1.01198	0.017176		3	3
fig|6666666.58267.peg.2266	ID2266	information storage and processing	Translation, ribosomal structure and biogenesis	Degradation of RNA	Ribonucleases G and E	-	0.012281	0.012346	0.0086584	0.0110951	0.0065803	0.011759	0.0145	0.0109464	1.01358	0.0194661		3	3
fig|6666666.58267.peg.3964	ID3964	metabolism	Carbohydrate transport and metabolism	Glycolysis and Gluconeogenesis	3-phosphoglycerate kinase	-	0.085079	0.07153	0.050893	0.0691673	0.074593	0.065589	0.063924	0.0680353	1.01664	0.0238066		3	3
fig|6666666.58267.peg.3966	ID3966	cellular processes and signaling	Cell motility	Surface structures	Tfp pilus assembly protein, ATPase PilU	-		0.013249		0.013249	0.015448	0.015774	0.0077807	0.0130009	1.01908	0.027272		1	3
fig|6666666.58267.peg.2217	ID2217	cellular processes and signaling	Cell motility	Surface structures	Tfp pilus assembly protein PilP	-	0.11487	0.1137	0.12459	0.11772	0.10889	0.087017	0.15023	0.115379	1.02029	0.0289788		3	3
fig|6666666.58267.peg.2243	ID2243	metabolism	Energy production and conversion	TCA cycle	Monomeric isocitrate dehydrogenase	-	0.046921	0.052499	0.053694	0.051038	0.048093	0.050225	0.051063	0.0497937	1.02499	0.0356095		3	3
fig|6666666.58267.peg.509	ID509	poorly characterized	Function unknown	General	Uncharacterized homolog of gamma-carboxymuconolactone decarboxylase subunit	-	0.047126	0.028424	0.044299	0.0399497			0.038949	0.038949	1.02569	0.0365972		3	1
fig|6666666.58267.peg.1956	ID1956	metabolism	Energy production and conversion	TCA cycle	Succinyl-CoA synthetase, beta subunit	-	0.25593	0.26598	0.21837	0.24676	0.24893	0.23696	0.2343	0.240063	1.0279	0.0396935		3	3
fig|6666666.58267.peg.1166	ID1166	metabolism	Carbohydrate transport and metabolism	Carbohydrate metabolism	N-acetyl-beta-hexosaminidase	GH20	0.01203	0.0096747	0.015078	0.0122609	0.010743	0.0098727	0.015151	0.0119222	1.02841	0.0404104		3	3
fig|6666666.58267.peg.3728	ID3728	metabolism	Amino acid transport and metabolism	Pyruvate family	Glycine/serine hydroxymethyltransferase	-	0.039995	0.032164	0.047849	0.0400027	0.035066	0.043763	0.037777	0.0388687	1.02918	0.0414886		3	3
fig|6666666.58267.peg.2569	ID2569	poorly characterized	General function prediction only	General function prediction only	Predicted aminopeptidases	-	0.081982	0.076073	0.035568	0.064541	0.06082	0.079355	0.047653	0.0626093	1.03085	0.0438382		3	3
fig|6666666.58267.peg.2073	ID2073	metabolism	Carbohydrate transport and metabolism	Glycolysis/gluconeogenesis	Pyruvate kinase	-	0.06216	0.049989	0.040902	0.051017	0.044962	0.047611	0.055778	0.0494503	1.03168	0.0449978		3	3
fig|6666666.58267.peg.1050	ID1050	poorly characterized	General function prediction only	DNA replication, recombination, and repair	Uncharacterized protein (competence- and mitomycin-induced)	-	0.026979		0.016907	0.021943			0.021236	0.021236	1.03329	0.0472487		2	1
fig|6666666.58267.peg.533	ID533	metabolism	Inorganic ion transport and metabolism	Other	Enterochelin esterase and related enzymes	CE1		0.011401	0.0079961	0.00969855	0.0060769	0.0046539	0.017409	0.00937993	1.03397	0.0481914		2	3
fig|6666666.58267.peg.2070	ID2070	cellular processes and signaling	Cell wall/membrane/envelope biogenesis	Other	Opacity protein and related surface antigens	-	0.023624	0.012666	0.022207	0.019499	0.012658	0.021541	0.022314	0.0188377	1.03511	0.0497799		3	3
fig|6666666.58267.peg.1994	ID1994	information storage and processing	Translation, ribosomal structure and biogenesis	Ribosomal proteins: synthesis and modification	Ribosomal protein L4	-	0.18238	0.165	0.16429	0.170557	0.11807	0.1954	0.17944	0.164303	1.03806	0.0538894		3	3
fig|6666666.58267.peg.752	ID752	poorly characterized	General function prediction only	General function prediction only	Predicted secreted acid phosphatase	-			0.0094612	0.0094612		0.011013	0.0071302	0.0090716	1.04295	0.0606661		1	2
fig|6666666.58267.peg.4354	ID4354	cellular processes and signaling	Cell wall/membrane/envelope biogenesis	Other	Surface lipoprotein	-	0.026091	0.020983	0.036789	0.0279543	0.020969	0.028549	0.030806	0.0267747	1.04406	0.0622033		3	3
fig|6666666.58267.peg.3074	ID3074	cellular processes and signaling	Posttranslational modification, protein turnover, chaperones	Other	ABC-type transport system involved in Fe-S cluster assembly, ATPase component	-	0.035972		0.042267	0.0391195	0.048184	0.034441	0.02973	0.0374517	1.04453	0.062858		2	3
fig|6666666.58267.peg.4238	ID4238	metabolism	Inorganic ion transport and metabolism	Ton and Tol transport systems	Outer membrane receptor proteins, mostly Fe transport	-	0.11584	0.081931	0.10364	0.10047	0.11142	0.090098	0.087002	0.0961733	1.04468	0.0630607		3	3
fig|6666666.58267.peg.1225	ID1225	cellular processes and signaling	Defense mechanisms	Beta-lactamase	Beta-lactamase class C and other penicillin binding proteins	-	0.0055876	0.017974	0.0052523	0.00960463	0.010478	0.0091709	0.0079166	0.0091885	1.04529	0.0639012		3	3
fig|6666666.58267.peg.3380	ID3380	poorly characterized	General function prediction only	General function prediction only	ATPase components of ABC transporters with duplicated ATPase domains	-	0.044053	0.046498	0.028469	0.0396733	0.03688	0.039165	0.037709	0.037918	1.04629	0.0652867		3	3
fig|6666666.58267.peg.1486	ID1486	poorly characterized	General function prediction only	General function prediction only	Predicted protease with the C-terminal PDZ domain	-	0.028903	0.030992	0.033961	0.0312853	0.02452	0.030308	0.034125	0.029651	1.05512	0.0774057		3	3
fig|6666666.58267.peg.3489	ID3489	metabolism	Amino acid transport and metabolism	Degradation of proteins, peptides, and glycopeptides	Aminopeptidase N	-	0.041943	0.049604	0.046384	0.045977	0.04098	0.048594	0.040782	0.043452	1.05811	0.0814898		3	3
fig|6666666.58267.peg.405	ID405	metabolism	Energy production and conversion	Electron transport	Formate hydrogenlyase subunit 6/NADH:ubiquinone oxidoreductase 23 kD subunit (chain I)	-	0.018648			0.018648			0.017614	0.017614	1.0587	0.0822983		1	1
fig|6666666.58267.peg.1535	ID1535	poorly characterized	Function unknown	Uncharacterized protein	Uncharacterized protein	-	0.032568			0.032568			0.030762	0.030762	1.05871	0.0823058		1	1
fig|6666666.58267.peg.2625	ID2625	poorly characterized	Function unknown	Uncharacterized conserved protein	Uncharacterized conserved protein	-	0.014204			0.014204			0.013416	0.013416	1.05874	0.0823427		1	1
fig|6666666.58267.peg.3435	ID3435	metabolism	Energy production and conversion	ATP-proton motive force interconversion	F0F1-type ATP synthase, alpha subunit	-	0.18556	0.15396	0.21873	0.186083	0.20673	0.16598	0.1544	0.175703	1.05908	0.0828073		3	3
fig|6666666.58267.peg.416	ID416	information storage and processing	Translation, ribosomal structure and biogenesis	Ribosomal proteins: synthesis and modification	Ribosomal protein L10	-	0.069992	0.040205	0.065793	0.0586633	0.069645	0.049233	0.047222	0.0553667	1.05954	0.0834414		3	3
fig|6666666.58267.peg.998	ID998	information storage and processing	Translation, ribosomal structure and biogenesis	tRNA aminoacylation	Arginyl-tRNA synthetase	-	0.016226	0.013049	0.015252	0.0148423	0.010143	0.016275	0.015326	0.0139147	1.06667	0.0931116		3	3
fig|6666666.58267.peg.1252	ID1252	information storage and processing	Replication, recombination and repair	DNA replication, recombination, and repair	Topoisomerase IA	-	0.017944	0.012987	0.023614	0.0181817	0.014421	0.017671	0.018643	0.0169117	1.0751	0.104466		3	3
fig|6666666.58267.peg.3516	ID3516	cellular processes and signaling	Intracellular trafficking, secretion, and vesicular transport	Ton and Tol transport systems	Biopolymer transport protein	-			0.019176	0.019176	0.016395		0.019269	0.017832	1.07537	0.104833		1	2
fig|6666666.58267.peg.594	ID594	cellular processes and signaling	Posttranslational modification, protein turnover, chaperones	Other	Protein-L-isoaspartate carboxylmethyltransferase	-			0.013047	0.013047	0.011155		0.01311	0.0121325	1.07538	0.104841		1	2
fig|6666666.58267.peg.733	ID733	information storage and processing	Translation, ribosomal structure and biogenesis	tRNA aminoacylation	Asp-tRNAAsn/Glu-tRNAGln amidotransferase A subunit and related amidases	-	0.046143	0.034788	0.027109	0.0360133	0.04172	0.029978	0.028602	0.0334333	1.07717	0.107244		3	3
fig|6666666.58267.peg.2260	ID2260	information storage and processing	Translation, ribosomal structure and biogenesis	Translation factors	Putative translation initiation inhibitor, yjgF family	-	0.071802	0.038496	0.056246	0.0555147	0.051295	0.052378	0.050866	0.051513	1.07768	0.107932		3	3
fig|6666666.58267.peg.2253	ID2253	poorly characterized	Function unknown	Uncharacterized protein	Uncharacterized protein	-	0.054933	0.029451	0.051638	0.0453407	0.044149	0.030054	0.051887	0.04203	1.07877	0.109386		3	3
fig|6666666.58267.peg.3552	ID3552	metabolism	Secondary metabolites biosynthesis, transport and catabolism	Secondary metabolites	Amidases related to nicotinamidase	-		0.013358	0.015614	0.014486	0.013349			0.013349	1.08517	0.117928		2	1
fig|6666666.58267.peg.2702	ID2702	metabolism	Amino acid transport and metabolism	Aspartate family	Aspartate/tyrosine/aromatic aminotransferase	-	0.011543	0.02166	0.0072336	0.0134789	0.0082462	0.01263	0.016354	0.0124101	1.08612	0.119188		3	3
fig|6666666.58267.peg.426	ID426	metabolism	Carbohydrate transport and metabolism	Glycolysis/gluconeogenesis	Phosphoenolpyruvate synthase/pyruvate phosphate dikinase	-		0.0092828	0.0072336	0.0082582	0.0051539	0.0094728	0.0081771	0.00760127	1.08642	0.119588		2	3
fig|6666666.58267.peg.4271	ID4271	cellular processes and signaling	Cell wall/membrane/envelope biogenesis	Other	Soluble lytic murein transglycosylase and related regulatory proteins (some contain LysM/invasin domains)	GH23-CBM6	0.04145	0.033334	0.034634	0.0364727	0.034546	0.037795	0.028276	0.033539	1.08747	0.120976		3	3
fig|6666666.58267.peg.1494	ID1494	metabolism	Energy production and conversion	Amino acids and amines	Delta 1-pyrroline-5-carboxylate dehydrogenase	-	0.0057898	0.0023281		0.00405895	0.0031021	0.0039595	0.0041015	0.00372103	1.09081	0.125403		2	3
fig|6666666.58267.peg.4220	ID4220	information storage and processing	Translation, ribosomal structure and biogenesis	Ribosomal proteins: synthesis and modification	Ribosomal protein L13	-	0.032861	0.01982	0.061779	0.0381533	0.030812	0.026968	0.046558	0.0347793	1.09701	0.133579		3	3
fig|6666666.58267.peg.506	ID506	cellular processes and signaling	Signal transduction mechanisms	DNA interactions	Response regulators consisting of a CheY-like receiver domain and a winged-helix DNA-binding domain	-			0.012477	0.012477	0.010668	0.010893	0.012537	0.011366	1.09775	0.134546		1	3
fig|6666666.58267.peg.2999	ID2999	metabolism	Inorganic ion transport and metabolism	Detoxification	Catalase	-	0.0082599	0.0066426		0.00745125		0.0067785		0.0067785	1.09925	0.136516		2	1
fig|6666666.58267.peg.4024	ID4024	cellular processes and signaling	Intracellular trafficking, secretion, and vesicular transport	Ton and Tol transport systems	Biopolymer transport proteins	-	0.2256	0.26736	0.32368	0.272213	0.21312	0.30856	0.2187	0.246793	1.103	0.141434		3	3
fig|6666666.58267.peg.4401	ID4401	poorly characterized	Function unknown	Uncharacterized protein	Uncharacterized protein	-	0.32286	0.37997	0.3183	0.340377	0.23206	0.40929	0.28265	0.308	1.10512	0.144202		3	3
fig|6666666.58267.peg.4398	ID4398	poorly characterized	General function prediction only	General function prediction only	Predicted esterase of the alpha-beta hydrolase superfamily	-	0.02241	0.011469	0.013405	0.0157613	0.016374	0.010031	0.016357	0.014254	1.10575	0.145023		3	3
fig|6666666.58267.peg.63	ID63	information storage and processing	Replication, recombination and repair	DNA replication, recombination, and repair	Predicted eukaryotic-type DNA primase	-		0.0043808	0.0068274	0.0056041		0.0049671	0.0051453	0.0050562	1.10836	0.148429		2	2
fig|6666666.58267.peg.1581	ID1581	metabolism	Amino acid transport and metabolism	Amino acids and amines	Glycine cleavage system T protein (aminomethyltransferase)	-	0.0082375	0.0099369		0.0090872	0.0066204		0.0097259	0.00817315	1.11184	0.152944		2	2
fig|6666666.58267.peg.2970	ID2970	metabolism	Amino acid transport and metabolism	Aspartate family	Tetrahydrodipicolinate N-succinyltransferase	-	0.043894	0.035299	0.04126	0.040151	0.038217	0.039023	0.031095	0.0361117	1.11186	0.152971		3	3
fig|6666666.58267.peg.3193	ID3193	information storage and processing	Translation, ribosomal structure and biogenesis	Ribosomal proteins: synthesis and modification	Ribosomal protein L25 (general stress protein Ctc)	-	0.16109	0.16334	0.14484	0.156423	0.15386	0.12262	0.14554	0.140673	1.11196	0.153107		3	3
fig|6666666.58267.peg.449	ID449	poorly characterized	General function prediction only	Electron transport	Multimeric flavodoxin WrbA	AA6	0.08401	0.049135	0.071791	0.068312	0.04092	0.091924	0.050496	0.0611133	1.11779	0.160652		3	3
fig|6666666.58267.peg.122	ID122	cellular processes and signaling	Posttranslational modification, protein turnover, chaperones	Detoxification	Peroxiredoxin	-	0.066492	0.030556	0.053574	0.0502073	0.035626		0.053833	0.0447295	1.12247	0.166671		3	2
fig|6666666.58267.peg.4194	ID4194	poorly characterized	Function unknown	Uncharacterized protein conserved in bacteria	Uncharacterized protein conserved in bacteria	-		0.0029357	0.0045753	0.0037555	0.0032598	0.0033287	0.0034481	0.00334553	1.12254	0.166769		2	3
fig|6666666.58267.peg.1047	ID1047	cellular processes and signaling	Intracellular trafficking, secretion, and vesicular transport	Protein and peptide secretion and trafficking	Type IV secretory pathway, VirB9 components	-	0.089731	0.058631	0.047446	0.0652693	0.039063	0.076706	0.058269	0.0580127	1.12509	0.170037		3	3
fig|6666666.58267.peg.1329	ID1329	metabolism	Lipid transport and metabolism	Lipid metabolism	Enoyl-CoA hydratase/carnithine racemase	-			0.01099	0.01099	0.0062639	0.0063961	0.016564	0.00974133	1.12818	0.174		1	3
fig|6666666.58267.peg.2283	ID2283	poorly characterized	Function unknown	Uncharacterized conserved protein	Uncharacterized conserved protein	-	0.024015	0.008277	0.01935	0.017214	0.012867	0.015016	0.017823	0.0152353	1.12987	0.176161		3	3
fig|6666666.58267.peg.1206	ID1206	metabolism	Nucleotide transport and metabolism	Purine ribonucleotide biosynthesis	Phosphoribosylcarboxyaminoimidazole (NCAIR) mutase	-	0.026664	0.02859		0.027627	0.028572	0.01945	0.025185	0.0244023	1.13215	0.17906		2	3
fig|6666666.58267.peg.4320	ID4320	poorly characterized	Function unknown	Uncharacterized protein	Uncharacterized protein	-	0.12443	0.057181	0.10861	0.0967403	0.085717	0.077801	0.092345	0.0852877	1.13428	0.18178		3	3
fig|6666666.58267.peg.513	ID513	cellular processes and signaling	Signal transduction mechanisms	Signal transduction	Predicted ATPase related to phosphate starvation-inducible protein PhoH	-		0.0052911		0.0052911			0.0046608	0.0046608	1.13523	0.18299		1	1
fig|6666666.58267.peg.3433	ID3433	metabolism	Energy production and conversion	ATP-proton motive force interconversion	F0F1-type ATP synthase, beta subunit	-	0.28225	0.23447	0.17785	0.231523	0.20441	0.19684	0.20947	0.203573	1.1373	0.185609		3	3
fig|6666666.58267.peg.4404	ID4404	metabolism	Amino acid transport and metabolism	Other	Phosphoserine phosphatase	-	0.19109	0.17869	0.17962	0.183133	0.18572	0.1629	0.13432	0.16098	1.13762	0.186013		3	3
fig|6666666.58267.peg.3153	ID3153	metabolism	Lipid transport and metabolism	Lipid metabolism	Acetyl-CoA carboxylase alpha subunit	-		0.017908	0.010466	0.014187		0.0091373	0.015775	0.0124561	1.13896	0.187711		2	2
fig|6666666.58267.peg.4026	ID4026	cellular processes and signaling	Intracellular trafficking, secretion, and vesicular transport	Ton and Tol transport systems	Biopolymer transport protein	-	0.11258	0.072429	0.095243	0.0934173	0.096511	0.08007	0.069119	0.0819	1.14063	0.189827		3	3
fig|6666666.58267.peg.1605	ID1605	metabolism	Carbohydrate transport and metabolism	Carbohydrate metabolism	Sugar kinases, ribokinase family	-			0.008929	0.008929		0.0077953		0.0077953	1.14543	0.195894		1	1
fig|6666666.58267.peg.73	ID73	metabolism	Carbohydrate transport and metabolism	Glycolysis/gluconeogenesis	Enolase	-	0.12313	0.099024	0.11244	0.111531	0.082939	0.10009	0.108	0.0970097	1.14969	0.201249		3	3
fig|6666666.58267.peg.1004	ID1004	poorly characterized	Function unknown	Uncharacterized protein conserved in bacteria	Uncharacterized protein conserved in bacteria	-	0.031884			0.031884	0.039861	0.023259	0.020077	0.0277323	1.1497	0.201264		1	3
fig|6666666.58267.peg.910	ID910	cellular processes and signaling	Signal transduction mechanisms	DNA interactions	Response regulators consisting of a CheY-like receiver domain and a winged-helix DNA-binding domain	-		0.011111		0.011111	0.011104	0.011339	0.0065252	0.00965607	1.15068	0.202481		1	3
fig|6666666.58267.peg.1647	ID1647	cellular processes and signaling	Posttranslational modification, protein turnover, chaperones	Protein folding and stabilization	Peptidyl-prolyl cis-trans isomerase (rotamase) - cyclophilin family	-	0.072372		0.06803	0.070201	0.063012	0.064342	0.055542	0.0609653	1.15149	0.203502	X	2	3
fig|6666666.58267.peg.3341	ID3341	poorly characterized	Function unknown	Uncharacterized protein	Uncharacterized protein	-	0.027237	0.013142	0.025603	0.021994	0.014593	0.029803	0.012863	0.0190863	1.15234	0.20457		3	3
fig|6666666.58267.peg.3764	ID3764	cellular processes and signaling	Cell wall/membrane/envelope biogenesis	Biosynthesis and degradation of murein sacculus and peptidoglycan	D-alanyl-D-alanine carboxypeptidase	-	0.052279	0.054055	0.045632	0.0506553	0.036014	0.053118	0.042326	0.0438193	1.156	0.209147		3	3
fig|6666666.58267.peg.2389	ID2389	cellular processes and signaling	Posttranslational modification, protein turnover, chaperones	Degradation of proteins, peptides, and glycopeptides	Membrane protease subunits, stomatin/prohibitin homologs	-			0.0089012	0.0089012	0.0076104	0.007771		0.0076907	1.1574	0.210885		1	2
fig|6666666.58267.peg.4408	ID4408	poorly characterized	Function unknown	Uncharacterized protein	Uncharacterized protein	-	0.30597	0.20976	0.11787	0.2112	0.23919	0.17289	0.13503	0.18237	1.15809	0.211741		3	3
fig|6666666.58267.peg.2010	ID2010	information storage and processing	Translation, ribosomal structure and biogenesis	Ribosomal proteins: synthesis and modification	Ribosomal protein S5	-	0.20684	0.16634	0.27051	0.214563	0.19274	0.1968	0.16564	0.18506	1.15943	0.21341		3	3
fig|6666666.58267.peg.3504	ID3504	poorly characterized	Function unknown	Phosphorus compounds	Uncharacterized conserved protein	-	0.011782	0.018949	0.022149	0.0176267	0.012625	0.016114	0.016692	0.0151437	1.16396	0.219045		3	3
fig|6666666.58267.peg.325	ID325	cellular processes and signaling	Cell wall/membrane/envelope biogenesis	Outer membrane proteins	Outer membrane protein and related peptidoglycan-associated (lipo)proteins	-	2.988	3.2824	2.9382	3.06953	3.0796	2.478	2.3404	2.63267	1.16594	0.221494		3	3
fig|6666666.58267.peg.97	ID97	metabolism	Carbohydrate transport and metabolism	Degradation of polysaccharides-Xylose	ABC-type sugar transport system, ATPase component	-	0.0059022	0.0071198		0.006511			0.0055749	0.0055749	1.16791	0.223933		2	1
fig|6666666.58267.peg.3229	ID3229	information storage and processing	Transcription	Transcription factors	Predicted transcriptional regulator	-	0.009211	0.018519	0.0086584	0.0121295	0.012338	0.010079	0.0087002	0.0103724	1.1694	0.225766		3	3
fig|6666666.58267.peg.4113	ID4113	poorly characterized	Function unknown	Uncharacterized protein conserved in bacteria	Uncharacterized protein conserved in bacteria	-			0.0067708	0.0067708	0.0057889			0.0057889	1.16962	0.226037		1	1
fig|6666666.58267.peg.4222	ID4222	poorly characterized	Function unknown	Uncharacterized protein	Uncharacterized protein	-	0.18998	0.11883	0.22819	0.179	0.14703	0.16745	0.14455	0.15301	1.16986	0.226334		3	3
fig|6666666.58267.peg.3023	ID3023	cellular processes and signaling	Posttranslational modification, protein turnover, chaperones	Protein folding and stabilization	FKBP-type peptidyl-prolyl cis-trans isomerases 2	-	0.041984	0.020258	0.047358	0.0365333	0.022495	0.027563	0.043621	0.0312263	1.16995	0.22645		3	3
fig|6666666.58267.peg.1506	ID1506	poorly characterized	Function unknown	Uncharacterized protein	Uncharacterized protein	-	0.029227	0.029915	0.024976	0.0280393	0.025625	0.024712	0.021332	0.0238897	1.1737	0.231065		3	3
fig|6666666.58267.peg.1822	ID1822	cellular processes and signaling	Posttranslational modification, protein turnover, chaperones	Other	Thiol-disulfide isomerase and thioredoxins	-	0.019361	0.01557	0.018199	0.01771	0.020747	0.010592	0.013715	0.015018	1.17925	0.237872		3	3
fig|6666666.58267.peg.299	ID299	poorly characterized	Function unknown	Uncharacterized conserved protein	Uncharacterized conserved protein	-	0.052863	0.069083	0.049692	0.0572127	0.038945	0.065074	0.04057	0.0481963	1.18708	0.247411		3	3
fig|6666666.58267.peg.3364	ID3364	cellular processes and signaling	Cell motility	Chemotaxis and motility	Methyl-accepting chemotaxis protein	-	0.055266	0.046297	0.095243	0.065602	0.059222	0.055433	0.051114	0.0552563	1.18723	0.2476		3	3
fig|6666666.58267.peg.4227	ID4227	cellular processes and signaling	Cell wall/membrane/envelope biogenesis	Other	Rare lipoprotein B	-	0.058135	0.066789	0.093681	0.0728683	0.035598	0.081787	0.066678	0.0613543	1.18766	0.248127		3	3
fig|6666666.58267.peg.3652	ID3652	poorly characterized	General function prediction only	General function prediction only	Predicted ATPase	-			0.0085377	0.0085377	0.0032443	0.0082819	0.010009	0.0071784	1.18936	0.250185		1	3
fig|6666666.58267.peg.999	ID999	cellular processes and signaling	Cell cycle control, cell division, chromosome partitioning	Cell division	Cell division protein	-		0.0099774		0.0099774	0.0099711	0.0067877		0.0083794	1.19071	0.251817		1	2
fig|6666666.58267.peg.3367	ID3367	cellular processes and signaling	Cell motility	Chemotaxis and motility	FOG: CheY-like receiver	-	0.034282		0.042967	0.0386245			0.032381	0.032381	1.19281	0.254369		2	1
fig|6666666.58267.peg.1608	ID1608	cellular processes and signaling	Posttranslational modification, protein turnover, chaperones	Protein folding and stabilization	ATP-dependent protease HslVU (ClpYQ), ATPase subunit	-	0.034077	0.032885	0.032032	0.032998	0.02191	0.022372	0.038624	0.0276353	1.19405	0.255865		3	3
fig|6666666.58267.peg.4025	ID4025	cellular processes and signaling	Intracellular trafficking, secretion, and vesicular transport	Ton and Tol transport systems	Biopolymer transport protein	-	0.088749	0.071371	0.10428	0.0881333	0.095102	0.042485	0.083827	0.0738047	1.19414	0.255976		3	3
fig|6666666.58267.peg.1900	ID1900	cellular processes and signaling	Signal transduction mechanisms	Transcription factors	DnaK suppressor protein	-	0.098631	0.068503	0.067428	0.0781873	0.062454	0.073584	0.059285	0.0651077	1.20089	0.264107		3	3
fig|6666666.58267.peg.888	ID888	metabolism	Amino acid transport and metabolism	Degradation of proteins, peptides, and glycopeptides	Predicted carboxypeptidase	-	0.0102	0.0082029	0.0071911	0.00853133		0.0069757	0.0072259	0.0071008	1.20146	0.26479		3	2
fig|6666666.58267.peg.874	ID874	metabolism	Energy production and conversion	Electron transport	Electron transfer flavoprotein, alpha subunit	-	0.073068	0.058761	0.068685	0.066838	0.041759	0.066626	0.057514	0.0552997	1.20865	0.273398		3	3
fig|6666666.58267.peg.3980	ID3980	cellular processes and signaling	Signal transduction mechanisms	Signal transduction	Universal stress protein UspA and related nucleotide-binding proteins	-			0.020856	0.020856	0.017832	0.018208	0.015718	0.0172527	1.20886	0.273643		1	3
fig|6666666.58267.peg.747	ID747	cellular processes and signaling	Cell wall/membrane/envelope biogenesis	Biosynthesis and degradation of surface polysaccharides and lipopolysaccharides	Mannose-1-phosphate guanylyltransferase	-	0.025869	0.039007	0.030397	0.0317577	0.024256	0.017691	0.036652	0.0261997	1.21214	0.277556		3	3
fig|6666666.58267.peg.2301	ID2301	cellular processes and signaling	Intracellular trafficking, secretion, and vesicular transport	Protein and peptide secretion and trafficking	Signal recognition particle GTPase	-	0.02626	0.0052796		0.0157698	0.012311	0.012571	0.013952	0.0129447	1.21825	0.284807		2	3
fig|6666666.58267.peg.650	ID650	cellular processes and signaling	Cell wall/membrane/envelope biogenesis	Other	Carbohydrate-selective porin	-	0.36284	0.28629	0.23489	0.294673	0.33196	0.23035	0.16328	0.241863	1.21835	0.284924		3	3
fig|6666666.58267.peg.1082	ID1082	metabolism	Amino acid transport and metabolism	Degradation of proteins, peptides, and glycopeptides	Serine proteases of the peptidase family S9A	CE1	0.027946	0.022474	0.018186	0.0228687	0.011518	0.015289	0.029442	0.0187497	1.21968	0.286507		3	3
fig|6666666.58267.peg.3904	ID3904	poorly characterized	Function unknown	Uncharacterized conserved protein	Uncharacterized conserved protein	-	0.14733	0.1559	0.11662	0.13995	0.16203	0.093331	0.08789	0.114417	1.22316	0.29061		3	3
fig|6666666.58267.peg.3358	ID3358	poorly characterized	Function unknown	Uncharacterized protein	Uncharacterized protein	-			0.0046011	0.0046011	0.0026226	0.0040169	0.0046233	0.00375427	1.22557	0.293448		1	3
fig|6666666.58267.peg.1723	ID1723	metabolism	Coenzyme transport and metabolism	Glutathione and analogs	Gamma-glutamylcysteine synthetase	-	0.0099988	0.010721	0.006266	0.00899527		0.0036469	0.011018	0.00733245	1.22678	0.294871		3	2
fig|6666666.58267.peg.1314	ID1314	metabolism	Carbohydrate transport and metabolism	Pentose phosphate pathway	6-phosphogluconate dehydrogenase	-	0.077443	0.059684	0.051564	0.062897	0.043222	0.049431	0.060957	0.0512033	1.22838	0.296753		3	3
fig|6666666.58267.peg.4333	ID4333	information storage and processing	Replication, recombination and repair	DNA replication, recombination, and repair	Type IIA topoisomerase (DNA gyrase/topo II, topoisomerase IV), A subunit	-			0.0038301	0.0038301		0.0033438	0.0028865	0.00311515	1.22951	0.29808		1	2
fig|6666666.58267.peg.1362	ID1362	metabolism	Carbohydrate transport and metabolism	Carbohydrate metabolism	Dihydroxyacetone kinase	-	0.015998	0.012866	0.017545	0.0154697	0.0085717	0.010211	0.018889	0.0125572	1.23193	0.300923		3	3
fig|6666666.58267.peg.1886	ID1886	poorly characterized	Function unknown	Cell division	Uncharacterized protein conserved in bacteria	-	0.041076		0.028959	0.0350175	0.038515	0.022473	0.024249	0.0284123	1.23248	0.301559		2	3
fig|6666666.58267.peg.3215	ID3215	poorly characterized	General function prediction only	General function prediction only	Predicted thioesterase	-	0.021109	0.016975	0.019842	0.0193087	0.01131		0.019938	0.015624	1.23583	0.305485		3	2
fig|6666666.58267.peg.979	ID979	poorly characterized	General function prediction only	General function prediction only	Predicted esterase of the alpha-beta hydrolase superfamily	-			0.0092769	0.0092769	0.0079316		0.0069913	0.00746145	1.24331	0.314187		1	2
fig|6666666.58267.peg.410	ID410	information storage and processing	Translation, ribosomal structure and biogenesis	Translation factors	Translation elongation factors (GTPases)	-	0.18702	0.17115	0.22228	0.193483	0.16355	0.1623	0.1401	0.155317	1.24573	0.316997	X	3	3
fig|6666666.58267.peg.1177	ID1177	poorly characterized	General function prediction only	General function prediction only	Putative NADH-flavin reductase	-			0.020312	0.020312	0.015437	0.019704	0.013607	0.0162493	1.25002	0.321952		1	3
fig|6666666.58267.peg.3959	ID3959	metabolism	Carbohydrate transport and metabolism	Pentose phosphate pathway	Transketolase	-	0.031757	0.029188	0.036249	0.032398	0.029169	0.024821	0.023569	0.025853	1.25316	0.325573	X	3	3
fig|6666666.58267.peg.1569	ID1569	cellular processes and signaling	Posttranslational modification, protein turnover, chaperones	Protein folding and stabilization	Parvulin-like peptidyl-prolyl isomerase	-	0.089596	0.085396	0.081102	0.0853647	0.078231	0.068989	0.056419	0.0678797	1.25759	0.33066	X	3	3
fig|6666666.58267.peg.2458	ID2458	metabolism	Inorganic ion transport and metabolism	Inorganic ion transport	Outer membrane receptor proteins, mostly Fe transport	-			0.013047	0.013047	0.0074366		0.01311	0.0102733	1.26999	0.344818		1	2
fig|6666666.58267.peg.2083	ID2083	metabolism	Lipid transport and metabolism	Lipid metabolism	Enoyl-CoA hydratase/carnithine racemase	-	0.0077345	0.00933		0.00853225	0.0082881	0.0063473	0.0054792	0.00670487	1.27255	0.347718		2	3
fig|6666666.58267.peg.1503	ID1503	metabolism	Carbohydrate transport and metabolism	Pentose phosphate pathway	Transaldolase	-	0.14383	0.1735	0.17126	0.162863	0.11303	0.12591	0.14491	0.12795	1.27287	0.348082		3	3
fig|6666666.58267.peg.3429	ID3429	cellular processes and signaling	Posttranslational modification, protein turnover, chaperones	Protein folding and stabilization	ATPases with chaperone activity, ATP-binding subunit	-	0.042058	0.053809	0.057505	0.051124	0.036874	0.035561	0.047851	0.0400953	1.27506	0.350566		3	3
fig|6666666.58267.peg.1066	ID1066	metabolism	Energy production and conversion	TCA cycle	Isocitrate lyase	-	0.017714	0.014245		0.0159795	0.013287		0.011712	0.0124995	1.27841	0.354352	X	2	2
fig|6666666.58267.peg.1646	ID1646	metabolism	Amino acid transport and metabolism	Aspartate family	Aspartate/tyrosine/aromatic aminotransferase	-	0.011427		0.014322	0.0128745	0.010204	0.014588	0.0053968	0.0100629	1.2794	0.355465		2	3
fig|6666666.58267.peg.3517	ID3517	cellular processes and signaling	Cell wall/membrane/envelope biogenesis	Ton and Tol transport systems	Membrane protein involved in colicin uptake	-		0.0078854		0.0078854		0.0053645	0.0069462	0.00615535	1.28106	0.357343		1	2
fig|6666666.58267.peg.1049	ID1049	poorly characterized	Function unknown	Uncharacterized protein	Uncharacterized protein	-	0.033587	0.033763	0.039465	0.035605			0.027759	0.027759	1.28265	0.359124		3	1
fig|6666666.58267.peg.4145	ID4145	poorly characterized	General function prediction only	General function prediction only	Predicted aminopeptidases	-	0.02013		0.037845	0.0289875		0.01652	0.028521	0.0225205	1.28716	0.364192		2	2
fig|6666666.58267.peg.2498	ID2498	poorly characterized	Function unknown	Uncharacterized protein conserved in bacteria	Uncharacterized protein conserved in bacteria	-	0.013692	0.011011		0.0123515	0.0073361	0.014982	0.0064664	0.00959483	1.28731	0.364357		2	3
fig|6666666.58267.peg.2890	ID2890	poorly characterized	Function unknown	Protein and peptide secretion and trafficking	FOG: WD40-like repeat	-	0.11808	0.085771	0.096675	0.100175	0.081635	0.07919	0.071957	0.077594	1.29102	0.36851	X	3	3
fig|6666666.58267.peg.1330	ID1330	poorly characterized	Function unknown	Uncharacterized conserved protein	Uncharacterized conserved protein	-	0.020538	0.0082583	0.019306	0.0160341	0.011004	0.014046	0.012125	0.0123917	1.29394	0.371773		3	3
fig|6666666.58267.peg.673	ID673	poorly characterized	Function unknown	Uncharacterized protein	Uncharacterized protein	-	0.022933	0.020119	0.013718	0.0189233	0.015638	0.01825	0.009846	0.014578	1.29807	0.376373		3	3
fig|6666666.58267.peg.4283	ID4283	information storage and processing	Translation, ribosomal structure and biogenesis	Ribosomal proteins: synthesis and modification	Ribosomal protein S6	-	0.074745	0.040073	0.046841	0.0538863	0.053397	0.034078	0.0353	0.040925	1.31671	0.396937		3	3
fig|6666666.58267.peg.1568	ID1568	cellular processes and signaling	Cell wall/membrane/envelope biogenesis	Other	Organic solvent tolerance protein OstA	-	0.032606	0.026222	0.032353	0.0303937	0.023294	0.022794	0.023099	0.0230623	1.31789	0.398232	X	3	3
fig|6666666.58267.peg.2490	ID2490	cellular processes and signaling	Posttranslational modification, protein turnover, chaperones	Protein folding and stabilization	Protein-disulfide isomerase	-	0.062745	0.061672	0.052427	0.058948	0.029883	0.061027	0.042803	0.044571	1.32256	0.403338		3	3
fig|6666666.58267.peg.2728	ID2728	information storage and processing	Replication, recombination and repair	DNA replication, recombination, and repair	Bacterial nucleoid DNA-binding protein	-			0.028861	0.028861			0.021751	0.021751	1.32688	0.40804		1	1
fig|6666666.58267.peg.601	ID601	metabolism	Lipid transport and metabolism	Lipid metabolism	Acyl-CoA dehydrogenases	-			0.0077643	0.0077643			0.0058514	0.0058514	1.32691	0.408074		1	1
fig|6666666.58267.peg.368	ID368	information storage and processing	Translation, ribosomal structure and biogenesis	tRNA aminoacylation	Aspartyl/asparaginyl-tRNA synthetases	-	0.042308	0.023555	0.027533	0.031132	0.01395	0.028488	0.027666	0.023368	1.33225	0.413864		3	3
fig|6666666.58267.peg.3796	ID3796	metabolism	Carbohydrate transport and metabolism	Trehalose Biosynthesis	Trehalose-6-phosphate synthase	GT20	0.0064536	0.00519	0.0060664	0.00590333	0.0051867	0.0035308	0.0045718	0.00442977	1.33265	0.414299	X	3	3
fig|6666666.58267.peg.3623	ID3623	cellular processes and signaling	Intracellular trafficking, secretion, and vesicular transport	Protein and peptide secretion and trafficking	Signal recognition particle GTPase	-	0.012126		0.011399	0.0117625	0.0086629	0.0044229	0.013363	0.00881627	1.33418	0.415955		2	3
fig|6666666.58267.peg.4406	ID4406	poorly characterized	Function unknown	Uncharacterized protein	Uncharacterized protein	-			0.10583	0.10583	0.080426	0.041062	0.1152	0.078896	1.34139	0.423725		1	3
fig|6666666.58267.peg.2489	ID2489	cellular processes and signaling	Posttranslational modification, protein turnover, chaperones	Protein folding and stabilization	Protein-disulfide isomerase	-	0.096191	0.10056	0.072336	0.0896957	0.061846	0.084202	0.054514	0.066854	1.34166	0.424024		3	3
fig|6666666.58267.peg.4136	ID4136	metabolism	Amino acid transport and metabolism	Degradation of proteins, peptides, and glycopeptides	Xaa-Pro aminopeptidase	-	0.013102	0.010536	0.016421	0.013353		0.0095574	0.010313	0.0099352	1.34401	0.426543		3	2
fig|6666666.58267.peg.3	ID3	poorly characterized	General function prediction only	General function prediction only	Predicted metalloprotease	-			0.020264	0.020264	0.017326	0.017691	0.010181	0.015066	1.34502	0.427623		1	3
fig|6666666.58267.peg.966	ID966	metabolism	Amino acid transport and metabolism	Degradation of proteins, peptides, and glycopeptides	V8-like Glu-specific endopeptidase	-	0.027556	0.028979	0.019925	0.0254867	0.011357	0.024354	0.021023	0.0189113	1.34769	0.430492		3	3
fig|6666666.58267.peg.1242	ID1242	information storage and processing	Transcription	DNA-dependent RNA polymerase	DNA-directed RNA polymerase, sigma subunit (sigma70/sigma32)	-	0.019516	0.027466	0.036691	0.027891	0.016992	0.025359	0.019586	0.0206457	1.35094	0.433961		3	3
fig|6666666.58267.peg.2014	ID2014	information storage and processing	Translation, ribosomal structure and biogenesis	Ribosomal proteins: synthesis and modification	Ribosomal protein S13	-	0.090159	0.082863	0.096857	0.0899597	0.096613	0.04228	0.060828	0.0665737	1.35128	0.434327		3	3
fig|6666666.58267.peg.2005	ID2005	information storage and processing	Translation, ribosomal structure and biogenesis	Ribosomal proteins: synthesis and modification	Ribosomal protein L5	-	0.45849	0.35506	0.43099	0.414847	0.34119	0.31588	0.25663	0.304567	1.36209	0.44582	X	3	3
fig|6666666.58267.peg.3981	ID3981	poorly characterized	Function unknown	Uncharacterized protein	Uncharacterized protein	-	2.0698	2.5088	3.0265	2.53503	1.9179	1.477	2.1816	1.85883	1.36378	0.447607		3	3
fig|6666666.58267.peg.3305	ID3305	poorly characterized	General function prediction only	General function prediction only	Predicted hydrolases or acyltransferases (alpha/beta hydrolase superfamily)	CE1	0.0093527		0.013187	0.0112699	0.0050111	0.015351	0.004417	0.0082597	1.36444	0.448307		2	3
fig|6666666.58267.peg.595	ID595	cellular processes and signaling	Cell wall/membrane/envelope biogenesis	Protein and peptide secretion and trafficking	Outer membrane protein	-	0.097217	0.088605	0.091384	0.092402	0.079868	0.067371	0.055095	0.0674447	1.37004	0.45422	X	3	3
fig|6666666.58267.peg.2901	ID2901	cellular processes and signaling	Cell wall/membrane/envelope biogenesis	Outer membrane proteins	Outer membrane protein and related peptidoglycan-associated (lipo)proteins	-	0.017596	0.015919	0.020675	0.0180633	0.010606	0.013237	0.015581	0.0131413	1.37454	0.458952	X	3	3
fig|6666666.58267.peg.4085	ID4085	information storage and processing	Translation, ribosomal structure and biogenesis	Other	Small protein A (tmRNA-binding)	-	0.03897	0.062679	0.091579	0.0644093	0.041759	0.047971	0.050612	0.0467807	1.37684	0.461357		3	3
fig|6666666.58267.peg.3096	ID3096	poorly characterized	Function unknown	Uncharacterized protein	Uncharacterized protein	-	0.017271		0.032469	0.02487	0.01388	0.023622	0.016313	0.0179383	1.38642	0.471361		2	3
fig|6666666.58267.peg.1937	ID1937	poorly characterized	Function unknown	Uncharacterized protein	Uncharacterized protein	-			0.010947	0.010947	0.0093599	0.0063716		0.00786575	1.39173	0.476879		1	2
fig|6666666.58267.peg.957	ID957	information storage and processing	Transcription	Transcription factors	Predicted transcriptional regulator containing the HTH domain	-	0.016111	0.012957		0.014534	0.014387	0.011753	0.0050726	0.0104042	1.39694	0.482266		2	3
fig|6666666.58267.peg.654	ID654	poorly characterized	Function unknown	Uncharacterized conserved protein	Predicted outer membrane lipoprotein	-	0.079991		0.06266	0.0713255		0.051057		0.051057	1.39698	0.482309		2	1
fig|6666666.58267.peg.370	ID370	metabolism	Coenzyme transport and metabolism	Pyridoxine	Phosphoserine aminotransferase	-	0.0084201	0.010157		0.00928855	0.0090228	0.00691	0.0039766	0.00663647	1.39962	0.485038		2	3
fig|6666666.58267.peg.2843	ID2843	cellular processes and signaling	Cell wall/membrane/envelope biogenesis	Degradation of proteins, peptides, and glycopeptides	Periplasmic protease	-	0.031377	0.033119	0.038712	0.0344027	0.019964	0.020385	0.033342	0.0245637	1.40055	0.485994		3	3
fig|6666666.58267.peg.3759	ID3759	cellular processes and signaling	Cell wall/membrane/envelope biogenesis	Cell envelope	L-alanine-DL-glutamate epimerase and related enzymes of enolase superfamily	-		0.0098567	0.011521	0.0106888	0.006567		0.0086827	0.00762485	1.40184	0.487326	X	2	2
fig|6666666.58267.peg.1585	ID1585	poorly characterized	General function prediction only	General function prediction only	ABC-type uncharacterized transport system, auxiliary component	-	0.052929	0.030404	0.049754	0.0443623	0.020256	0.045505	0.028568	0.031443	1.41088	0.496596		3	3
fig|6666666.58267.peg.4034	ID4034	metabolism	Amino acid transport and metabolism	Degradation of proteins, peptides, and glycopeptides	Dipeptidyl aminopeptidases/acylaminoacyl-peptidases	CE10	0.020428	0.019713	0.023043	0.0210613	0.015323	0.017882	0.011577	0.0149273	1.41092	0.49664	X	3	3
fig|6666666.58267.peg.1207	ID1207	poorly characterized	Function unknown	Uncharacterized conserved protein	Uncharacterized conserved protein	-	0.031663			0.031663			0.02243	0.02243	1.41164	0.497368		1	1
fig|6666666.58267.peg.1488	ID1488	poorly characterized	Function unknown	Uncharacterized protein	Uncharacterized protein	-	0.035181	0.039609	0.026456	0.0337487	0.0075399	0.030796	0.03323	0.0238553	1.41472	0.500521		3	3
fig|6666666.58267.peg.701	ID701	cellular processes and signaling	Cell cycle control, cell division, chromosome partitioning	Cell division	Cell division protein	-	0.017125	0.013772		0.0154485	0.0068815	0.011711	0.014153	0.0109152	1.41532	0.501133		2	3
fig|6666666.58267.peg.10	ID10	poorly characterized	General function prediction only	Enzymes of unknown specificity	Predicted acyl esterases	-	0.023418	0.0113	0.011006	0.0152413	0.008783	0.01025	0.013272	0.0107683	1.41538	0.501194		3	3
fig|6666666.58267.peg.219	ID219	metabolism	Nucleotide transport and metabolism	Nucleotide metabolism	5'-nucleotidase/2',3'-cyclic phosphodiesterase and related esterases	-	0.018339	0.014748	0.021548	0.0182117	0.017195	0.013796	0.0075783	0.0128564	1.41654	0.502372		3	3
fig|6666666.58267.peg.2512	ID2512	metabolism	Coenzyme transport and metabolism	Other	S-adenosylmethionine synthetase	-	0.059894	0.066229	0.063339	0.063154	0.044125	0.045057	0.044198	0.04446	1.42047	0.506366	X	3	3
fig|6666666.58267.peg.1009	ID1009	metabolism	Amino acid transport and metabolism	Degradation of proteins, peptides, and glycopeptides	Zn-dependent oligopeptidases	-	0.039348	0.033621	0.036987	0.036652		0.020182	0.031359	0.0257705	1.42225	0.508171		3	2
fig|6666666.58267.peg.2128	ID2128	poorly characterized	General function prediction only	General function prediction only	Dioxygenases related to 2-nitropropane dioxygenase	-	0.038315	0.030813		0.034564	0.020529	0.02795		0.0242395	1.42594	0.51191	X	2	2
fig|6666666.58267.peg.3227	ID3227	metabolism	Amino acid transport and metabolism	Aspartate family	Aspartate-semialdehyde dehydrogenase	-	0.071103	0.039312	0.058482	0.056299	0.042858	0.046194	0.029382	0.039478	1.42609	0.51206		3	3
fig|6666666.58267.peg.413	ID413	information storage and processing	Transcription	DNA-dependent RNA polymerase	DNA-directed RNA polymerase, beta' subunit/160 kD subunit	-	0.006495	0.013929	0.017298	0.012574	0.0057999	0.0071068	0.013292	0.0087329	1.43984	0.525911		3	3
fig|6666666.58267.peg.2909	ID2909	metabolism	Coenzyme transport and metabolism	Ton and Tol transport systems	Outer membrane cobalamin receptor protein	-	0.28131	0.25963	0.24313	0.261357	0.175	0.1539	0.21489	0.181263	1.44186	0.527933	X	3	3
fig|6666666.58267.peg.1010	ID1010	information storage and processing	Replication, recombination and repair	DNA replication, recombination, and repair	Exonuclease III	-	0.02384		0.016808	0.020324			0.014074	0.014074	1.44408	0.530152		2	1
fig|6666666.58267.peg.3436	ID3436	metabolism	Energy production and conversion	ATP-proton motive force interconversion	F0F1-type ATP synthase, delta subunit (mitochondrial oligomycin sensitivity protein)	-	0.042933		0.024214	0.0335735	0.027604	0.018791		0.0231975	1.44729	0.533354		2	2
fig|6666666.58267.peg.52	ID52	metabolism	Amino acid transport and metabolism	Degradation of proteins, peptides, and glycopeptides	Dipeptidyl aminopeptidases/acylaminoacyl-peptidases	CE10	0.082324	0.071297	0.053574	0.069065	0.027144	0.055433	0.059814	0.0474637	1.45511	0.541131		3	3
fig|6666666.58267.peg.3524	ID3524	poorly characterized	Function unknown	Uncharacterized protein conserved in bacteria	Uncharacterized protein conserved in bacteria	-	0.036186	0.029101	0.034015	0.0331007		0.019798	0.025635	0.0227165	1.45712	0.54312		3	2
fig|6666666.58267.peg.3659	ID3659	poorly characterized	Function unknown	Uncharacterized protein	Uncharacterized protein	-	0.14998	0.12062	0.29137	0.187323	0.15	0.13129	0.099166	0.126819	1.4771	0.562764		3	3
fig|6666666.58267.peg.276	ID276	metabolism	Amino acid transport and metabolism	Glutathione and analogs	Gamma-glutamyltransferase	-	0.018796	0.017275	0.015145	0.017072	0.012948	0.010284	0.011413	0.0115483	1.47831	0.563947	X	3	3
fig|6666666.58267.peg.3917	ID3917	poorly characterized	Function unknown	Uncharacterized protein	Uncharacterized protein	-	0.19611	0.17085	0.21506	0.194007	0.13134	0.12294	0.13892	0.131067	1.48021	0.565805	X	3	3
fig|6666666.58267.peg.3300	ID3300	metabolism	Amino acid transport and metabolism	Aspartate family	Cysteine synthase	-	0.1131	0.13644	0.10632	0.11862	0.04545	0.081216	0.11351	0.0800587	1.48166	0.567218		3	3
fig|6666666.58267.peg.2671	ID2671	metabolism	Inorganic ion transport and metabolism	Inorganic ion transport	Outer membrane receptor proteins, mostly Fe transport	-	0.22356	0.20443	0.16608	0.198023	0.12847	0.093704	0.17795	0.133375	1.48471	0.570186		3	3
fig|6666666.58267.peg.705	ID705	cellular processes and signaling	Posttranslational modification, protein turnover, chaperones	Protein folding and stabilization	ATP-dependent protease Clp, ATPase subunit	-	0.010579	0.011343	0.0099441	0.010622	0.005668	0.0057877	0.0099922	0.0071493	1.48574	0.571186		3	3
fig|6666666.58267.peg.703	ID703	poorly characterized	Function unknown	Uncharacterized protein	Uncharacterized protein	-		0.12536		0.12536	0.1044	0.063961		0.0841805	1.48918	0.574519		1	2
fig|6666666.58267.peg.1816	ID1816	poorly characterized	General function prediction only	General function prediction only	Predicted hydrolase (HAD superfamily)	-		0.010913		0.010913	0.0072706			0.0072706	1.50098	0.585901		1	1
fig|6666666.58267.peg.2910	ID2910	poorly characterized	General function prediction only	General function prediction only	Predicted aminopeptidases	-	0.11004	0.13024	0.12491	0.12173	0.068972	0.069292	0.10394	0.0807347	1.50778	0.592425	X	3	3
fig|6666666.58267.peg.2729	ID2729	information storage and processing	Translation, ribosomal structure and biogenesis	Ribosomal proteins: synthesis and modification	Ribosomal protein S1	-	0.20464	0.23918	0.16928	0.204367	0.11549	0.13585	0.15464	0.135327	1.51017	0.594714	X	3	3
fig|6666666.58267.peg.3948	ID3948	poorly characterized	Function unknown	Uncharacterized protein	Uncharacterized protein	-			0.013352	0.013352	0.0076104		0.010062	0.0088362	1.51106	0.595558		1	2
fig|6666666.58267.peg.631	ID631	metabolism	Carbohydrate transport and metabolism	Pentose phosphate pathway	6-phosphogluconolactonase/Glucosamine-6-phosphate isomerase/deaminase	CE14	0.039137	0.026228	0.061315	0.0422267	0.027959	0.024981	0.030806	0.0279153	1.51267	0.597097		3	3
fig|6666666.58267.peg.955	ID955	cellular processes and signaling	Defense mechanisms	Transport	Multidrug resistance efflux pump	-	0.015085	0.012131	0.01418	0.0137987	0.0060619	0.01238	0.0089053	0.00911573	1.51372	0.598098		3	3
fig|6666666.58267.peg.807	ID807	metabolism	Secondary metabolites biosynthesis, transport and catabolism	Secondary metabolites	Imidazolonepropionase and related amidohydrolases	-	0.016738	0.010769		0.0137535	0.0053809	0.0091575	0.012648	0.00906213	1.51769	0.601876		2	3
fig|6666666.58267.peg.1620	ID1620	cellular processes and signaling	Cell motility	Surface structures	Tfp pilus assembly protein FimV	-	0.089401	0.060835	0.096966	0.0824007	0.040531	0.060199	0.061709	0.0541463	1.52181	0.605792		3	3
fig|6666666.58267.peg.160	ID160	cellular processes and signaling	Cell wall/membrane/envelope biogenesis	Unknown substrate	Membrane-fusion protein	-	0.048376	0.029178	0.015158	0.030904	0.01944	0.024261	0.017135	0.0202787	1.52397	0.607831		3	3
fig|6666666.58267.peg.2663	ID2663	metabolism	Inorganic ion transport and metabolism	Detoxification	Catalase	-	0.038234	0.019218	0.026955	0.0281357	0.025607	0.018303	0.011286	0.0183987	1.52922	0.612799		3	3
fig|6666666.58267.peg.4207	ID4207	cellular processes and signaling	Cell cycle control, cell division, chromosome partitioning	Degradation of proteins, peptides, and glycopeptides	Membrane-bound metallopeptidase	-	0.039171	0.018901	0.029456	0.029176	0.020987	0.02143	0.014799	0.019072	1.52978	0.613326		3	3
fig|6666666.58267.peg.151	ID151	cellular processes and signaling	Cell wall/membrane/envelope biogenesis	Biosynthesis and degradation of murein sacculus and peptidoglycan	D-alanine-D-alanine ligase and related ATP-grasp enzymes	-	0.014072		0.013228	0.01365			0.0088614	0.0088614	1.54039	0.623294		2	1
fig|6666666.58267.peg.1513	ID1513	poorly characterized	Function unknown	Uncharacterized conserved protein	Predicted outer membrane lipoprotein	-	0.12047	0.059621	0.060979	0.0803567	0.064549	0.030421	0.061273	0.052081	1.54292	0.625661		3	3
fig|6666666.58267.peg.3705	ID3705	cellular processes and signaling	Cell wall/membrane/envelope biogenesis	Outer membrane proteins	Putative salt-induced outer membrane protein	-	0.09145	0.077046	0.057309	0.0752683	0.062998	0.052415	0.03085	0.0487543	1.54383	0.626513		3	3
fig|6666666.58267.peg.3660	ID3660	poorly characterized	Function unknown	Uncharacterized protein	Uncharacterized protein	-	0.026054	0.013968	0.016327	0.018783	0.018613	0.0095028	0.0082031	0.0121063	1.55151	0.633669		3	3
fig|6666666.58267.peg.1839	ID1839	metabolism	Amino acid transport and metabolism	Degradation of proteins, peptides, and glycopeptides	Serine proteases of the peptidase family S9A	CE1	0.046195	0.035292	0.041253	0.0409133	0.019801	0.029065	0.029453	0.0261063	1.56718	0.648171	X	3	3
fig|6666666.58267.peg.2214	ID2214	cellular processes and signaling	Cell motility	Surface structures	Tfp pilus assembly protein, ATPase PilM	-	0.048883	0.032164	0.025064	0.0353703	0.014286	0.021882	0.031481	0.0225497	1.56855	0.649434		3	3
fig|6666666.58267.peg.2141	ID2141	metabolism	Amino acid transport and metabolism	Aspartate family	Cysteine synthase	-	0.029996	0.021443	0.0093989	0.0202793	0.010715	0.0091173	0.018889	0.0129071	1.57117	0.651843		3	3
fig|6666666.58267.peg.722	ID722	metabolism	Energy production and conversion	Electron transport	NADH:ubiquinone oxidoreductase 27 kD subunit	-	0.043962	0.035354	0.076745	0.0520203	0.020189	0.034359	0.04449	0.0330127	1.57577	0.656056		3	3
fig|6666666.58267.peg.572	ID572	cellular processes and signaling	Intracellular trafficking, secretion, and vesicular transport	Ton and Tol transport systems	Biopolymer transport protein	-	0.032109		0.030183	0.031146	0.017204	0.011711	0.030328	0.0197477	1.5772	0.657365		2	3
fig|6666666.58267.peg.1861	ID1861	information storage and processing	Translation, ribosomal structure and biogenesis	tRNA aminoacylation	Lysyl-tRNA synthetase (class II)	-	0.038741	0.033552	0.036416	0.0362363	0.02395	0.019565	0.025333	0.0229493	1.57897	0.658985	X	3	3
fig|6666666.58267.peg.3284	ID3284	cellular processes and signaling	Signal transduction mechanisms	Signal transduction	Anti-anti-sigma regulatory factor (antagonist of anti-sigma factor)	-	0.03677			0.03677	0.026268	0.020117		0.0231925	1.58543	0.664871		1	2
fig|6666666.58267.peg.2218	ID2218	information storage and processing	Translation, ribosomal structure and biogenesis	tRNA aminoacylation	Glycyl-tRNA synthetase, beta subunit	-		0.028872	0.033747	0.0313095		0.019642		0.019642	1.59401	0.672659		2	1
fig|6666666.58267.peg.1819	ID1819	poorly characterized	General function prediction only	General function prediction only	Uncharacterized protein SCO1/SenC/PrrC, involved in biogenesis of respiratory and photosynthetic systems	-	0.018686	0.020037	0.029275	0.022666		0.013631	0.014708	0.0141695	1.59963	0.677741	X	3	2
fig|6666666.58267.peg.3538	ID3538	metabolism	Inorganic ion transport and metabolism	Ton and Tol transport systems	Outer membrane receptor proteins, mostly Fe transport	-	0.0083968	0.0067527	0.015786	0.0103118	0.0029993	0.0030626	0.013219	0.00642697	1.60446	0.682091		3	3
fig|6666666.58267.peg.1029	ID1029	poorly characterized	Function unknown	Uncharacterized protein	Uncharacterized protein	-	0.061719	0.055838	0.058016	0.0585243	0.016534	0.037987	0.054653	0.0363913	1.60819	0.685442	X	3	3
fig|6666666.58267.peg.2117	ID2117	metabolism	Coenzyme transport and metabolism	Other	Geranylgeranyl pyrophosphate synthase	-		0.0073629	0.012909	0.010136	0.0073582	0.005009	0.0064859	0.00628437	1.61288	0.689642		2	3
fig|6666666.58267.peg.2733	ID2733	metabolism	Carbohydrate transport and metabolism	Biosynthesis and degradation of polysaccharides	4-alpha-glucanotransferase	GH77	0.0087851			0.0087851		0.0036048	0.0072607	0.00543275	1.61706	0.693376		1	2
fig|6666666.58267.peg.538	ID538	poorly characterized	General function prediction only	General function prediction only	Predicted dehydrogenases and related proteins	GH109	0.035448	0.05345	0.016661	0.0351863	0.021367	0.02909	0.014648	0.0217017	1.62137	0.697209		3	3
fig|6666666.58267.peg.667	ID667	information storage and processing	Translation, ribosomal structure and biogenesis	tRNA aminoacylation	Threonyl-tRNA synthetase	-	0.016807	0.019309	0.011285	0.0158003	0.0077186	0.0078815	0.013607	0.0097357	1.62293	0.698598		3	3
fig|6666666.58267.peg.4027	ID4027	metabolism	Coenzyme transport and metabolism	Pyridoxine	Pyridoxal phosphate biosynthesis protein	-		0.014845	0.023136	0.0189905	0.0098904	0.013466		0.0116782	1.62615	0.70146	X	2	2
fig|6666666.58267.peg.2497	ID2497	information storage and processing	Transcription	Transcription factors	Transcription elongation factor	-	0.066341	0.058202	0.079369	0.0679707	0.035545	0.039595	0.048421	0.041187	1.65029	0.722723	X	3	3
fig|6666666.58267.peg.2973	ID2973	poorly characterized	General function prediction only	Enzymes of unknown specificity	Predicted acyl esterases	-	0.055049	0.053894	0.038247	0.0490633	0.014106	0.034046	0.040693	0.029615	1.65671	0.728317		3	3
fig|6666666.58267.peg.4056	ID4056	cellular processes and signaling	Cell wall/membrane/envelope biogenesis	Protein and peptide secretion and trafficking	Type V secretory pathway, adhesin AidA	-	0.013901	0.0074526	0.013067	0.0114735		0.0050701	0.0087533	0.0069117	1.66002	0.731197		3	2
fig|6666666.58267.peg.3891	ID3891	information storage and processing	Translation, ribosomal structure and biogenesis	Ribosomal proteins: synthesis and modification	Methylase of polypeptide chain release factors	-	0.0298	0.019971	0.023344	0.0243717	0.015967	0.016304	0.011728	0.0146663	1.66174	0.732697	X	3	3
fig|6666666.58267.peg.24	ID24	poorly characterized	Function unknown	Uncharacterized protein conserved in bacteria	Uncharacterized protein conserved in bacteria	-	0.21456	0.14379	0.10645	0.154933	0.095801	0.10434	0.078814	0.092985	1.66622	0.736578	X	3	3
fig|6666666.58267.peg.1517	ID1517	metabolism	Amino acid transport and metabolism	Glutamate family	Argininosuccinate synthase	-	0.026531	0.012192	0.014251	0.017658	0.012184	0.012441	0.0071598	0.0105949	1.66665	0.736947		3	3
fig|6666666.58267.peg.1048	ID1048	cellular processes and signaling	Intracellular trafficking, secretion, and vesicular transport	Protein and peptide secretion and trafficking	Type IV secretory pathway, component VirB8	-	0.016656	0.016743	0.023484	0.018961	0.0089239	0.01139	0.013765	0.0113596	1.66916	0.739119	X	3	3
fig|6666666.58267.peg.3722	ID3722	poorly characterized	General function prediction only	General function prediction only	Predicted metal-binding, possibly nucleic acid-binding protein	-	0.017986	0.014464	0.016907	0.0164523		0.0098402		0.0098402	1.67195	0.741533		3	1
fig|6666666.58267.peg.2334	ID2334	cellular processes and signaling	Signal transduction mechanisms	Signal transduction	Predicted signal-transduction protein containing cAMP-binding and CBS domains	-	0.13914	0.12911	0.15091	0.13972	0.091753	0.087834	0.070766	0.083451	1.67428	0.743537	X	3	3
fig|6666666.58267.peg.3034	ID3034	information storage and processing	Transcription	Transcription factors	Predicted transcriptional regulators	-			0.019705	0.019705	0.0056159	0.017203	0.012375	0.0117313	1.67969	0.748199		1	3
fig|6666666.58267.peg.3401	ID3401	metabolism	Amino acid transport and metabolism	Other	Thiamine pyrophosphate-requiring enzymes [acetolactate synthase, pyruvate dehydrogenase (cytochrome), glyoxylate carboligase, phosphonopyruvate decarboxylase]	-	0.021072	0.01271	0.014856	0.0162127		0.0043232	0.014928	0.0096256	1.68433	0.752173		3	2
fig|6666666.58267.peg.414	ID414	information storage and processing	Transcription	DNA-dependent RNA polymerase	DNA-directed RNA polymerase, beta subunit/140 kD subunit	-	0.045956	0.049277	0.066855	0.0540293	0.03283	0.029932	0.032555	0.0317723	1.70052	0.765972	X	3	3
fig|6666666.58267.peg.1989	ID1989	information storage and processing	Translation, ribosomal structure and biogenesis	tRNA aminoacylation	Valyl-tRNA synthetase	-		0.0039899		0.0039899			0.0023431	0.0023431	1.70283	0.767934		1	1
fig|6666666.58267.peg.159	ID159	cellular processes and signaling	Cell wall/membrane/envelope biogenesis	Outer membrane proteins	Outer membrane protein	-		0.0057653		0.0057653			0.0033857	0.0033857	1.70284	0.767942		1	1
fig|6666666.58267.peg.3656	ID3656	poorly characterized	General function prediction only	General function prediction only	Predicted protease with the C-terminal PDZ domain	-	0.016701	0.0095937	0.017942	0.0147456	0.010227	0.007832	0.0078876	0.00864887	1.70491	0.769698		3	3
fig|6666666.58267.peg.1025	ID1025	metabolism	Amino acid transport and metabolism	Glutamate family	Glutamine synthetase	-	0.03557	0.031206	0.060793	0.042523	0.022523	0.024768	0.027489	0.0249267	1.70592	0.770553	X	3	3
fig|6666666.58267.peg.3163	ID3163	metabolism	Amino acid transport and metabolism	Aspartate family	Aspartate/tyrosine/aromatic aminotransferase	-	0.055846	0.03208	0.059995	0.049307	0.025648	0.032736	0.028259	0.028881	1.70725	0.771672		3	3
fig|6666666.58267.peg.3872	ID3872	metabolism	Inorganic ion transport and metabolism	Inorganic ion transport	Outer membrane receptor proteins, mostly Fe transport	-	0.1788	0.23781	0.23272	0.216443	0.16212	0.10911	0.1088	0.126677	1.70863	0.772839	X	3	3
fig|6666666.58267.peg.4009	ID4009	cellular processes and signaling	Posttranslational modification, protein turnover, chaperones	Protein folding and stabilization	Molecular chaperone, HSP90 family	-	0.12971	0.12203	0.10122	0.117653	0.060319	0.066948	0.078596	0.068621	1.71454	0.77782	X	3	3
fig|6666666.58267.peg.1179	ID1179	cellular processes and signaling	Cell wall/membrane/envelope biogenesis	Outer membrane proteins	Starvation-inducible outer membrane lipoprotein	-	0.099512	0.072752	0.06803	0.080098	0.053318	0.039595	0.046997	0.0466367	1.71749	0.780302	X	3	3
fig|6666666.58267.peg.2641	ID2641	information storage and processing	Translation, ribosomal structure and biogenesis	Ribosomal proteins: synthesis and modification	Ribosomal protein L31	-	0.075053	0.045268	0.088188	0.069503	0.040213			0.040213	1.72837	0.789413		3	1
fig|6666666.58267.peg.2455	ID2455	poorly characterized	Function unknown	Uncharacterized conserved protein	Uncharacterized conserved protein	-	0.047793	0.069183	0.035941	0.0509723		0.031377	0.027086	0.0292315	1.74375	0.802191		3	2
fig|6666666.58267.peg.3309	ID3309	cellular processes and signaling	Cell wall/membrane/envelope biogenesis	Degradation of proteins, peptides, and glycopeptides	Periplasmic protease	-	0.026959	0.032521	0.0095031	0.0229944	0.0090278	0.012906	0.017507	0.0131469	1.74903	0.806554		3	3
fig|6666666.58267.peg.2828	ID2828	metabolism	Nucleotide transport and metabolism	Pyrimidine ribonucleotide biosynthesis	Orotate phosphoribosyltransferase	-			0.033224	0.033224	0.011362	0.01547	0.030046	0.0189593	1.75238	0.809318		1	3
fig|6666666.58267.peg.2098	ID2098	information storage and processing	Translation, ribosomal structure and biogenesis	Translation factors	Putative translation initiation inhibitor, yjgF family	-	0.13054	0.082482	0.087647	0.100223	0.084928	0.045911	0.039632	0.0568237	1.76375	0.81865		3	3
fig|6666666.58267.peg.599	ID599	metabolism	Nucleotide transport and metabolism	Purine ribonucleotide biosynthesis	AICAR transformylase/IMP cyclohydrolase PurH (only IMP cyclohydrolase domain in Aful)	-	0.008619	0.013863	0.010803	0.011095	0.004618	0.0047155	0.0094979	0.00627713	1.76753	0.821732		3	3
fig|6666666.58267.peg.1682	ID1682	information storage and processing	Translation, ribosomal structure and biogenesis	tRNA aminoacylation	Aspartyl-tRNA synthetase	-	0.012924	0.01455	0.019437	0.015637	0.0096942	0.0070706	0.0097656	0.00884347	1.7682	0.82228	X	3	3
fig|6666666.58267.peg.3224	ID3224	poorly characterized	Function unknown	Uncharacterized conserved protein	Uncharacterized conserved protein	-	0.012935		0.012159	0.012547		0.0070766		0.0070766	1.77303	0.826214		2	1
fig|6666666.58267.peg.2076	ID2076	metabolism	Secondary metabolites biosynthesis, transport and catabolism	Secondary metabolites	2-keto-4-pentenoate hydratase/2-oxohepta-3-ene-1,7-dioic acid hydratase (catechol pathway)	-	0.013986			0.013986	0.0049958	0.0076518	0.011009	0.00788553	1.77363	0.826703		1	3
fig|6666666.58267.peg.944	ID944	metabolism	Coenzyme transport and metabolism	Heme, porphyrin, and cobalamin	Outer membrane cobalamin receptor protein	-	0.041207	0.02924	0.041014	0.0371537	0.012987	0.021218	0.028619	0.0209413	1.77418	0.827151	X	3	3
fig|6666666.58267.peg.3515	ID3515	cellular processes and signaling	Intracellular trafficking, secretion, and vesicular transport	Ton and Tol transport systems	Biopolymer transport proteins	-	0.01339	0.026921	0.062936	0.0344157		0.029304	0.009486	0.019395	1.77446	0.827381		3	2
fig|6666666.58267.peg.415	ID415	information storage and processing	Translation, ribosomal structure and biogenesis	Ribosomal proteins: synthesis and modification	Ribosomal protein L7/L12	-	0.074745		0.058551	0.066648	0.033373	0.013631	0.064717	0.0372403	1.78967	0.839696		2	3
fig|6666666.58267.peg.1631	ID1631	cellular processes and signaling	Posttranslational modification, protein turnover, chaperones	Degradation of proteins, peptides, and glycopeptides	Disulfide bond chaperones of the HSP33 family	-	0.009966	0.0080146	0.0093681	0.00911623		0.0054524	0.0047067	0.00507955	1.79469	0.843737	X	3	2
fig|6666666.58267.peg.641	ID641	information storage and processing	Replication, recombination and repair	DNA replication, recombination, and repair	NAD-dependent DNA ligase (contains BRCT domain type II)	-	0.019815	0.017529	0.018626	0.0186567	0.0053084	0.010841	0.014973	0.0103741	1.79838	0.8467	X	3	3
fig|6666666.58267.peg.1652	ID1652	metabolism	Lipid transport and metabolism	Lipid metabolism	Acyl-CoA hydrolase	-	0.035345			0.035345		0.019337		0.019337	1.82784	0.870142		1	1
fig|6666666.58267.peg.4254	ID4254	poorly characterized	General function prediction only	General function prediction only	Uncharacterized stress protein (general stress protein 26)	-	0.046336	0.014905	0.034845	0.0320287			0.017507	0.017507	1.82948	0.871432		3	1
fig|6666666.58267.peg.2142	ID2142	cellular processes and signaling	Cell wall/membrane/envelope biogenesis	Biosynthesis and degradation of murein sacculus and peptidoglycan	Glucosamine 6-phosphate synthetase, contains amidotransferase and phosphosugar isomerase domains	-	0.024956	0.024083	0.021113	0.023384	0.012034	0.010923	0.015322	0.0127597	1.83265	0.873931	X	3	3
fig|6666666.58267.peg.2252	ID2252	metabolism	Lipid transport and metabolism	Lipid metabolism	Acyl-CoA dehydrogenases	-	0.01543	0.012408	0.021756	0.0165313		0.0070347	0.010931	0.00898285	1.84032	0.879958		3	2
fig|6666666.58267.peg.725	ID725	cellular processes and signaling	Cell motility	Surface structures	Tfp pilus assembly protein PilZ	-		0.020542	0.024011	0.0222765			0.012063	0.012063	1.84668	0.884934		2	1
fig|6666666.58267.peg.4299	ID4299	cellular processes and signaling	Posttranslational modification, protein turnover, chaperones	Electron transport	Polyprenyltransferase (cytochrome oxidase assembly factor)	-	0.025121			0.025121	0.01346	0.013744		0.013602	1.84686	0.885075		1	2
fig|6666666.58267.peg.1349	ID1349	metabolism	Energy production and conversion	Other	Pyruvate/2-oxoglutarate dehydrogenase complex, dihydrolipoamide dehydrogenase (E3) component, and related enzymes	-	0.03725	0.037945	0.03735	0.037515	0.019959	0.019021	0.021111	0.0200303	1.87291	0.905281	X	3	3
fig|6666666.58267.peg.2442	ID2442	metabolism	Energy production and conversion	Other	Nitroreductase	-		0.012408	0.029008	0.020708			0.010931	0.010931	1.89443	0.921763		2	1
fig|6666666.58267.peg.1925	ID1925	metabolism	Energy production and conversion	Other	Phosphoenolpyruvate carboxylase	-	0.0050604	0.012209	0.0095137	0.0089277	0.0036151	0.00646	0.0039832	0.0046861	1.90515	0.929901		3	3
fig|6666666.58267.peg.3976	ID3976	cellular processes and signaling	Posttranslational modification, protein turnover, chaperones	Other	Thiol:disulfide interchange protein	-	0.01053	0.0084681		0.00949905			0.004973	0.004973	1.91012	0.933667		2	1
fig|6666666.58267.peg.2486	ID2486	poorly characterized	General function prediction only	General function prediction only	Uncharacterized protein containing a von Willebrand factor type A (vWA) domain	-	0.0075613			0.0075613		0.0055157	0.0023807	0.0039482	1.91513	0.937439		1	2
fig|6666666.58267.peg.1519	ID1519	metabolism	Amino acid transport and metabolism	Glutamate family	Acetylglutamate kinase	-	0.0071186			0.0071186		0.0038946	0.0033619	0.00362825	1.96199	0.97232		1	2
fig|6666666.58267.peg.4360	ID4360	metabolism	Amino acid transport and metabolism	Degradation of proteins, peptides, and glycopeptides	Predicted Zn peptidase	-	0.015914			0.015914	0.0085268		0.0075159	0.00802135	1.98396	0.98838		1	2
fig|6666666.58267.peg.516	ID516	metabolism	Amino acid transport and metabolism	Aspartate family	Dihydrodipicolinate synthase/N-acetylneuraminate lyase	-			0.013915	0.013915			0.0069913	0.0069913	1.99033	0.993008		1	1
fig|6666666.58267.peg.974	ID974	metabolism	Nucleotide transport and metabolism	Purine ribonucleotide biosynthesis	Glutamine phosphoribosylpyrophosphate amidotransferase	-			0.0058075	0.0058075			0.0029178	0.0029178	1.99037	0.993036		1	1
fig|6666666.58267.peg.4375	ID4375	metabolism	Amino acid transport and metabolism	Degradation of proteins, peptides, and glycopeptides	Dipeptidyl aminopeptidases/acylaminoacyl-peptidases	CE10			0.005928	0.005928			0.0029783	0.0029783	1.9904	0.993056		1	1
fig|6666666.58267.peg.1261	ID1261	poorly characterized	Function unknown	Uncharacterized protein	Uncharacterized protein	-			0.028861	0.028861			0.0145	0.0145	1.99041	0.993068		1	1
fig|6666666.58267.peg.4210	ID4210	metabolism	Amino acid transport and metabolism	Aromatic amino acid family	Anthranilate/para-aminobenzoate synthases component II	-			0.014431	0.014431			0.0072502	0.0072502	1.99043	0.993079		1	1
fig|6666666.58267.peg.591	ID591	metabolism	Coenzyme transport and metabolism	Pyridoxine	Phosphoglycerate dehydrogenase and related dehydrogenases	-	0.044374	0.032712	0.027808	0.0349647		0.014162	0.020957	0.0175595	1.99121	0.993646	X	3	2
fig|6666666.58267.peg.121	ID121	information storage and processing	Replication, recombination and repair	DNA replication, recombination, and repair	Type IIA topoisomerase (DNA gyrase/topo II, topoisomerase IV), A subunit	-	0.015374	0.026493	0.028903	0.02359	0.0082372	0.0096127	0.017633	0.0118276	1.99448	0.996014		3	3
fig|6666666.58267.peg.1991	ID1991	metabolism	Amino acid transport and metabolism	Degradation of proteins, peptides, and glycopeptides	Leucyl aminopeptidase	-	0.01349			0.01349		0.0049201	0.0084943	0.0067072	2.01127	1.00811		1	2
fig|6666666.58267.peg.3700	ID3700	poorly characterized	Function unknown	Uncharacterized protein conserved in bacteria	Uncharacterized protein conserved in bacteria	-	0.007741	0.0083004		0.0080207	0.0027651	0.0042351	0.0048745	0.00395823	2.02633	1.01887	X	2	3
fig|6666666.58267.peg.2393	ID2393	information storage and processing	Translation, ribosomal structure and biogenesis	tRNA aminoacylation	Prolyl-tRNA synthetase	-	0.01357		0.025511	0.0195405			0.009613	0.009613	2.03272	1.02341		2	1
fig|6666666.58267.peg.2282	ID2282	poorly characterized	Function unknown	Uncharacterized conserved protein	Uncharacterized conserved protein	-	0.10881	0.090327	0.089084	0.0960737	0.041374	0.040327	0.058018	0.046573	2.06286	1.04465	X	3	3
fig|6666666.58267.peg.1623	ID1623	metabolism	Amino acid transport and metabolism	Aromatic amino acid family	Tryptophan synthase beta chain	-	0.026399		0.01418	0.0202895	0.0040412	0.01238	0.012467	0.0096294	2.10704	1.07522	X	2	3
fig|6666666.58267.peg.1400	ID1400	metabolism	Inorganic ion transport and metabolism	Cations and iron carrying compounds	Outer membrane receptor proteins, mostly Fe transport	-	0.0058455			0.0058455			0.0027607	0.0027607	2.1174	1.08229		1	1
fig|6666666.58267.peg.1577	ID1577	poorly characterized	Function unknown	Uncharacterized protein	Uncharacterized protein	CBM9	0.0040691			0.0040691			0.0019217	0.0019217	2.11745	1.08233		1	1
fig|6666666.58267.peg.1801	ID1801	metabolism	Coenzyme transport and metabolism	Heme, porphyrin, and cobalamin	Outer membrane cobalamin receptor protein	-	0.080246	0.062578	0.068575	0.0704663	0.026058	0.03326	0.040195	0.033171	2.12434	1.08701	X	3	3
fig|6666666.58267.peg.100	ID100	metabolism	Carbohydrate transport and metabolism	Degradation of polysaccharides-Xylose	Xylose isomerase	-	0.020819	0.039067	0.042403	0.0340963	0.0092958	0.018984	0.019665	0.0159816	2.13347	1.0932	X	3	3
fig|6666666.58267.peg.1710	ID1710	poorly characterized	General function prediction only	General function prediction only	Large extracellular alpha-helical protein	-	0.017755	0.022845	0.026704	0.0224347	0.009513	0.011657	0.010062	0.0104107	2.15497	1.10767	X	3	3
fig|6666666.58267.peg.3437	ID3437	metabolism	Energy production and conversion	ATP-proton motive force interconversion	F0F1-type ATP synthase, subunit b	-			0.037596	0.037596	0.021429	0.016411	0.014167	0.0173357	2.16871	1.11684		1	3
fig|6666666.58267.peg.1929	ID1929	metabolism	Inorganic ion transport and metabolism	Other	Carbonic anhydrase	-	0.047707	0.043847	0.032032	0.0411953		0.018643	0.019312	0.0189775	2.17075	1.11819		3	2
fig|6666666.58267.peg.3428	ID3428	poorly characterized	Function unknown	General	Uncharacterized protein conserved in bacteria	-		0.012141		0.012141		0.0055066		0.0055066	2.20481	1.14065		1	1
fig|6666666.58267.peg.3941	ID3941	metabolism	Inorganic ion transport and metabolism	Ton and Tol transport systems	Outer membrane receptor proteins, mostly Fe transport	-	0.21521	0.18379	0.18082	0.193273	0.088778	0.10628	0.06746	0.087506	2.20869	1.14319	X	3	3
fig|6666666.58267.peg.403	ID403	metabolism	Energy production and conversion	Electron transport	NADH dehydrogenase/NADH:ubiquinone oxidoreductase 75 kD subunit (chain G)	-			0.016088	0.016088	0.0091702	0.0093637	0.0032332	0.0072557	2.21729	1.1488		1	3
fig|6666666.58267.peg.3984	ID3984	metabolism	Lipid transport and metabolism	Lipid metabolism	3-oxoacyl-(acyl-carrier-protein) synthase	-	0.01388	0.011162	0.013047	0.0126963		0.0056952		0.0056952	2.2293	1.15659		3	1
fig|6666666.58267.peg.708	ID708	cellular processes and signaling	Posttranslational modification, protein turnover, chaperones	Protein folding and stabilization	Parvulin-like peptidyl-prolyl isomerase	-	0.023897	0.017296	0.015724	0.0189723	0.0076822	0.0065369	0.011286	0.0085017	2.23159	1.15807	X	3	3
fig|6666666.58267.peg.3250	ID3250	poorly characterized	General function prediction only	General function prediction only	Predicted Zn-dependent proteases and their inactivated homologs	-	0.01351	0.0054321		0.00947105		0.0036955	0.0047851	0.0042403	2.23358	1.15936	X	2	2
fig|6666666.58267.peg.2314	ID2314	metabolism	Amino acid transport and metabolism	Other	Lactoylglutathione lyase and related lyases	-			0.033747	0.033747		0.013094	0.016955	0.0150245	2.24613	1.16744		1	2
fig|6666666.58267.peg.2766	ID2766	metabolism	Inorganic ion transport and metabolism	Inorganic ion transport	Outer membrane receptor proteins, mostly Fe transport	-	0.4831	0.39092	0.36104	0.411687	0.14871	0.16827	0.22603	0.181003	2.27447	1.18553	X	3	3
fig|6666666.58267.peg.94	ID94	poorly characterized	Function unknown	Uncharacterized conserved protein	Predicted outer membrane protein	-	0.029227	0.01567	0.018316	0.021071			0.0092022	0.0092022	2.28978	1.19521		3	1
fig|6666666.58267.peg.2523	ID2523	cellular processes and signaling	Cell wall/membrane/envelope biogenesis	Other	Rare lipoprotein B	-	0.062033	0.049887	0.058312	0.056744	0.016619	0.022626	0.03418	0.024475	2.31845	1.21316	X	3	3
fig|6666666.58267.peg.2346	ID2346	metabolism	Inorganic ion transport and metabolism	Inorganic ion transport	Outer membrane receptor for ferrienterochelin and colicins	-	0.070584	0.047102	0.070585	0.062757	0.029772	0.024649	0.026243	0.026888	2.33402	1.22281	X	3	3
fig|6666666.58267.peg.3103	ID3103	poorly characterized	General function prediction only	General function prediction only	Predicted Zn-dependent proteases and their inactivated homologs	-	0.0063458	0.0076549		0.00700035			0.002997	0.002997	2.33579	1.22391		2	1
fig|6666666.58267.peg.1795	ID1795	information storage and processing	Transcription	Transcription factors	Transcriptional regulator containing an amidase domain and an AraC-type DNA-binding HTH domain	-	0.018256			0.018256	0.0048907	0.007491	0.010777	0.00771957	2.3649	1.24178		1	3
fig|6666666.58267.peg.1105	ID1105	metabolism	Carbohydrate transport and metabolism	Trehalose Biosynthesis	Uncharacterized protein, probably involved in trehalose biosynthesis	GH13	0.0032579	0.00655	0.01225	0.00735263	0.0017456	0.004456	0.0030773	0.00309297	2.37721	1.24927		3	3
fig|6666666.58267.peg.1284	ID1284	cellular processes and signaling	Signal transduction mechanisms	Signal transduction	Signal transduction histidine kinase	-	0.021609	0.017378	0.022005	0.0203307	0.0048241	0.0088667	0.011906	0.00853227	2.3828	1.25266	X	3	3
fig|6666666.58267.peg.4334	ID4334	poorly characterized	General function prediction only	General function prediction only	Predicted hydrolases or acyltransferases (alpha/beta hydrolase superfamily)	CE1	0.0088362	0.014212		0.0115241		0.0048343		0.0048343	2.38382	1.25328		2	1
fig|6666666.58267.peg.2026	ID2026	information storage and processing	Translation, ribosomal structure and biogenesis	Translation factors	Translation elongation factor P (EF-P)/translation initiation factor 5A (eIF-5A)	-			0.031227	0.031227	0.0088996	0.018175	0.011767	0.0129472	2.41187	1.27015		1	3
fig|6666666.58267.peg.3422	ID3422	metabolism	Lipid transport and metabolism	Lipid metabolism	Biotin carboxyl carrier protein	-		0.031954	0.028013	0.0299835	0.010645		0.014074	0.0123595	2.42595	1.27855	X	2	2
fig|6666666.58267.peg.3075	ID3075	cellular processes and signaling	Posttranslational modification, protein turnover, chaperones	Other	ABC-type transport system involved in Fe-S cluster assembly, permease component	-	0.0238	0.013672	0.0095882	0.0156867			0.006423	0.006423	2.44228	1.28823		3	1
fig|6666666.58267.peg.4380	ID4380	metabolism	Lipid transport and metabolism	Lipid metabolism	Dehydrogenases with different specificities (related to short-chain alcohol dehydrogenases)	-			0.045595	0.045595	0.021657		0.015272	0.0184645	2.46933	1.30412		1	2
fig|6666666.58267.peg.1573	ID1573	metabolism	Amino acid transport and metabolism	Glutamate family	Peptidylarginine deiminase and related enzymes	-	0.013216	0.017714		0.015465			0.0062415	0.0062415	2.47777	1.30904		2	1
fig|6666666.58267.peg.1056	ID1056	information storage and processing	Translation, ribosomal structure and biogenesis	tRNA aminoacylation	Histidyl-tRNA synthetase	-	0.023128	0.018599	0.018634	0.0201203		0.0036152	0.012483	0.0080491	2.4997	1.32175	X	3	2
fig|6666666.58267.peg.2977	ID2977	metabolism	Carbohydrate transport and metabolism	Biosynthesis and degradation of murein sacculus and peptidoglycan	N-acyl-D-glucosamine 2-epimerase	-		0.0060209	0.014075	0.0100479	0.0040114			0.0040114	2.50485	1.32472		2	1
fig|6666666.58267.peg.1046	ID1046	cellular processes and signaling	Intracellular trafficking, secretion, and vesicular transport	Protein and peptide secretion and trafficking	Type IV secretory pathway, VirB10 components	-	0.024799	0.025641	0.029971	0.0268037	0.0094908	0.0058147	0.016731	0.0106788	2.50998	1.32768	X	3	3
fig|6666666.58267.peg.1024	ID1024	metabolism	Inorganic ion transport and metabolism	Other	Phosphate-selective porin	-	0.015391	0.018566	0.01085	0.0149357	0.0082462		0.0036343	0.00594025	2.51432	1.33017		3	2
fig|6666666.58267.peg.702	ID702	cellular processes and signaling	Cell cycle control, cell division, chromosome partitioning	Cell division	Chromosome segregation ATPases	-		0.0054613	0.0076603	0.0065608			0.0025658	0.0025658	2.55702	1.35446		2	1
fig|6666666.58267.peg.3522	ID3522	poorly characterized	Function unknown	Uncharacterized protein conserved in bacteria	Uncharacterized protein conserved in bacteria	-	0.026204		0.016421	0.0213125			0.0082502	0.0082502	2.58327	1.3692		2	1
fig|6666666.58267.peg.633	ID633	metabolism	Carbohydrate transport and metabolism	Entner-Doudoroff Pathway	2-keto-3-deoxy-6-phosphogluconate aldolase	-	0.014204		0.046731	0.0304675		0.011657		0.011657	2.61367	1.38607		2	1
fig|6666666.58267.peg.4212	ID4212	metabolism	Amino acid transport and metabolism	Aromatic amino acid family	Indole-3-glycerol phosphate synthase	-			0.015252	0.015252	0.0057958			0.0057958	2.63156	1.39592		1	1
fig|6666666.58267.peg.3869	ID3869	information storage and processing	Translation, ribosomal structure and biogenesis	Translation factors	Ribosome recycling factor	-			0.023167	0.023167	0.0088033			0.0088033	2.63163	1.39595		1	1
fig|6666666.58267.peg.3544	ID3544	metabolism	Amino acid transport and metabolism	Pyruvate family	Alanine dehydrogenase	-	0.038639	0.031074	0.044393	0.0380353	0.0069009	0.014093	0.022304	0.0144326	2.63537	1.39801	X	3	3
fig|6666666.58267.peg.3026	ID3026	metabolism	Coenzyme transport and metabolism	Pyridoxine	Pyridoxamine-phosphate oxidase	-			0.036632	0.036632		0.012792	0.014723	0.0137575	2.66269	1.41289		1	2
fig|6666666.58267.peg.1850	ID1850	metabolism	Energy production and conversion	Electron transport	Cytochrome c553	-	0.033774	0.0090536		0.0214138			0.0079752	0.0079752	2.68505	1.42495		2	1
fig|6666666.58267.peg.2182	ID2182	metabolism	Inorganic ion transport and metabolism	Ton and Tol transport systems	Outer membrane receptor proteins, mostly Fe transport	-	0.025626	0.020608	0.025942	0.0240587	0.0073932	0.0086277	0.010241	0.00875397	2.74832	1.45855	X	3	3
fig|6666666.58267.peg.2942	ID2942	metabolism	Carbohydrate transport and metabolism	Carbohydrate metabolism	Glucose/sorbosone dehydrogenases	-	0.01388	0.011162		0.012521		0.0056952	0.0032775	0.00448635	2.79091	1.48074	X	2	2
fig|6666666.58267.peg.1628	ID1628	metabolism	Inorganic ion transport and metabolism	Ton and Tol transport systems	Outer membrane receptor proteins, mostly Fe transport	-	0.070736	0.043883	0.058893	0.0578373	0.020574	0.017691	0.022908	0.020391	2.83641	1.50407	X	3	3
fig|6666666.58267.peg.683	ID683	metabolism	Carbohydrate transport and metabolism	Carbohydrate transport	ABC-type polysaccharide/polyol phosphate transport system, ATPase component	-	0.013361	0.0053725	0.0094196	0.00938437			0.003155	0.003155	2.97444	1.57262		3	1
fig|6666666.58267.peg.2471	ID2471	metabolism	Energy production and conversion	Amino acids and amines	NAD-dependent aldehyde dehydrogenases	-	0.03897	0.062679	0.053539	0.0517293	0.011243	0.0164	0.022652	0.016765	3.08556	1.62553	X	3	3
fig|6666666.58267.peg.4164	ID4164	metabolism	Inorganic ion transport and metabolism	Inorganic ion transport	Outer membrane receptor for ferrienterochelin and colicins	-	0.51017	0.46801	0.38049	0.45289	0.13831	0.12702	0.17457	0.146633	3.08859	1.62695	X	3	3
fig|6666666.58267.peg.1862	ID1862	information storage and processing	Translation, ribosomal structure and biogenesis	Translation factors	Protein chain release factor B	-	0.016701	0.016789	0.015699	0.0163963		0.0045687	0.0059157	0.0052422	3.12776	1.64513	X	3	2
fig|6666666.58267.peg.3067	ID3067	poorly characterized	Function unknown	Uncharacterized protein conserved in bacteria	Uncharacterized protein conserved in bacteria	-	0.039647			0.039647			0.012483	0.012483	3.17608	1.66725		1	1
fig|6666666.58267.peg.2121	ID2121	metabolism	Inorganic ion transport and metabolism	Inorganic ion transport	Outer membrane receptor proteins, mostly Fe transport	-	0.058152	0.034126	0.041367	0.0445483	0.018526	0.012038	0.011134	0.0138993	3.20507	1.68036	X	3	3
fig|6666666.58267.peg.1183	ID1183	poorly characterized	Function unknown	Uncharacterized protein	Uncharacterized protein	-	0.13817	0.086421	0.12988	0.118157	0.032901	0.033596	0.043501	0.036666	3.22252	1.68819	X	3	3
fig|6666666.58267.peg.574	ID574	metabolism	Carbohydrate transport and metabolism	Degradation of polysaccharides-Mannose	Putative alpha-1,2-mannosidase	CBM32	0.012522	0.0050349	0.01177	0.00977563	0.0025159	0.0042817	0.0022176	0.00300507	3.25305	1.70179	X	3	3
fig|6666666.58267.peg.208	ID208	metabolism	Inorganic ion transport and metabolism	Inorganic ion transport	Outer membrane receptor for ferrienterochelin and colicins	-	0.1797	0.16288	0.18323	0.17527	0.054668	0.049157	0.051783	0.0518693	3.37907	1.75663	X	3	3
fig|6666666.58267.peg.1612	ID1612	information storage and processing	Replication, recombination and repair	DNA replication, recombination, and repair	Type IIA topoisomerase (DNA gyrase/topo II, topoisomerase IV), B subunit	-	0.014955	0.016537	0.022844	0.018112	0.0030048	0.0051138	0.0079458	0.0053548	3.38239	1.75804	X	3	3
fig|6666666.58267.peg.390	ID390	cellular processes and signaling	Signal transduction mechanisms	Signal transduction	Signal transduction histidine kinase	-		0.0094381		0.0094381			0.0027713	0.0027713	3.40566	1.76793		1	1
fig|6666666.58267.peg.1053	ID1053	information storage and processing	Translation, ribosomal structure and biogenesis	tRNA aminoacylation	Alanyl-tRNA synthetase	-	0.003466	0.012543	0.011403	0.00913733	0.0027856	0.0018962	0.0032738	0.00265187	3.44562	1.78476	X	3	3
fig|6666666.58267.peg.3968	ID3968	metabolism	Energy production and conversion	Other	Pyruvate dehydrogenase complex, dehydrogenase (E1) component	-	0.018638	0.021801	0.025483	0.021974		0.0037079	0.0088021	0.006255	3.51303	1.81272	X	3	2
fig|6666666.58267.peg.2511	ID2511	metabolism	Amino acid transport and metabolism	Aspartate family	Methionine synthase II (cobalamin-independent)	-	0.018406	0.033833	0.049434	0.033891	0.0070442	0.0057543	0.014902	0.0092335	3.67044	1.87595	X	3	3
fig|6666666.58267.peg.357	ID357	poorly characterized	Function unknown	Uncharacterized protein	Uncharacterized protein	-	0.010856	0.0087302		0.0097931			0.0025635	0.0025635	3.82021	1.93365		2	1
fig|6666666.58267.peg.2504	ID2504	metabolism	Amino acid transport and metabolism	Glutamate family	Spermidine synthase	-	0.056589		0.060793	0.058691			0.015272	0.015272	3.84305	1.94225		2	1
fig|6666666.58267.peg.359	ID359	information storage and processing	Transcription	Transcription factors	Transcriptional regulators	-			0.093375	0.093375	0.031934	0.010869	0.028148	0.0236503	3.94815	1.98118		1	3
fig|6666666.58267.peg.3447	ID3447	metabolism	Inorganic ion transport and metabolism	Cations and iron carrying compounds	Bacterioferritin (cytochrome b1)	-			0.035941	0.035941			0.0090286	0.0090286	3.98079	1.99306		1	1
fig|6666666.58267.peg.4348	ID4348	poorly characterized	Function unknown	Uncharacterized protein	Uncharacterized protein	-			0.058981	0.058981	0.018677	0.011443	0.0098776	0.0133325	4.42384	2.1453		1	3
fig|6666666.58267.peg.2704	ID2704	metabolism	Energy production and conversion	Other	Predicted oxidoreductases (related to aryl-alcohol dehydrogenases)	-	0.036079	0.036268	0.021196	0.031181	0.0048327	0.0074021	0.0085195	0.0069181	4.50716	2.17222	X	3	3
fig|6666666.58267.peg.1467	ID1467	metabolism	Amino acid transport and metabolism	Aspartate family	Cystathionine beta-lyases/cystathionine gamma-synthases	-	0.030626	0.030787	0.028789	0.0300673		0.0062834		0.0062834	4.7852	2.25858		3	1
fig|6666666.58267.peg.1684	ID1684	metabolism	Inorganic ion transport and metabolism	Ton and Tol transport systems	Outer membrane receptor proteins, mostly Fe transport	-	0.012818	0.0088354	0.01377	0.0118078		0.0030054	0.0017296	0.0023675	4.98746	2.3183	X	3	2
fig|6666666.58267.peg.1106	ID1106	metabolism	Carbohydrate transport and metabolism	Biosynthesis and degradation of polysaccharides	1,4-alpha-glucan branching enzyme	CBM48							0.0019719	0.0019719	off LC	off LC		off	1
fig|6666666.58267.peg.3665	ID3665	metabolism	Lipid transport and metabolism	Lipid metabolism	1-acyl-sn-glycerol-3-phosphate acyltransferase	-					0.012724			0.012724	off LC	off LC		off	1
fig|6666666.58267.peg.4204	ID4204	metabolism	Secondary metabolites biosynthesis, transport and catabolism	Secondary metabolites	2-hydroxychromene-2-carboxylate isomerase	-							0.0069016	0.0069016	off LC	off LC		off	1
fig|6666666.58267.peg.1618	ID1618	metabolism	Secondary metabolites biosynthesis, transport and catabolism	Secondary metabolites	2-keto-4-pentenoate hydratase/2-oxohepta-3-ene-1,7-dioic acid hydratase (catechol pathway)	-					0.0071431			0.0071431	off LC	off LC		off	1
fig|6666666.58267.peg.2378	ID2378	metabolism	Coenzyme transport and metabolism	Other	2-polyprenyl-6-methoxyphenol hydroxylase and related FAD-dependent oxidoreductases	-							0.0057269	0.0057269	off LC	off LC		off	1
fig|6666666.58267.peg.3756	ID3756	metabolism	Amino acid transport and metabolism	Amino acid metabolism	3-dehydroquinate synthetase	-							0.011128	0.011128	off LC	off LC		off	1
fig|6666666.58267.peg.2264	ID2264	metabolism	Lipid transport and metabolism	Lipid metabolism	3-hydroxyacyl-CoA dehydrogenase	-					0.0046732	0.0071578	0.010298	0.00737633	off LC	off LC		off	3
fig|6666666.58267.peg.1000	ID1000	metabolism	Lipid transport and metabolism	Lipid metabolism	3-hydroxyisobutyrate dehydrogenase and related beta-hydroxyacid dehydrogenases	-						0.008722	0.0050194	0.0068707	off LC	off LC		off	2
fig|6666666.58267.peg.2078	ID2078	metabolism	Amino acid transport and metabolism	Amino acids and amines	4-hydroxyphenylpyruvate dioxygenase and related hemolysins	-						0.020673	0.009914	0.0152935	off LC	off LC		off	2
fig|6666666.58267.peg.3923	ID3923	metabolism	Coenzyme transport and metabolism	Folate Biosynthesis	5-formyltetrahydrofolate cyclo-ligase	-							0.010607	0.010607	off LC	off LC		off	1
fig|6666666.58267.peg.3387	ID3387	metabolism	Carbohydrate transport and metabolism	Glycolysis and Gluconeogenesis	6-phosphofructokinase	-						0.0079569		0.0079569	off LC	off LC		off	1
fig|6666666.58267.peg.2900	ID2900	metabolism	Amino acid transport and metabolism	Amino acids and amines	7-keto-8-aminopelargonate synthetase and related enzymes	-							0.0053968	0.0053968	off LC	off LC		off	1
fig|6666666.58267.peg.1145	ID1145	metabolism	Coenzyme transport and metabolism	Other	7-keto-8-aminopelargonate synthetase and related enzymes	-							0.014574	0.014574	off LC	off LC		off	1
fig|6666666.58267.peg.2104	ID2104	metabolism	Inorganic ion transport and metabolism	Inorganic ion transport	ABC-type Fe3+-hydroxamate transport system, periplasmic component	-					0.0056159	0.0057345	0.0049501	0.0054335	off LC	off LC		off	3
fig|6666666.58267.peg.3530	ID3530	metabolism	Inorganic ion transport and metabolism	Inorganic ion transport	ABC-type metal ion transport system, ATPase component	-							0.004337	0.004337	off LC	off LC		off	1
fig|6666666.58267.peg.2717	ID2717	metabolism	Amino acid transport and metabolism	Amino acid metabolism	ABC-type proline/glycine betaine transport systems, ATPase components	-						0.0053819		0.0053819	off LC	off LC		off	1
fig|6666666.58267.peg.3681	ID3681	metabolism	Carbohydrate transport and metabolism	Carbohydrate transport	ABC-type sugar transport system, periplasmic component	-					0.015781	0.016114	0.011128	0.014341	off LC	off LC		off	3
fig|6666666.58267.peg.3294	ID3294	cellular processes and signaling	Cell motility	Chemotaxis and motility	ABC-type uncharacterized transport system involved in gliding motility, auxiliary component	-							0.0048065	0.0048065	off LC	off LC		off	1
fig|6666666.58267.peg.2571	ID2571	metabolism	Lipid transport and metabolism	Lipid metabolism	Acetyl-CoA acetyltransferase	-					0.011416	0.007771	0.0033541	0.0075137	off LC	off LC		off	3
fig|6666666.58267.peg.606	ID606	metabolism	Lipid transport and metabolism	Lipid metabolism	Acetyl-CoA acetyltransferase	-					0.0041546			0.0041546	off LC	off LC		off	1
fig|6666666.58267.peg.2143	ID2143	poorly characterized	General function prediction only	General function prediction only	Acetyltransferase (isoleucine patch superfamily)	-							0.0086478	0.0086478	off LC	off LC		off	1
fig|6666666.58267.peg.1315	ID1315	metabolism	Lipid transport and metabolism	Lipid metabolism	Acyl CoA:acetate/3-ketoacid CoA transferase, alpha subunit	-							0.013857	0.013857	off LC	off LC		off	1
fig|6666666.58267.peg.2298	ID2298	cellular processes and signaling	Cell wall/membrane/envelope biogenesis	Biosynthesis and degradation of surface polysaccharides and lipopolysaccharides	Acyl-[acyl carrier protein]--UDP-N-acetylglucosamine O-acyltransferase	-							0.0055858	0.0055858	off LC	off LC		off	1
fig|6666666.58267.peg.1312	ID1312	metabolism	Lipid transport and metabolism	Lipid metabolism	Acyl-CoA dehydrogenases	-						0.0086166		0.0086166	off LC	off LC		off	1
fig|6666666.58267.peg.2801	ID2801	metabolism	Lipid transport and metabolism	Lipid metabolism	Acyl-CoA dehydrogenases	-							0.0037287	0.0037287	off LC	off LC		off	1
fig|6666666.58267.peg.602	ID602	metabolism	Lipid transport and metabolism	Lipid metabolism	Acyl-CoA dehydrogenases	-					0.0041975	0.0042861	0.0111	0.00652787	off LC	off LC		off	3
fig|6666666.58267.peg.4031	ID4031	metabolism	Lipid transport and metabolism	Lipid metabolism	Acyl-coenzyme A synthetases/AMP-(fatty) acid ligases	-					0.0075632	0.0051486	0.0044444	0.00571873	off LC	off LC		off	3
fig|6666666.58267.peg.2960	ID2960	metabolism	Nucleotide transport and metabolism	Purine ribonucleotide biosynthesis	Adenylosuccinate lyase	-						0.0054824	0.0094651	0.00747375	off LC	off LC		off	2
fig|6666666.58267.peg.380	ID380	metabolism	Carbohydrate transport and metabolism	Degradation of polysaccharides	Alpha-galactosidase	GH36							0.0020715	0.0020715	off LC	off LC		off	1
fig|6666666.58267.peg.1231	ID1231	metabolism	Amino acid transport and metabolism	Degradation of proteins, peptides, and glycopeptides	Aminopeptidase N	-						0.021185	0.013715	0.01745	off LC	off LC		off	2
fig|6666666.58267.peg.4211	ID4211	metabolism	Amino acid transport and metabolism	Aromatic amino acid family	Anthranilate phosphoribosyltransferase	-						0.014545	0.0083705	0.0114577	off LC	off LC		off	2
fig|6666666.58267.peg.3263	ID3263	cellular processes and signaling	Signal transduction mechanisms	Signal transduction	Anti-sigma regulatory factor (Ser/Thr protein kinase)	-							0.016069	0.016069	off LC	off LC		off	1
fig|6666666.58267.peg.2966	ID2966	metabolism	Carbohydrate transport and metabolism	Carbohydrate transport	Arabinose efflux permease	-							0.0051825	0.0051825	off LC	off LC		off	1
fig|6666666.58267.peg.16	ID16	information storage and processing	Transcription	DNA interactions	AraC-type DNA-binding domain-containing proteins	-							0.0056296	0.0056296	off LC	off LC		off	1
fig|6666666.58267.peg.2744	ID2744	metabolism	Carbohydrate transport and metabolism	Carbohydrate metabolism	Archaeal fructose-1,6-bisphosphatase and related enzymes of inositol monophosphatase family	-						0.0063473		0.0063473	off LC	off LC		off	1
fig|6666666.58267.peg.3740	ID3740	metabolism	Amino acid transport and metabolism	Glutamate family	Arginase/agmatinase/formimionoglutamate hydrolase, arginase family	-							0.007037	0.007037	off LC	off LC		off	1
fig|6666666.58267.peg.780	ID780	information storage and processing	Replication, recombination and repair	DNA replication, recombination, and repair	ATPase involved in DNA repair	-						0.002991		0.002991	off LC	off LC		off	1
fig|6666666.58267.peg.2990	ID2990	cellular processes and signaling	Cell cycle control, cell division, chromosome partitioning	Cell division	ATPases involved in chromosome partitioning	-							0.003859	0.003859	off LC	off LC		off	1
fig|6666666.58267.peg.374	ID374	cellular processes and signaling	Posttranslational modification, protein turnover, chaperones	Protein folding and stabilization	ATPases with chaperone activity, ATP-binding subunit	-					0.0032357	0.003304	0.0047534	0.00376437	off LC	off LC		off	3
fig|6666666.58267.peg.392	ID392	cellular processes and signaling	Signal transduction mechanisms	Small molecule interactions	Bacteriophytochrome (light-regulated signal transduction histidine kinase)	-							0.0024006	0.0024006	off LC	off LC		off	1
fig|6666666.58267.peg.338	ID338	cellular processes and signaling	Defense mechanisms	Beta-lactamase	Beta-lactamase class C and other penicillin binding proteins	-					0.016286	0.01663	0.021533	0.0181497	off LC	off LC		off	3
fig|6666666.58267.peg.1248	ID1248	metabolism	Carbohydrate transport and metabolism	Degradation of polysaccharides-Xylose	Beta-xylosidase	GH43						0.0050547	0.0043633	0.004709	off LC	off LC		off	2
fig|6666666.58267.peg.573	ID573	cellular processes and signaling	Intracellular trafficking, secretion, and vesicular transport	Ton and Tol transport systems	Biopolymer transport proteins	-						0.01139		0.01139	off LC	off LC		off	1
fig|6666666.58267.peg.1054	ID1054	cellular processes and signaling	Signal transduction mechanisms	Glycolysis/gluconeogenesis	Carbon storage regulator (could also regulate swarming and quorum sensing)	-							0.042852	0.042852	off LC	off LC		off	1
fig|6666666.58267.peg.3113	ID3113	metabolism	Inorganic ion transport and metabolism	Detoxification	Catalase	-					0.0051107	0.010437	0.013515	0.00968757	off LC	off LC		off	3
fig|6666666.58267.peg.3765	ID3765	cellular processes and signaling	Cell cycle control, cell division, chromosome partitioning	Cell division	Cell division protein	-							0.014954	0.014954	off LC	off LC		off	1
fig|6666666.58267.peg.2362	ID2362	cellular processes and signaling	Cell motility	Chemotaxis and motility	Chemotaxis protein	-					0.0076104			0.0076104	off LC	off LC		off	1
fig|6666666.58267.peg.2566	ID2566	cellular processes and signaling	Cell motility	Chemotaxis and motility	Chemotaxis response regulator containing a CheY-like receiver domain and a methylesterase domain	-							0.0039222	0.0039222	off LC	off LC		off	1
fig|6666666.58267.peg.2708	ID2708	metabolism	Energy production and conversion	TCA cycle	Citrate synthase	-						0.0064961	0.020561	0.0135286	off LC	off LC		off	2
fig|6666666.58267.peg.3940	ID3940	metabolism	Energy production and conversion	Other	Coenzyme F420-dependent N5,N10-methylene tetrahydromethanopterin reductase and related flavin-dependent oxidoreductases	-						0.0048484	0.010463	0.0076557	off LC	off LC		off	2
fig|6666666.58267.peg.917	ID917	information storage and processing	Transcription	Adaptation to atypical conditions	Cold shock proteins	-					0.035405			0.035405	off LC	off LC		off	1
fig|6666666.58267.peg.1704	ID1704	metabolism	Lipid transport and metabolism	Lipid metabolism	Dehydrogenases with different specificities (related to short-chain alcohol dehydrogenases)	-					0.0098505		0.0057885	0.0078195	off LC	off LC		off	2
fig|6666666.58267.peg.2037	ID2037	metabolism	Lipid transport and metabolism	Lipid metabolism	Dehydrogenases with different specificities (related to short-chain alcohol dehydrogenases)	-					0.017252		0.0091242	0.0131881	off LC	off LC		off	2
fig|6666666.58267.peg.2753	ID2753	metabolism	Lipid transport and metabolism	Lipid metabolism	Dehydrogenases with different specificities (related to short-chain alcohol dehydrogenases)	-						0.0061365	0.010594	0.00836525	off LC	off LC		off	2
fig|6666666.58267.peg.2998	ID2998	metabolism	Lipid transport and metabolism	Lipid metabolism	Dehydrogenases with different specificities (related to short-chain alcohol dehydrogenases)	-					0.0097717	0.009978	0.0086132	0.0094543	off LC	off LC		off	3
fig|6666666.58267.peg.3048	ID3048	metabolism	Lipid transport and metabolism	Lipid metabolism	Dehydrogenases with different specificities (related to short-chain alcohol dehydrogenases)	-					0.0065145			0.0065145	off LC	off LC		off	1
fig|6666666.58267.peg.4121	ID4121	metabolism	Lipid transport and metabolism	Lipid metabolism	Dehydrogenases with different specificities (related to short-chain alcohol dehydrogenases)	-							0.0058834	0.0058834	off LC	off LC		off	1
fig|6666666.58267.peg.53	ID53	metabolism	Lipid transport and metabolism	Lipid metabolism	Dehydrogenases with different specificities (related to short-chain alcohol dehydrogenases)	-					0.025648	0.019642	0.016955	0.0207483	off LC	off LC		off	3
fig|6666666.58267.peg.2276	ID2276	metabolism	Nucleotide transport and metabolism	Nucleotide metabolism	Diadenosine tetraphosphate (Ap4A) hydrolase and other HIT family hydrolases	-							0.044074	0.044074	off LC	off LC		off	1
fig|6666666.58267.peg.2758	ID2758	metabolism	Secondary metabolites biosynthesis, transport and catabolism	Secondary metabolites	Dienelactone hydrolase and related enzymes	-					0.0073032		0.022531	0.0149171	off LC	off LC		off	2
fig|6666666.58267.peg.3556	ID3556	metabolism	Amino acid transport and metabolism	Aspartate family	Dihydrodipicolinate reductase	-					0.0071431	0.0072938	0.0062962	0.00691103	off LC	off LC		off	3
fig|6666666.58267.peg.1899	ID1899	metabolism	Nucleotide transport and metabolism	Pyrimidine ribonucleotide biosynthesis	Dihydroorotase and related cyclic amidohydrolases	-							0.0080648	0.0080648	off LC	off LC		off	1
fig|6666666.58267.peg.3570	ID3570	cellular processes and signaling	Posttranslational modification, protein turnover, chaperones	Protein folding and stabilization	DnaJ-domain-containing proteins 1	-						0.0061365		0.0061365	off LC	off LC		off	1
fig|6666666.58267.peg.3080	ID3080	metabolism	Lipid transport and metabolism	Lipid metabolism	Enoyl-[acyl-carrier-protein] reductase (NADH)	-							0.0055426	0.0055426	off LC	off LC		off	1
fig|6666666.58267.peg.2585	ID2585	information storage and processing	Transcription	Degradation of RNA	Exoribonuclease R	-							0.0015436	0.0015436	off LC	off LC		off	1
fig|6666666.58267.peg.1103	ID1103	cellular processes and signaling	Cell motility	Chemotaxis and motility	Flagellar basal body L-ring protein	-					0.0072063	0.011038	0.006352	0.00819877	off LC	off LC		off	3
fig|6666666.58267.peg.2124	ID2124	metabolism	Energy production and conversion	Electron transport	Flavodoxin reductases (ferredoxin-NADPH reductases) family 1	-						0.013858		0.013858	off LC	off LC		off	1
fig|6666666.58267.peg.924	ID924	cellular processes and signaling	Intracellular trafficking, secretion, and vesicular transport	Surface structures	Flp pilus assembly protein TadD, contains TPR repeats	-						0.0055249		0.0055249	off LC	off LC		off	1
fig|6666666.58267.peg.2363	ID2363	cellular processes and signaling	Cell motility	Chemotaxis and motility	FOG: CheY-like receiver	-							0.032381	0.032381	off LC	off LC		off	1
fig|6666666.58267.peg.3366	ID3366	cellular processes and signaling	Cell motility	Chemotaxis and motility	FOG: CheY-like receiver	-					0.033102	0.027041	0.029178	0.0297737	off LC	off LC		off	3
fig|6666666.58267.peg.2713	ID2713	cellular processes and signaling	Signal transduction mechanisms	Small molecule interactions	FOG: GGDEF domain	-							0.0014399	0.0014399	off LC	off LC		off	1
fig|6666666.58267.peg.4150	ID4150	poorly characterized	General function prediction only	General function prediction only	FOG: TPR repeat, SEL1 subfamily	-						0.0064457	0.0055641	0.0060049	off LC	off LC		off	2
fig|6666666.58267.peg.57	ID57	metabolism	Energy production and conversion	TCA Cycle	Fumarase	-						0.014982	0.0096996	0.0123408	off LC	off LC		off	2
fig|6666666.58267.peg.680	ID680	cellular processes and signaling	Cell wall/membrane/envelope biogenesis	Biosynthesis and degradation of surface polysaccharides and lipopolysaccharides	GDP-D-mannose dehydratase	-							0.0066256	0.0066256	off LC	off LC		off	1
fig|6666666.58267.peg.1489	ID1489	metabolism	Amino acid transport and metabolism	Glutathione and analogs	Glutathione S-transferase	-							0.013715	0.013715	off LC	off LC		off	1
fig|6666666.58267.peg.3965	ID3965	metabolism	Amino acid transport and metabolism	Glutathione and analogs	Glutathione S-transferase	-						0.0077349	0.0066769	0.0072059	off LC	off LC		off	2
fig|6666666.58267.peg.882	ID882	metabolism	Energy production and conversion	Other	Glycerol-3-phosphate dehydrogenase	-							0.0057079	0.0057079	off LC	off LC		off	1
fig|6666666.58267.peg.3511	ID3511	information storage and processing	Replication, recombination and repair	DNA replication, recombination, and repair	Holliday junction resolvasome, DNA-binding subunit	-							0.0072502	0.0072502	off LC	off LC		off	1
fig|6666666.58267.peg.2077	ID2077	metabolism	Secondary metabolites biosynthesis, transport and catabolism	Secondary metabolites	Homogentisate 1,2-dioxygenase	-							0.0032925	0.0032925	off LC	off LC		off	1
fig|6666666.58267.peg.1091	ID1091	cellular processes and signaling	Posttranslational modification, protein turnover, chaperones	tRNA and rRNA base modification	Inactive homolog of metal-dependent proteases, putative molecular chaperone	-							0.0062687	0.0062687	off LC	off LC		off	1
fig|6666666.58267.peg.1080	ID1080	metabolism	Energy production and conversion	Other	Inorganic pyrophosphatase	-						0.0093955	0.0081104	0.00875295	off LC	off LC		off	2
fig|6666666.58267.peg.3933	ID3933	metabolism	Energy production and conversion	Other	Isocitrate/isopropylmalate dehydrogenase	-							0.0040552	0.0040552	off LC	off LC		off	1
fig|6666666.58267.peg.1617	ID1617	cellular processes and signaling	Cell wall/membrane/envelope biogenesis	Adaptations to atypical conditions	Large-conductance mechanosensitive channel	-						0.043115		0.043115	off LC	off LC		off	1
fig|6666666.58267.peg.4344	ID4344	metabolism	Amino acid transport and metabolism	Aspartate family	L-asparaginase/archaeal Glu-tRNAGln amidotransferase subunit D	-							0.021751	0.021751	off LC	off LC		off	1
fig|6666666.58267.peg.623	ID623	metabolism	Amino acid transport and metabolism	Other	Lysophospholipase L1 and related esterases	CE3						0.011038		0.011038	off LC	off LC		off	1
fig|6666666.58267.peg.1508	ID1508	cellular processes and signaling	Cell wall/membrane/envelope biogenesis	Biosynthesis and degradation of murein sacculus and peptidoglycan	Membrane carboxypeptidase (penicillin-binding protein)	GT51						0.0021458	0.0018523	0.00199905	off LC	off LC		off	2
fig|6666666.58267.peg.3030	ID3030	cellular processes and signaling	Posttranslational modification, protein turnover, chaperones	Degradation of proteins, peptides, and glycopeptides	Membrane protease subunits, stomatin/prohibitin homologs	-					0.0043314	0.011057	0.0095448	0.00831107	off LC	off LC		off	3
fig|6666666.58267.peg.816	ID816	metabolism	Lipid transport and metabolism	Lipid metabolism	Membrane-associated phospholipid phosphatase	-							0.006935	0.006935	off LC	off LC		off	1
fig|6666666.58267.peg.1712	ID1712	cellular processes and signaling	Cell motility	Chemotaxis and motility	Methyl-accepting chemotaxis protein	-						0.0075591	0.0065252	0.00704215	off LC	off LC		off	2
fig|6666666.58267.peg.3093	ID3093	cellular processes and signaling	Cell motility	Chemotaxis and motility	Methyl-accepting chemotaxis protein	-					0.0039917		0.0052777	0.0046347	off LC	off LC		off	2
fig|6666666.58267.peg.4191	ID4191	cellular processes and signaling	Cell motility	Chemotaxis and motility	Methyl-accepting chemotaxis protein	-					0.0066474	0.010182	0.023437	0.0134221	off LC	off LC		off	3
fig|6666666.58267.peg.2883	ID2883	metabolism	Coenzyme transport and metabolism	Coenzyme metabolism	Methylase involved in ubiquinone/menaquinone biosynthesis	-						0.013043	0.0084444	0.0107437	off LC	off LC		off	2
fig|6666666.58267.peg.778	ID778	cellular processes and signaling	Posttranslational modification, protein turnover, chaperones	Protein folding and stabilization	Molecular chaperone GrpE (heat shock protein)	-							0.01613	0.01613	off LC	off LC		off	1
fig|6666666.58267.peg.1461	ID1461	poorly characterized	General function prediction only	General function prediction only	MoxR-like ATPases	-						0.0049642	0.0042852	0.0046247	off LC	off LC		off	2
fig|6666666.58267.peg.4019	ID4019	cellular processes and signaling	Cell wall/membrane/envelope biogenesis	Biosynthesis and degradation of murein sacculus and peptidoglycan	N-acetylglucosamine-1-phosphate uridyltransferase (contains nucleotidyltransferase and I-patch acetyltransferase domains)	-						0.003771	0.0048828	0.0043269	off LC	off LC		off	2
fig|6666666.58267.peg.1379	ID1379	metabolism	Energy production and conversion	Electron transport	NADPH:quinone reductase and related Zn-dependent oxidoreductases	-					0.0074936	0.012753	0.0066053	0.00895063	off LC	off LC		off	3
fig|6666666.58267.peg.612	ID612	metabolism	Energy production and conversion	Electron transport	NADPH:quinone reductase and related Zn-dependent oxidoreductases	-					0.0098406	0.01256	0.0065055	0.00963537	off LC	off LC		off	3
fig|6666666.58267.peg.668	ID668	cellular processes and signaling	Cell wall/membrane/envelope biogenesis	Other	Nucleoside-diphosphate-sugar epimerases	-							0.0042724	0.0042724	off LC	off LC		off	1
fig|6666666.58267.peg.2652	ID2652	cellular processes and signaling	Cell wall/membrane/envelope biogenesis	Other	Nucleoside-diphosphate-sugar pyrophosphorylase involved in lipopolysaccharide biosynthesis/translation initiation factor 2B, gamma/epsilon subunits (eIF-2Bgamma/eIF-2Bepsilon)	-						0.0072938		0.0072938	off LC	off LC		off	1
fig|6666666.58267.peg.3946	ID3946	metabolism	Amino acid transport and metabolism	Glutamate family	Ornithine/acetylornithine aminotransferase	-						0.004989		0.004989	off LC	off LC		off	1
fig|6666666.58267.peg.1616	ID1616	metabolism	Inorganic ion transport and metabolism	Inorganic ion transport	Outer membrane receptor for ferrienterochelin and colicins	-							0.0014355	0.0014355	off LC	off LC		off	1
fig|6666666.58267.peg.2684	ID2684	metabolism	Inorganic ion transport and metabolism	Inorganic ion transport	Outer membrane receptor for ferrienterochelin and colicins	-							0.0021405	0.0021405	off LC	off LC		off	1
fig|6666666.58267.peg.1247	ID1247	metabolism	Inorganic ion transport and metabolism	Ton and Tol transport systems	Outer membrane receptor proteins, mostly Fe transport	-							0.0020333	0.0020333	off LC	off LC		off	1
fig|6666666.58267.peg.3317	ID3317	metabolism	Inorganic ion transport and metabolism	Ton and Tol transport systems	Outer membrane receptor proteins, mostly Fe transport	-					0.0017071			0.0017071	off LC	off LC		off	1
fig|6666666.58267.peg.4384	ID4384	metabolism	Inorganic ion transport and metabolism	Ton and Tol transport systems	Outer membrane receptor proteins, mostly Fe transport	-					0.0041888	0.0025664	0.0029538	0.00323633	off LC	off LC		off	3
fig|6666666.58267.peg.600	ID600	metabolism	Inorganic ion transport and metabolism	Ton and Tol transport systems	Outer membrane receptor proteins, mostly Fe transport	-						0.001945	0.0058765	0.00391075	off LC	off LC		off	2
fig|6666666.58267.peg.660	ID660	metabolism	Inorganic ion transport and metabolism	Ton and Tol transport systems	Outer membrane receptor proteins, mostly Fe transport	-					0.0032529	0.0044288	0.003823	0.0038349	off LC	off LC		off	3
fig|6666666.58267.peg.345	ID345	cellular processes and signaling	Cell motility	Chemotaxis and motility	P pilus assembly protein, porin PapC	-							0.0018741	0.0018741	off LC	off LC		off	1
fig|6666666.58267.peg.514	ID514	cellular processes and signaling	Posttranslational modification, protein turnover, chaperones	Detoxification	Peroxiredoxin	-							0.0093826	0.0093826	off LC	off LC		off	1
fig|6666666.58267.peg.3695	ID3695	metabolism	Amino acid transport and metabolism	Amino acids and amines	Phenylalanine-4-hydroxylase	-					0.0055207	0.0056373		0.005579	off LC	off LC		off	2
fig|6666666.58267.peg.2573	ID2573	metabolism	Lipid transport and metabolism	Lipid metabolism	Phosphatidylserine/phosphatidylglycerophosphate/cardiolipin synthases and related enzymes	-							0.0022326	0.0022326	off LC	off LC		off	1
fig|6666666.58267.peg.2147	ID2147	metabolism	Carbohydrate transport and metabolism	Glycolysis/gluconeogenesis	Phosphoglycerate mutase 1	-					0.036711	0.020447	0.01765	0.024936	off LC	off LC		off	3
fig|6666666.58267.peg.3194	ID3194	metabolism	Nucleotide transport and metabolism	Purine ribonucleotide biosynthesis	Phosphoribosylpyrophosphate synthetase	-						0.0072938	0.012592	0.0099429	off LC	off LC		off	2
fig|6666666.58267.peg.1012	ID1012	poorly characterized	General function prediction only	General function prediction only	Pirin-related protein	-					0.014752	0.009038		0.011895	off LC	off LC		off	2
fig|6666666.58267.peg.2178	ID2178	poorly characterized	General function prediction only	General function prediction only	Pirin-related protein	-						0.0071373	0.0061611	0.0066492	off LC	off LC		off	2
fig|6666666.58267.peg.1574	ID1574	poorly characterized	General function prediction only	General function prediction only	Predicted amidohydrolase	-						0.0084273	0.0048498	0.00663855	off LC	off LC		off	2
fig|6666666.58267.peg.3162	ID3162	poorly characterized	General function prediction only	General function prediction only	Predicted amidohydrolase	-						0.0062284	0.0053766	0.0058025	off LC	off LC		off	2
fig|6666666.58267.peg.4173	ID4173	cellular processes and signaling	Cell cycle control, cell division, chromosome partitioning	Cell division	Predicted ATPase involved in cell division	-							0.0065851	0.0065851	off LC	off LC		off	1
fig|6666666.58267.peg.2617	ID2617	poorly characterized	General function prediction only	General function prediction only	Predicted dienelactone hydrolase	CE10						0.0069874		0.0069874	off LC	off LC		off	1
fig|6666666.58267.peg.848	ID848	poorly characterized	General function prediction only	General function prediction only	Predicted extracellular nuclease	-					0.0044693	0.0045637	0.0031516	0.00406153	off LC	off LC		off	3
fig|6666666.58267.peg.1851	ID1851	poorly characterized	General function prediction only	Other	Predicted GTPase	-							0.0067081	0.0067081	off LC	off LC		off	1
fig|6666666.58267.peg.1587	ID1587	poorly characterized	General function prediction only	General function prediction only	Predicted hydrolases or acyltransferases (alpha/beta hydrolase superfamily)	-						0.0053473		0.0053473	off LC	off LC		off	1
fig|6666666.58267.peg.384	ID384	poorly characterized	General function prediction only	General function prediction only	Predicted hydrolases or acyltransferases (alpha/beta hydrolase superfamily)	-							0.0032775	0.0032775	off LC	off LC		off	1
fig|6666666.58267.peg.553	ID553	poorly characterized	General function prediction only	General function prediction only	Predicted hydrolases or acyltransferases (alpha/beta hydrolase superfamily)	CE1						0.008973	0.0051638	0.0070684	off LC	off LC		off	2
fig|6666666.58267.peg.563	ID563	poorly characterized	General function prediction only	General function prediction only	Predicted hydrolases or acyltransferases (alpha/beta hydrolase superfamily)	-					0.0095056	0.0097062		0.0096059	off LC	off LC		off	2
fig|6666666.58267.peg.2265	ID2265	poorly characterized	Function unknown	Uncharacterized conserved protein	Predicted membrane protein	-						0.006652	0.011484	0.009068	off LC	off LC		off	2
fig|6666666.58267.peg.4402	ID4402	poorly characterized	Function unknown	Uncharacterized conserved protein	Predicted membrane protein	-							0.026584	0.026584	off LC	off LC		off	1
fig|6666666.58267.peg.3450	ID3450	information storage and processing	Translation, ribosomal structure and biogenesis	tRNA and rRNA base modification	Predicted methyltransferases	-							0.0059566	0.0059566	off LC	off LC		off	1
fig|6666666.58267.peg.1654	ID1654	metabolism	Energy production and conversion	Other	Predicted oxidoreductases (related to aryl-alcohol dehydrogenases)	-						0.010079		0.010079	off LC	off LC		off	1
fig|6666666.58267.peg.4218	ID4218	metabolism	Energy production and conversion	Other	Predicted oxidoreductases (related to aryl-alcohol dehydrogenases)	-						0.017086	0.0073744	0.0122302	off LC	off LC		off	2
fig|6666666.58267.peg.463	ID463	metabolism	Energy production and conversion	Other	Predicted oxidoreductases (related to aryl-alcohol dehydrogenases)	-					0.0046399			0.0046399	off LC	off LC		off	1
fig|6666666.58267.peg.4060	ID4060	poorly characterized	General function prediction only	Conserved	Predicted periplasmic solute-binding protein	-					0.004762			0.004762	off LC	off LC		off	1
fig|6666666.58267.peg.280	ID280	cellular processes and signaling	Signal transduction mechanisms	Signal transduction	Predicted signal transduction protein containing EAL and modified HD-GYP domains	-						0.005982	0.0068851	0.00643355	off LC	off LC		off	2
fig|6666666.58267.peg.4081	ID4081	information storage and processing	Transcription	Transcription factors	Predicted transcriptional regulator	-						0.019188	0.022085	0.0206365	off LC	off LC		off	2
fig|6666666.58267.peg.3360	ID3360	information storage and processing	Transcription	Transcription factors	Predicted transcriptional regulators	-							0.039876	0.039876	off LC	off LC		off	1
fig|6666666.58267.peg.1338	ID1338	cellular processes and signaling	Intracellular trafficking, secretion, and vesicular transport	Protein and peptide secretion and trafficking	Preprotein translocase subunit SecB	-							0.026421	0.026421	off LC	off LC		off	1
fig|6666666.58267.peg.547	ID547	cellular processes and signaling	Intracellular trafficking, secretion, and vesicular transport	Protein and peptide secretion and trafficking	Preprotein translocase subunit YidC	-							0.0050906	0.0050906	off LC	off LC		off	1
fig|6666666.58267.peg.3666	ID3666	information storage and processing	Translation, ribosomal structure and biogenesis	Translation factors	Protein chain release factor B	-							0.010254	0.010254	off LC	off LC		off	1
fig|6666666.58267.peg.1557	ID1557	metabolism	Carbohydrate transport and metabolism	Degradation of polysaccharides-Mannose	Putative alpha-1,2-mannosidase	GH92						0.0020531	0.0044307	0.0032419	off LC	off LC		off	2
fig|6666666.58267.peg.1562	ID1562	metabolism	Inorganic ion transport and metabolism	Anions	Putative Mg2+ and Co2+ transporter CorC	-					0.0060997	0.012457	0.0080648	0.00887383	off LC	off LC		off	3
fig|6666666.58267.peg.3196	ID3196	metabolism	Energy production and conversion	Other	Pyruvate/2-oxoglutarate dehydrogenase complex, dehydrogenase (E1) component, eukaryotic type, beta subunit	-					0.0074936	0.0051012	0.0066053	0.00640003	off LC	off LC		off	3
fig|6666666.58267.peg.4030	ID4030	cellular processes and signaling	Signal transduction mechanisms	DNA interactions	Response regulator containing a CheY-like receiver domain and an HTH DNA-binding domain	-							0.0064664	0.0064664	off LC	off LC		off	1
fig|6666666.58267.peg.4323	ID4323	cellular processes and signaling	Signal transduction mechanisms	DNA interactions	Response regulator containing a CheY-like receiver domain and an HTH DNA-binding domain	-							0.0077597	0.0077597	off LC	off LC		off	1
fig|6666666.58267.peg.781	ID781	cellular processes and signaling	Signal transduction mechanisms	DNA interactions	Response regulator containing a CheY-like receiver domain and an HTH DNA-binding domain	-					0.0077924	0.015914	0.0068686	0.0101917	off LC	off LC		off	3
fig|6666666.58267.peg.387	ID387	cellular processes and signaling	Signal transduction mechanisms	DNA interactions	Response regulator containing CheY-like receiver, AAA-type ATPase, and DNA-binding domains	-						0.0088835	0.0061348	0.00750915	off LC	off LC		off	2
fig|6666666.58267.peg.4175	ID4175	cellular processes and signaling	Signal transduction mechanisms	DNA interactions	Response regulators consisting of a CheY-like receiver domain and a winged-helix DNA-binding domain	-							0.0051453	0.0051453	off LC	off LC		off	1
fig|6666666.58267.peg.4179	ID4179	cellular processes and signaling	Signal transduction mechanisms	DNA interactions	Response regulators consisting of a CheY-like receiver domain and a winged-helix DNA-binding domain	-							0.006352	0.006352	off LC	off LC		off	1
fig|6666666.58267.peg.2522	ID2522	metabolism	Inorganic ion transport and metabolism	Other	Rhodanese-related sulfurtransferase	-					0.022008	0.022473		0.0222405	off LC	off LC		off	2
fig|6666666.58267.peg.3732	ID3732	metabolism	Coenzyme transport and metabolism	Riboflavin, FMN, and FAD	Riboflavin synthase alpha chain	-							0.0067396	0.0067396	off LC	off LC		off	1
fig|6666666.58267.peg.2018	ID2018	information storage and processing	Translation, ribosomal structure and biogenesis	Ribosomal proteins: synthesis and modification	Ribosomal protein L17	-					0.038171			0.038171	off LC	off LC		off	1
fig|6666666.58267.peg.3211	ID3211	information storage and processing	Translation, ribosomal structure and biogenesis	Ribosomal proteins: synthesis and modification	Ribosomal protein L27	-							0.10133	0.10133	off LC	off LC		off	1
fig|6666666.58267.peg.1340	ID1340	information storage and processing	Translation, ribosomal structure and biogenesis	Ribosomal proteins: synthesis and modification	Ribosomal protein L28	-						0.031981		0.031981	off LC	off LC		off	1
fig|6666666.58267.peg.2002	ID2002	information storage and processing	Translation, ribosomal structure and biogenesis	Ribosomal proteins: synthesis and modification	Ribosomal protein S17	-					0.028406	0.029006	0.091808	0.04974	off LC	off LC		off	3
fig|6666666.58267.peg.3209	ID3209	information storage and processing	Translation, ribosomal structure and biogenesis	Ribosomal proteins: synthesis and modification	Ribosomal protein S20	-					0.093599	0.066902	0.041251	0.0672507	off LC	off LC		off	3
fig|6666666.58267.peg.3269	ID3269	information storage and processing	Translation, ribosomal structure and biogenesis	Ribosomal proteins: synthesis and modification	Ribosomal protein S21	-							0.040438	0.040438	off LC	off LC		off	1
fig|6666666.58267.peg.2108	ID2108	information storage and processing	Translation, ribosomal structure and biogenesis	tRNA and rRNA base modification	rRNA methylase	-						0.0065472		0.0065472	off LC	off LC		off	1
fig|6666666.58267.peg.198	ID198	cellular processes and signaling	Cell cycle control, cell division, chromosome partitioning	Cell division	Septum formation topological specificity factor	-							0.048389	0.048389	off LC	off LC		off	1
fig|6666666.58267.peg.3658	ID3658	poorly characterized	General function prediction only	General function prediction only	Short-chain dehydrogenases of various substrate specificities	-					0.0060097	0.0061365		0.0060731	off LC	off LC		off	2
fig|6666666.58267.peg.577	ID577	poorly characterized	General function prediction only	General function prediction only	Short-chain dehydrogenases of various substrate specificities	-					0.006169	0.015748	0.013594	0.011837	off LC	off LC		off	3
fig|6666666.58267.peg.1698	ID1698	cellular processes and signaling	Intracellular trafficking, secretion, and vesicular transport	Protein and peptide secretion and trafficking	Signal peptidase I	-						0.011087		0.011087	off LC	off LC		off	1
fig|6666666.58267.peg.3999	ID3999	cellular processes and signaling	Cell wall/membrane/envelope biogenesis	Other	Small-conductance mechanosensitive channel	-						0.0088457		0.0088457	off LC	off LC		off	1
fig|6666666.58267.peg.885	ID885	metabolism	Carbohydrate transport and metabolism	Carbohydrate metabolism	Sugar kinases, ribokinase family	-					0.0052367		0.0069238	0.00608025	off LC	off LC		off	2
fig|6666666.58267.peg.446	ID446	metabolism	Energy production and conversion	TCA cycle	Tartrate dehydratase alpha subunit/Fumarate hydratase class I, N-terminal domain	-							0.0056853	0.0056853	off LC	off LC		off	1
fig|6666666.58267.peg.2668	ID2668	cellular processes and signaling	Cell motility	Surface structures	Tfp pilus assembly protein FimT	-					0.0079445			0.0079445	off LC	off LC		off	1
fig|6666666.58267.peg.1697	ID1697	cellular processes and signaling	Cell motility	Surface structures	Tfp pilus assembly protein PilE	-					0.019543		0.022969	0.021256	off LC	off LC		off	2
fig|6666666.58267.peg.3956	ID3956	cellular processes and signaling	Cell motility	Surface structures	Tfp pilus assembly protein PilW	-							0.0031344	0.0031344	off LC	off LC		off	1
fig|6666666.58267.peg.103	ID103	cellular processes and signaling	Cell motility	Surface structures	Tfp pilus assembly protein, major pilin PilA	-					0.011155	0.022781	0.0098325	0.0145895	off LC	off LC		off	3
fig|6666666.58267.peg.3545	ID3545	cellular processes and signaling	Posttranslational modification, protein turnover, chaperones	Detoxification	Thioredoxin reductase	-					0.0050894			0.0050894	off LC	off LC		off	1
fig|6666666.58267.peg.968	ID968	metabolism	Amino acid transport and metabolism	Amino acids and amines	Threonine dehydrogenase and related Zn-dependent dehydrogenases	-						0.0072514		0.0072514	off LC	off LC		off	1
fig|6666666.58267.peg.2886	ID2886	information storage and processing	Transcription	Transcription factors	Transcription termination factor	-							0.0096345	0.0096345	off LC	off LC		off	1
fig|6666666.58267.peg.2784	ID2784	information storage and processing	Transcription	Transcription factors	Transcriptional regulator	-						0.0075591	0.0065252	0.00704215	off LC	off LC		off	2
fig|6666666.58267.peg.983	ID983	information storage and processing	Transcription	Transcription factors	Transcriptional regulator	-					0.01679	0.012858		0.014824	off LC	off LC		off	2
fig|6666666.58267.peg.3290	ID3290	information storage and processing	Transcription	Transcription factors	Transcriptional regulators	-						0.0050701		0.0050701	off LC	off LC		off	1
fig|6666666.58267.peg.90	ID90	information storage and processing	Transcription	Transcription factors	Transcriptional regulators of sugar metabolism	-							0.016955	0.016955	off LC	off LC		off	1
fig|6666666.58267.peg.2255	ID2255	information storage and processing	Translation, ribosomal structure and biogenesis	Translation factors	Translation elongation factors (GTPases)	-						0.009038	0.0052012	0.0071196	off LC	off LC		off	2
fig|6666666.58267.peg.666	ID666	information storage and processing	Translation, ribosomal structure and biogenesis	Translation factors	Translation initiation factor 3 (IF-3)	-						0.048594	0.032626	0.04061	off LC	off LC		off	2
fig|6666666.58267.peg.519	ID519	information storage and processing	Translation, ribosomal structure and biogenesis	Other	tRNA nucleotidyltransferase/poly(A) polymerase	-						0.0036549	0.0078876	0.00577125	off LC	off LC		off	2
fig|6666666.58267.peg.2561	ID2561	cellular processes and signaling	Cell motility	Protein and peptide secretion and trafficking	Type II secretory pathway, ATPase PulE/Tfp pilus assembly pathway, ATPase PilB	-						0.0029124	0.0025141	0.00271325	off LC	off LC		off	2
fig|6666666.58267.peg.1313	ID1313	cellular processes and signaling	Cell motility	Protein and peptide secretion and trafficking	Type II secretory pathway, component PulD	-					0.0032102	0.0032779	0.004716	0.0037347	off LC	off LC		off	3
fig|6666666.58267.peg.3254	ID3254	cellular processes and signaling	Cell motility	Protein and peptide secretion and trafficking	Type II secretory pathway, component PulD	-					0.0071809	0.0073324	0.0088614	0.00779157	off LC	off LC		off	3
fig|6666666.58267.peg.2289	ID2289	information storage and processing	Translation, ribosomal structure and biogenesis	tRNA aminoacylation	Tyrosyl-tRNA synthetase	-					0.0081228	0.0082942	0.0089498	0.0084556	off LC	off LC		off	3
fig|6666666.58267.peg.3851	ID3851	cellular processes and signaling	Cell wall/membrane/envelope biogenesis	Biosynthesis and degradation of surface polysaccharides and lipopolysaccharides	UDP-3-O-acyl-N-acetylglucosamine deacetylase	CE11					0.005375	0.0082327	0.0047378	0.00611517	off LC	off LC		off	3
fig|6666666.58267.peg.3017	ID3017	poorly characterized	Function unknown	Conserved	Uncharacterized conserved protein	-					0.0095427	0.012992	0.025234	0.0159229	off LC	off LC		off	3
fig|6666666.58267.peg.2550	ID2550	poorly characterized	Function unknown	Uncharacterized conserved protein	Uncharacterized conserved protein	-					0.013686		0.018095	0.0158905	off LC	off LC		off	2
fig|6666666.58267.peg.3820	ID3820	poorly characterized	Function unknown	Uncharacterized conserved protein	Uncharacterized conserved protein	-						0.0064126	0.0036903	0.00505145	off LC	off LC		off	2
fig|6666666.58267.peg.3996	ID3996	poorly characterized	Function unknown	Uncharacterized conserved protein	Uncharacterized conserved protein	-					0.013029		0.057422	0.0352255	off LC	off LC		off	2
fig|6666666.58267.peg.353	ID353	poorly characterized	General function prediction only	General function prediction only	Uncharacterized conserved protein (some members contain a von Willebrand factor type A (vWA) domain)	-							0.0048995	0.0048995	off LC	off LC		off	1
fig|6666666.58267.peg.2527	ID2527	metabolism	Coenzyme transport and metabolism	Heme, porphyrin, and cobalamin	Uncharacterized enzyme of heme biosynthesis	-							0.0034425	0.0034425	off LC	off LC		off	1
fig|6666666.58267.peg.3811	ID3811	poorly characterized	Function unknown	General	Uncharacterized homolog of gamma-carboxymuconolactone decarboxylase subunit	-					0.050444	0.058867	0.03176	0.0470237	off LC	off LC		off	3
fig|6666666.58267.peg.2269	ID2269	poorly characterized	Function unknown	Translation factors	Uncharacterized homolog of plant Iojap protein	-							0.011043	0.011043	off LC	off LC		off	1
fig|6666666.58267.peg.1037	ID1037	poorly characterized	Function unknown	Uncharacterized protein	Uncharacterized protein	-						0.018685		0.018685	off LC	off LC		off	1
fig|6666666.58267.peg.1073	ID1073	poorly characterized	Function unknown	Uncharacterized protein	Uncharacterized protein	-					0.012994	0.0088457	0.011454	0.0110979	off LC	off LC		off	3
fig|6666666.58267.peg.1075	ID1075	poorly characterized	Function unknown	Uncharacterized protein	Uncharacterized protein	-					0.025989			0.025989	off LC	off LC		off	1
fig|6666666.58267.peg.1114	ID1114	poorly characterized	Function unknown	Uncharacterized protein	Uncharacterized protein	-							0.043945	0.043945	off LC	off LC		off	1
fig|6666666.58267.peg.1118	ID1118	poorly characterized	Function unknown	Uncharacterized protein	Uncharacterized protein	-					0.0067021		0.0088614	0.00778175	off LC	off LC		off	2
fig|6666666.58267.peg.112	ID112	poorly characterized	Function unknown	Uncharacterized protein	Uncharacterized protein	-							0.025635	0.025635	off LC	off LC		off	1
fig|6666666.58267.peg.1527	ID1527	poorly characterized	Function unknown	Uncharacterized protein	Uncharacterized protein	-							0.0087002	0.0087002	off LC	off LC		off	1
fig|6666666.58267.peg.1540	ID1540	poorly characterized	Function unknown	Uncharacterized protein	Uncharacterized protein	-					0.012154	0.018616	0.010713	0.0138277	off LC	off LC		off	3
fig|6666666.58267.peg.1542	ID1542	poorly characterized	Function unknown	Uncharacterized protein	Uncharacterized protein	-					0.020615			0.020615	off LC	off LC		off	1
fig|6666666.58267.peg.1701	ID1701	poorly characterized	Function unknown	Uncharacterized protein	Uncharacterized protein	-					0.020529	0.013975		0.017252	off LC	off LC		off	2
fig|6666666.58267.peg.194	ID194	poorly characterized	Function unknown	Uncharacterized protein	Uncharacterized protein	-					0.010116	0.010329	0.013375	0.0112733	off LC	off LC		off	3
fig|6666666.58267.peg.2036	ID2036	poorly characterized	Function unknown	Uncharacterized protein	Uncharacterized protein	-							0.0066769	0.0066769	off LC	off LC		off	1
fig|6666666.58267.peg.2074	ID2074	poorly characterized	Function unknown	Uncharacterized protein	Uncharacterized protein	-							0.0052584	0.0052584	off LC	off LC		off	1
fig|6666666.58267.peg.2531	ID2531	poorly characterized	Function unknown	Uncharacterized protein	Uncharacterized protein	-					0.12441		0.069783	0.0970965	off LC	off LC		off	2
fig|6666666.58267.peg.2637	ID2637	poorly characterized	Function unknown	Uncharacterized protein	Uncharacterized protein	-					0.0055021	0.0056182		0.00556015	off LC	off LC		off	2
fig|6666666.58267.peg.266	ID266	poorly characterized	Function unknown	Uncharacterized protein	Uncharacterized protein	-						0.0069292	0.0059814	0.0064553	off LC	off LC		off	2
fig|6666666.58267.peg.2723	ID2723	poorly characterized	Function unknown	Uncharacterized protein	Uncharacterized protein	-					0.0027326	0.0041854	0.0024086	0.00310887	off LC	off LC		off	3
fig|6666666.58267.peg.2955	ID2955	poorly characterized	Function unknown	Uncharacterized protein	Uncharacterized protein	-							0.092616	0.092616	off LC	off LC		off	1
fig|6666666.58267.peg.3144	ID3144	poorly characterized	Function unknown	Uncharacterized protein	Uncharacterized protein	-							0.016955	0.016955	off LC	off LC		off	1
fig|6666666.58267.peg.3164	ID3164	poorly characterized	Function unknown	Uncharacterized protein	Uncharacterized protein	-						0.011602	0.013354	0.012478	off LC	off LC		off	2
fig|6666666.58267.peg.3267	ID3267	poorly characterized	Function unknown	Uncharacterized protein	Uncharacterized protein	-						0.011161		0.011161	off LC	off LC		off	1
fig|6666666.58267.peg.3567	ID3567	poorly characterized	Function unknown	Uncharacterized protein	Uncharacterized protein	-					0.0041441			0.0041441	off LC	off LC		off	1
fig|6666666.58267.peg.3588	ID3588	poorly characterized	Function unknown	Uncharacterized protein	Uncharacterized protein	-						0.018342	0.021111	0.0197265	off LC	off LC		off	2
fig|6666666.58267.peg.3786	ID3786	poorly characterized	Function unknown	Uncharacterized protein	Uncharacterized protein	-							0.0092022	0.0092022	off LC	off LC		off	1
fig|6666666.58267.peg.4137	ID4137	poorly characterized	Function unknown	Uncharacterized protein	Uncharacterized protein	-						0.0012485	0.0016166	0.00143255	off LC	off LC		off	2
fig|6666666.58267.peg.455	ID455	poorly characterized	Function unknown	Uncharacterized protein	Uncharacterized protein	-							0.10634	0.10634	off LC	off LC		off	1
fig|6666666.58267.peg.767	ID767	poorly characterized	Function unknown	Uncharacterized protein	Uncharacterized protein	-					0.0081431			0.0081431	off LC	off LC		off	1
fig|6666666.58267.peg.91	ID91	poorly characterized	Function unknown	Uncharacterized protein	Uncharacterized protein	-							0.021533	0.021533	off LC	off LC		off	1
fig|6666666.58267.peg.960	ID960	poorly characterized	Function unknown	Uncharacterized protein	Uncharacterized protein	-							0.010254	0.010254	off LC	off LC		off	1
fig|6666666.58267.peg.1549	ID1549	poorly characterized	Function unknown	Biosynthesis and degradation of surface polysaccharides and lipopolysaccharides	Uncharacterized protein conserved in bacteria	-					0.012276			0.012276	off LC	off LC		off	1
fig|6666666.58267.peg.1787	ID1787	poorly characterized	Function unknown	Uncharacterized protein conserved in bacteria	Uncharacterized protein conserved in bacteria	-							0.0021652	0.0021652	off LC	off LC		off	1
fig|6666666.58267.peg.3464	ID3464	poorly characterized	Function unknown	Uncharacterized protein conserved in bacteria	Uncharacterized protein conserved in bacteria	-					0.019481			0.019481	off LC	off LC		off	1
fig|6666666.58267.peg.3625	ID3625	poorly characterized	Function unknown	Uncharacterized protein conserved in bacteria	Uncharacterized protein conserved in bacteria	-							0.011767	0.011767	off LC	off LC		off	1
fig|6666666.58267.peg.3671	ID3671	poorly characterized	Function unknown	Uncharacterized protein conserved in bacteria	Uncharacterized protein conserved in bacteria	-						0.0085282	0.011043	0.0097856	off LC	off LC		off	2
fig|6666666.58267.peg.614	ID614	poorly characterized	Function unknown	Uncharacterized protein conserved in bacteria	Uncharacterized protein conserved in bacteria	-							0.0093826	0.0093826	off LC	off LC		off	1
fig|6666666.58267.peg.712	ID712	poorly characterized	Function unknown	Uncharacterized protein conserved in bacteria	Uncharacterized protein conserved in bacteria	-					0.0087749	0.010752	0.013922	0.0111496	off LC	off LC		off	3
fig|6666666.58267.peg.3430	ID3430	cellular processes and signaling	Cell wall/membrane/envelope biogenesis	Outer membrane proteins	Uncharacterized protein involved in outer membrane biogenesis	-						0.0092905	0.0040099	0.0066502	off LC	off LC		off	2
fig|6666666.58267.peg.440	ID440	cellular processes and signaling	Cell wall/membrane/envelope biogenesis	Outer membrane proteins	Uncharacterized protein involved in outer membrane biogenesis	-							0.0050194	0.0050194	off LC	off LC		off	1
fig|6666666.58267.peg.3562	ID3562	poorly characterized	Function unknown	Protein and peptide secretion and trafficking	Uncharacterized protein with a C-terminal OMP (outer membrane protein) domain	-					0.0053049	0.016251	0.014028	0.0118613	off LC	off LC		off	3
fig|6666666.58267.peg.3798	ID3798	metabolism	Secondary metabolites biosynthesis, transport and catabolism	Secondary metabolites	Uncharacterized protein, possibly involved in aromatic compounds catabolism	-					0.021715			0.021715	off LC	off LC		off	1
fig|6666666.58267.peg.3868	ID3868	metabolism	Nucleotide transport and metabolism	Nucleotide and nucleoside interconversions	Uridylate kinase	-					0.013572	0.020787	0.014954	0.0164377	off LC	off LC		off	3
fig|6666666.58267.peg.581	ID581	poorly characterized	General function prediction only	General function prediction only	Zn-dependent alcohol dehydrogenases	-						0.004765		0.004765	off LC	off LC		off	1
fig|6666666.58267.peg.1490	ID1490	metabolism	Amino acid transport and metabolism	Degradation of proteins, peptides, and glycopeptides	Zn-dependent oligopeptidases	-					0.018368			0.018368	off LC	off LC		off	1
fig|6666666.58267.peg.4263	ID4263	metabolism	Amino acid transport and metabolism	Aspartate family	5,10-methylenetetrahydrofolate reductase	-	0.011013	0.02657	0.025881	0.0211547					off LS	off LS		3	off
fig|6666666.58267.peg.1518	ID1518	metabolism	Amino acid transport and metabolism	Glutamate family	Acetylornithine deacetylase/Succinyl-diaminopimelate desuccinylase and related deacylases	-	0.012492	0.010046		0.011269					off LS	off LS		2	off
fig|6666666.58267.peg.423	ID423	metabolism	Lipid transport and metabolism	Lipid metabolism	Acyl-CoA hydrolase	-	0.01888		0.017747	0.0183135					off LS	off LS		2	off
fig|6666666.58267.peg.2904	ID2904	metabolism	Energy production and conversion	Other	Aerobic-type carbon monoxide dehydrogenase, small subunit CoxS/CutS homologs	-			0.014075	0.014075					off LS	off LS		1	off
fig|6666666.58267.peg.982	ID982	metabolism	Energy production and conversion	Other	Aerobic-type carbon monoxide dehydrogenase, small subunit CoxS/CutS homologs	-			0.017422	0.017422					off LS	off LS		1	off
fig|6666666.58267.peg.1001	ID1001	metabolism	Amino acid transport and metabolism	Polyamine biosynthesis	Arginine decarboxylase (spermidine biosynthesis)	-		0.0038925		0.0038925					off LS	off LS		1	off
fig|6666666.58267.peg.1863	ID1863	metabolism	Amino acid transport and metabolism	Aspartate family	Asparagine synthase (glutamine-hydrolyzing)	-	0.010934	0.010991	0.023125	0.0150167					off LS	off LS		3	off
fig|6666666.58267.peg.584	ID584	information storage and processing	Replication, recombination and repair	DNA replication, recombination, and repair	Bacterial nucleoid DNA-binding protein	-	0.046055			0.046055					off LS	off LS		1	off
fig|6666666.58267.peg.854	ID854	metabolism	Amino acid transport and metabolism	Pyrimidine ribonucleotide biosynthesis	Carbamoylphosphate synthase large subunit (split gene in MJ)	-		0.01137	0.0039869	0.00767845					off LS	off LS		2	off
fig|6666666.58267.peg.1285	ID1285	metabolism	Lipid transport and metabolism	Lipid metabolism	Dehydrogenases with different specificities (related to short-chain alcohol dehydrogenases)	-			0.018922	0.018922					off LS	off LS		1	off
fig|6666666.58267.peg.2991	ID2991	metabolism	Nucleotide transport and metabolism	2'-Deoxyribonucleotide metabolism	Deoxycytidine deaminase	-			0.045595	0.045595					off LS	off LS		1	off
fig|6666666.58267.peg.2532	ID2532	information storage and processing	Replication, recombination and repair	DNA replication, recombination, and repair	DNA polymerase I - 3'-5' exonuclease and polymerase domains	-			0.0038717	0.0038717					off LS	off LS		1	off
fig|6666666.58267.peg.3198	ID3198	information storage and processing	Transcription	DNA-dependent RNA polymerase	DNA-directed RNA polymerase specialized sigma subunit, sigma24 homolog	-			0.014431	0.014431					off LS	off LS		1	off
fig|6666666.58267.peg.2256	ID2256	information storage and processing	Transcription	DNA-dependent RNA polymerase	DNA-directed RNA polymerase, subunit K/omega	-		0.025463		0.025463					off LS	off LS		1	off
fig|6666666.58267.peg.749	ID749	cellular processes and signaling	Cell wall/membrane/envelope biogenesis	Biosynthesis and degradation of surface polysaccharides and lipopolysaccharides	dTDP-4-dehydrorhamnose 3,5-epimerase and related enzymes	-	0.01643		0.015445	0.0159375					off LS	off LS		2	off
fig|6666666.58267.peg.1104	ID1104	cellular processes and signaling	Cell motility	Chemotaxis and motility	Flagellar basal-body P-ring protein	-	0.016211	0.0097779		0.0129945					off LS	off LS		2	off
fig|6666666.58267.peg.83	ID83	cellular processes and signaling	Cell wall/membrane/envelope biogenesis	Other	FOG: LysM repeat	CBM50		0.027466		0.027466					off LS	off LS		1	off
fig|6666666.58267.peg.630	ID630	metabolism	Carbohydrate transport and metabolism	Pentose phosphate pathway	Glucose-6-phosphate 1-dehydrogenase	-	0.017173	0.011509	0.016143	0.0149417					off LS	off LS		3	off
fig|6666666.58267.peg.515	ID515	metabolism	Amino acid transport and metabolism	Amino acids and amines	Glycine cleavage system regulatory protein	-	0.024513			0.024513					off LS	off LS		1	off
fig|6666666.58267.peg.1061	ID1061	metabolism	Amino acid transport and metabolism	Histidine family	Histidinol dehydrogenase	-		0.0084292	0.0065685	0.00749885					off LS	off LS		2	off
fig|6666666.58267.peg.590	ID590	metabolism	Amino acid transport and metabolism	Other	Lactoylglutathione lyase and related lyases	-	0.022187			0.022187					off LS	off LS		1	off
fig|6666666.58267.peg.785	ID785	metabolism	Amino acid transport and metabolism	Other	Lactoylglutathione lyase and related lyases	-	0.023563			0.023563					off LS	off LS		1	off
fig|6666666.58267.peg.1065	ID1065	metabolism	Energy production and conversion	TCA cycle	Malate synthase	-		0.0045949		0.0045949					off LS	off LS		1	off
fig|6666666.58267.peg.3298	ID3298	cellular processes and signaling	Cell wall/membrane/envelope biogenesis	Biosynthesis and degradation of murein sacculus and peptidoglycan	Membrane carboxypeptidase/penicillin-binding protein	-	0.0073658	0.0059236	0.0069239	0.00673777					off LS	off LS		3	off
fig|6666666.58267.peg.736	ID736	metabolism	Amino acid transport and metabolism	Glutamate family	NAD-specific glutamate dehydrogenase	-			0.0017433	0.0017433					off LS	off LS		1	off
fig|6666666.58267.peg.89	ID89	information storage and processing	Translation, ribosomal structure and biogenesis	Protein modification and repair	N-formylmethionyl-tRNA deformylase	-		0.029811		0.029811					off LS	off LS		1	off
fig|6666666.58267.peg.2102	ID2102	metabolism	Amino acid transport and metabolism	Amino acid metabolism	Nitrogen regulatory protein PII	-			0.038267	0.038267					off LS	off LS		1	off
fig|6666666.58267.peg.956	ID956	cellular processes and signaling	Cell wall/membrane/envelope biogenesis	Outer membrane proteins	Outer membrane protein	-			0.017008	0.017008					off LS	off LS		1	off
fig|6666666.58267.peg.3160	ID3160	metabolism	Inorganic ion transport and metabolism	Ton and Tol transport systems	Outer membrane receptor proteins, mostly Fe transport	-			0.0035188	0.0035188					off LS	off LS		1	off
fig|6666666.58267.peg.2548	ID2548	cellular processes and signaling	Posttranslational modification, protein turnover, chaperones	Detoxification	Peroxiredoxin	-	0.050104			0.050104					off LS	off LS		1	off
fig|6666666.58267.peg.2499	ID2499	cellular processes and signaling	Signal transduction mechanisms	Signal transduction	Phosphohistidine phosphatase SixA	-			0.018316	0.018316					off LS	off LS		1	off
fig|6666666.58267.peg.3691	ID3691	poorly characterized	General function prediction only	General	Phospholipid-binding protein	-		0.011809		0.011809					off LS	off LS		1	off
fig|6666666.58267.peg.3593	ID3593	metabolism	Nucleotide transport and metabolism	Purine ribonucleotide biosynthesis	Phosphoribosylaminoimidazole (AIR) synthetase	-	0.0083737		0.0078713	0.0081225					off LS	off LS		2	off
fig|6666666.58267.peg.3875	ID3875	metabolism	Amino acid transport and metabolism	Histidine family	Phosphoribosyl-AMP cyclohydrolase	-	0.015048		0.014145	0.0145965					off LS	off LS		2	off
fig|6666666.58267.peg.1035	ID1035	poorly characterized	General function prediction only	General function prediction only	Predicted chitinase	GH19	0.010482	0.014049	0.0065685	0.0103665					off LS	off LS		3	off
fig|6666666.58267.peg.2185	ID2185	poorly characterized	General function prediction only	General function prediction only	Predicted hydrolases or acyltransferases (alpha/beta hydrolase superfamily)	CE10		0.010536		0.010536					off LS	off LS		1	off
fig|6666666.58267.peg.2434	ID2434	poorly characterized	Function unknown	Uncharacterized conserved protein	Predicted outer membrane lipoprotein	-	0.025615	0.027466		0.0265405					off LS	off LS		2	off
fig|6666666.58267.peg.1374	ID1374	poorly characterized	General function prediction only	General function prediction only	Predicted periplasmic or secreted lipoprotein	-			0.024078	0.024078					off LS	off LS		1	off
fig|6666666.58267.peg.401	ID401	poorly characterized	General function prediction only	General	Predicted PP-loop superfamily ATPase	-		0.010769	0.012587	0.011678					off LS	off LS		2	off
fig|6666666.58267.peg.2416	ID2416	information storage and processing	Transcription	Transcription factors	Predicted transcriptional regulators	-	0.020963	0.016858		0.0189105					off LS	off LS		2	off
fig|6666666.58267.peg.1917	ID1917	cellular processes and signaling	Signal transduction mechanisms	DNA interactions	Response regulator containing a CheY-like receiver domain and an HTH DNA-binding domain	-			0.027083	0.027083					off LS	off LS		1	off
fig|6666666.58267.peg.125	ID125	cellular processes and signaling	Signal transduction mechanisms	DNA interactions	Response regulators consisting of a CheY-like receiver domain and a winged-helix DNA-binding domain	-		0.030303	0.035421	0.032862					off LS	off LS		2	off
fig|6666666.58267.peg.2001	ID2001	information storage and processing	Translation, ribosomal structure and biogenesis	Ribosomal proteins: synthesis and modification	Ribosomal protein L29	-			0.046841	0.046841					off LS	off LS		1	off
fig|6666666.58267.peg.1545	ID1545	information storage and processing	Translation, ribosomal structure and biogenesis	Translation factors	Ribosome-associated protein Y (PSrp-1)	-			0.024632	0.024632					off LS	off LS		1	off
fig|6666666.58267.peg.1760	ID1760	information storage and processing	Translation, ribosomal structure and biogenesis	tRNA aminoacylation	Seryl-tRNA synthetase	-	0.022026	0.0088568		0.0154414					off LS	off LS		2	off
fig|6666666.58267.peg.99	ID99	metabolism	Carbohydrate transport and metabolism	Degradation of polysaccharides-Xylose	Sugar (pentulose and hexulose) kinases	-			0.011545	0.011545					off LS	off LS		1	off
fig|6666666.58267.peg.836	ID836	cellular processes and signaling	Posttranslational modification, protein turnover, chaperones	Detoxification	Thioredoxin-like proteins and domains	-	0.01543	0.012408	0.021756	0.0165313					off LS	off LS		3	off
fig|6666666.58267.peg.3259	ID3259	metabolism	Carbohydrate transport and metabolism	Trehalose Biosynthesis	Type II secretory pathway, pullulanase PulA and related glycosidases	GH13-CBM48		0.0049955		0.0049955					off LS	off LS		1	off
fig|6666666.58267.peg.146	ID146	cellular processes and signaling	Cell wall/membrane/envelope biogenesis	Biosynthesis and degradation of murein sacculus and peptidoglycan	UDP-N-acetylmuramyl pentapeptide synthase	-		0.0053843		0.0053843					off LS	off LS		1	off
fig|6666666.58267.peg.3131	ID3131	poorly characterized	Function unknown	Uncharacterized conserved protein	Uncharacterized conserved protein	-		0.015471	0.018084	0.0167775					off LS	off LS		2	off
fig|6666666.58267.peg.3689	ID3689	poorly characterized	Function unknown	Uncharacterized conserved protein	Uncharacterized conserved protein	-	0.035345			0.035345					off LS	off LS		1	off
fig|6666666.58267.peg.1353	ID1353	poorly characterized	Function unknown	Uncharacterized protein	Uncharacterized protein	-	0.02013			0.02013					off LS	off LS		1	off
fig|6666666.58267.peg.1537	ID1537	poorly characterized	Function unknown	Uncharacterized protein	Uncharacterized protein	-	0.021256			0.021256					off LS	off LS		1	off
fig|6666666.58267.peg.2589	ID2589	poorly characterized	Function unknown	Uncharacterized protein	Uncharacterized protein	-	0.027802	0.014905	0.026134	0.022947					off LS	off LS		3	off
fig|6666666.58267.peg.2608	ID2608	poorly characterized	Function unknown	Uncharacterized protein	Uncharacterized protein	-	0.037995		0.035716	0.0368555					off LS	off LS		2	off
fig|6666666.58267.peg.2988	ID2988	poorly characterized	Function unknown	Uncharacterized protein	Uncharacterized protein	-			0.062115	0.062115					off LS	off LS		1	off
fig|6666666.58267.peg.377	ID377	poorly characterized	Function unknown	Uncharacterized protein	Uncharacterized protein	-		0.033486	0.039141	0.0363135					off LS	off LS		2	off
fig|6666666.58267.peg.1713	ID1713	poorly characterized	Function unknown	Uncharacterized protein conserved in bacteria	Uncharacterized protein conserved in bacteria	-	0.021558	0.017337		0.0194475					off LS	off LS		2	off
fig|6666666.58267.peg.2714	ID2714	poorly characterized	Function unknown	Uncharacterized protein conserved in bacteria	Uncharacterized protein conserved in bacteria	-	0.018998		0.017858	0.018428					off LS	off LS		2	off

## Sheet: details
colums A - G	information on predicted protein function
columns H - Q	normalized spectrum abundance factor NSAF
	highlighted proteins in colums P and Q are proteins with significant expression changes of a factor >2
colum R	indicates proteins with significant changes (p 0.01)
columns S - T	number of biological replicates with identifications for the respective protein
